# Supplementary material for: Gut Microbiota Ecology and Inferred Functions in Children With ASD Compared to Neurotypical Subjects
Source: Front Microbiol. 2022 Jun 9;13:871086. doi: 10.3389/fmicb.2022.871086 (PMC9218677; doi:10.3389/fmicb.2022.871086)
Supplement: Supplementary file 3 [file Table_2.XLS]

## Sheet: otu_table_L2
# Constructed from biom file
#OTU ID	ASD-24	ASD-11	ASD-33	ASD-37	ASD-10	ASD-13	ASD-4	ASD-12	ASD-20	ASD-40	ASD-17	ASD-15	ASD-25	ASD-36	ASD-5	ASD-39	ASD-7	ASD-8	ASD-41	ASD-3	ASD-34	ASD-1	ASD-2	ASD-18	ASD-35	ASD-27	ASD-26	ASD-22	ASD-21	ASD-29	ASD-30	ASD-6	ASD-19	ASD-9	ASD-16	ASD-31	ASD-38	ASD-14	ASD-23	ASD-28	ASD-32	N-00-1	N-00-3	N-00-4	N-01-1	N-02-3	N-02-5	N-03-2	N-03-7
Unassigned;Other	0.006506496393137872	0.02049982724864674	0.001787720911226888	0.031084032027606165	0.023926902924399283	0.029031476997578732	0.003167818022212894	0.019685274935678777	0.0036990032811242495	0.017169592340055072	0.024380987080809324	0.005264000284540571	0.004036326942482341	0.008012433606953147	0.019117822304693395	0.0006400682739492213	0.0329249946271222	0.0040806495033792935	0.01610305958132043	0.07161479550268875	0.005025620811982656	0.02534770625605209	0.02886075075903937	0.0026483260207913356	0.0034090909090909085	0.00533303075002837	0.0	0.02007535503816049	0.018052084000940036	0.0019764066456673464	0.0014517669531996188	0.02090634199090844	0.003974829939856064	0.0029730349313694445	0.004409464136628542	0.031082931281784035	0.0033511177741523	0.0005782352260899734	0.0014341029685931439	0.004261291145700433	0.0020612385118266158	0.0007398729884703125	0.00026726057906458807	0.0035186583261432283	0.00043841294513859825	0.0006115833893951441	0.0002598752598752599	0.005089628681177987	0.03697659554213755
k__Archaea;p__Euryarchaeota	0.0097799511002445	0.0	0.0	0.0	0.0	0.0	0.0003816648219533606	0.0	0.00018572401411502508	0.025816045263310595	0.0006376098738443321	0.0017072433355266668	0.00021243826013064954	0.0	0.0	0.0	4.298302170642596e-05	1.4168921886733639e-05	0.0	0.00016294606485253382	0.0	0.0	0.00010350538227987855	0.0245266611328511	0.0	5.673436968115284e-05	0.0	3.8643609313109844e-05	0.0	0.005990982644679142	0.0035084368035657432	4.0050463584115985e-05	0.0006141865504733872	0.0004370003152133422	0.0016778659490479934	0.0	0.0	0.0	0.0	0.0	0.0004829964829692719	0.0	0.045523385300668136	0.0011931082830025884	0.0	0.0	0.0	0.00034144259496372175	0.00013599336352386005
k__Archaea;p__[Parvarchaeota]	0.0	0.0	0.0	0.0	0.0	0.0	0.0	0.0	0.0	0.0	0.0	0.0	0.0	0.0	0.0	0.0	0.0	0.0	0.0	0.0	0.0	0.0	0.0	0.0	0.0	0.0	0.0	0.0	0.0	0.0	0.0	0.0	0.0	0.0	0.0	0.0	0.0	0.0	0.0	0.0	0.0	0.0	0.0	0.0	0.0	0.0	0.0	0.0	0.0
k__Bacteria;Other	0.0	0.0	0.0	0.0	0.0	0.0	0.0	0.0	0.0	0.0	0.0	0.0	0.0	0.0	5.1071653529902456e-05	0.0	0.0	0.0	0.0	0.0	0.0	0.0	0.0	0.0	0.0	0.0	0.0	0.0	0.0	0.0	0.0	0.0	0.0	0.0	0.0	0.0	0.0	0.0	0.0	0.0	0.0	0.0	0.0	0.0	0.0	0.0	0.0	0.0	0.0
k__Bacteria;p__AD3	0.0	0.0	0.0	0.0	0.0	0.0	0.0	0.0	0.0	0.0	0.0	0.0	0.0	0.0	0.0	0.0	0.0	0.0	0.0	0.0	0.0	0.0	0.0	0.0	0.0	0.0	0.0	0.0	0.0	0.0	0.0	0.0	0.0	0.0	0.0	0.0	0.0	0.0	0.0	0.0	0.0	0.0	0.0	0.0	0.0	0.0	0.0	0.0	0.0
k__Bacteria;p__Acidobacteria	0.0	0.0	3.405182688051214e-05	0.0	0.0	0.0	0.0	0.0	0.0	0.0	0.0	3.556756949013889e-05	0.0	0.0	0.0	0.0	4.298302170642596e-05	8.501353132040184e-05	0.0	0.0	0.0	0.0	0.0	1.9763627020830863e-05	0.0	0.0	0.0	0.0	0.0	0.0	0.0	0.0	0.0	0.0	0.0	0.0	0.0	0.0	0.0	0.0	0.0	0.0	0.0	0.0	0.0	0.0	0.0	0.0	0.0
k__Bacteria;p__Actinobacteria	0.0070520721776556414	0.00026324015728599394	0.038325331154016394	0.014760197341816501	0.01693209095836668	0.0027118644067796608	0.07118048929430167	0.009892498853188133	0.07828267194948314	0.06794574205715946	0.16641617707337095	0.04148956981024694	0.03988528333952951	0.029846692419121187	0.088626342758891	0.026882867505867294	0.005029013539651837	0.024583079473482837	0.008502415458937193	0.029330291673456105	0.09647221127315735	0.07375522756536416	0.08846260005520262	0.018459227637456017	0.03457526080476901	0.011630545784636338	0.02666666666666667	0.005738575982996817	0.058065756585272264	0.05540114878636282	0.07102833492518316	0.10673448545166955	0.14292005145260905	0.01775224231309279	0.16637621483168635	0.2387697222584424	0.004394667607331302	0.037238348560194284	0.0030594196663320423	0.3953049247256951	0.06096640113198042	0.1061717738454899	0.06542538975501114	0.01045486410698879	0.19577130786552674	0.007400159011681243	0.020270270270270268	0.06759496372172451	0.0042157942692396585
k__Bacteria;p__Aquificae	0.0	0.0	0.0	0.0	0.0	0.0	0.0	0.0	0.0	0.0	0.0	0.0	0.0	0.0	0.0	0.0	0.0	0.0	0.0	0.0	0.0	0.0	0.0	0.0	0.0	0.0	0.0	0.0	0.0	0.0	0.0	0.0	0.0	0.0	0.0	0.0	0.0	0.0	0.0	0.0	0.0	0.0	0.0	0.0	0.0	0.0	0.0	0.0	0.0
k__Bacteria;p__Armatimonadetes	0.0	0.0	0.0	0.0	0.0	0.0	0.0	0.0	0.0	0.0	0.0	0.0	0.0	0.0	0.0	0.0	0.0	1.4168921886733639e-05	0.0	0.0	0.0	0.0	0.0	0.0	0.0	0.0	0.0	0.0	0.0	0.0	0.0	0.0	0.0	0.0	0.0	0.0	0.0	0.0	0.0	0.0	0.0	0.0	0.0	0.0	0.0	0.0	0.0	0.0	0.0
k__Bacteria;p__Bacteroidetes	0.07258178585140095	0.39778878267880435	0.09156536248169726	0.30290081686572123	0.3581163048808834	0.3950847457627094	0.10759131330865229	0.5208121422445572	0.06591654800965772	0.34239083127811115	0.034795281686933605	0.18969963187565536	0.04054915290243778	0.3790439401255446	0.25780970701894884	0.04096436953275015	0.24655061250806182	0.5705258086912183	0.49217391304347585	0.00757699201564282	0.004532912889239259	0.5759526672554961	0.5462841567761444	0.0399027629550575	0.31212742175856983	0.030693293997503705	0.12000000000000001	0.575712491546718	0.06024482471319639	0.24773022049286664	0.21388092964024247	0.03346216232452887	0.057872596850265905	0.11126314582915396	0.37679843723403583	0.022101968965966924	0.09462498346487935	0.3220770209321151	0.0072979906623962315	0.05218167899974495	0.0180205307519099	0.04858499290955051	0.007233853006681517	0.26906276962898934	0.00890775393077061	0.29513485413736223	0.06410256410256411	0.0782223644899705	0.34247208736213564
k__Bacteria;p__Chlamydiae	0.0	0.0	0.0	0.0	0.0	0.0	0.0	0.0	0.0	0.0	0.0	0.0	0.0	0.0	0.0	0.0	0.0	0.0	0.0	0.0	0.0	0.0	0.0	0.0	0.0	0.0	0.0	0.0	0.0	0.0	0.0	0.0	0.0	0.0	0.0	0.0	2.939576994870438e-05	0.0	0.0	0.0	0.0	0.0	0.0	0.0	0.0	1.5289584734878602e-05	0.0	0.0	0.0
k__Bacteria;p__Chlorobi	0.0	0.0	0.0	0.0	0.0	0.0	0.0	0.0	0.0	0.0	0.0	0.0	0.0	0.0	0.0	0.0	0.0	2.8337843773467278e-05	0.0	0.0	0.0	0.0	0.0	0.0	0.0	0.0	0.0	0.0	0.0	0.0	0.0	0.0	0.0	0.0	0.0	0.0	0.0	0.0	0.0	0.0	0.0	0.0	0.0	0.0	0.0	0.0	0.0	0.0	0.0
k__Bacteria;p__Chloroflexi	0.0	0.0	3.405182688051214e-05	0.0	0.0	0.0	0.0	0.0	0.0	0.0	0.0	0.0	0.0	0.0	0.0	0.0	0.0	2.8337843773467278e-05	0.0	0.0	0.0	0.0	0.0	0.0	0.0	0.0	0.0	0.0	0.0	0.0	0.0	0.0	1.1588425480629946e-05	0.0	0.0	0.0	0.0	0.0	0.0	0.0	0.0	0.0	0.0	0.0	0.0	0.0	0.0	0.0	0.0
k__Bacteria;p__Cyanobacteria	8.082604215078098e-05	0.0	0.00028944052848435314	1.347963227563152e-05	5.162222853160571e-05	0.0	0.0	3.988910827898442e-05	0.0	4.352241404323227e-05	0.0	0.001671675766036528	0.0	0.00039232254949299854	5.107165352990245e-05	0.0008534243652656284	0.0006877283473028154	0.0012610340479192936	0.0001932367149758454	8.147303242626691e-05	0.033898305084745756	3.192406329477616e-05	0.0	1.9763627020830863e-05	0.0006520119225037258	0.0	0.0	0.0	2.1363413018863893e-05	0.00010293784612850761	0.0001591849729385546	0.00026032801329675393	0.000208591658651339	0.0002579018253718085	0.0	4.889816142913026e-05	1.469788497435219e-05	0.0031224702208858565	9.560686457287634e-05	0.0	0.00036054667038551284	0.0	1.7817371937639198e-05	0.00012133304572907679	0.05153344891492794	0.0	0.0	1.0670081092616305e-05	0.0
k__Bacteria;p__Elusimicrobia	0.0	0.0	0.0	0.0	0.0	0.0	0.0	0.0	0.0	0.0	0.0	0.0	0.0	0.0	0.0	0.0	0.0	0.0	0.0	0.0	0.0	0.0	0.0	0.0	0.0	0.0	0.0	0.0	0.0	0.0	0.0	0.0	4.6353701922519784e-05	3.581969796830673e-05	0.0	0.0	0.0	0.0	0.0	0.0	0.0	0.0	0.0	0.0	0.0	0.0	0.0	0.0	0.0
k__Bacteria;p__FBP	0.0	0.0	0.0	0.0	0.0	0.0	0.0	0.0	0.0	0.0	0.0	0.0	0.0	0.0	0.0	0.0	0.0	0.0	0.0	0.0	0.0	0.0	0.0	0.0	0.0	0.0	0.0	0.0	0.0	0.0	0.0	0.0	0.0	0.0	0.0	0.0	0.0	0.0	0.0	0.0	0.0	0.0	0.0	0.0	0.0	0.0	0.0	0.0	0.0
k__Bacteria;p__Fibrobacteres	0.0	0.0	0.0	0.0	0.0	0.0	0.0	0.0	0.0	0.0	0.0	0.0	0.0	0.0	0.0	0.0	0.0	0.0	0.0	0.0	0.0	0.0	0.0	0.0	0.0	0.0	0.0	0.0	0.0	0.0	0.0	0.0	0.0	0.0	0.0	0.0	0.0	0.0	0.0	0.0	0.0	0.0	0.0	0.0	0.0	0.0	0.0	0.0	0.0
k__Bacteria;p__Firmicutes	0.6951443755177825	0.030289070597719736	0.7474205741137939	0.25965815652549407	0.37895877965052216	0.5719128329297735	0.7524140299988595	0.28207582919484636	0.8201417693307712	0.5151748150297538	0.6119992105782038	0.6864363073749383	0.18888416803866548	0.5752052148720463	0.46689705657037495	0.8094730104544497	0.4715667311411977	0.24873542372160962	0.44367149758453833	0.634756395633045	0.8495270003941707	0.3226777904291552	0.32690449903394125	0.8834143642041176	0.6160208643815166	0.8311017814592038	0.5066666666666666	0.3821852961066731	0.5663013523040158	0.5345768225145684	0.6267876472461037	0.6464144822476129	0.6572027858575216	0.8611341949164533	0.40780248194470914	0.6824716390664104	0.14984493731352017	0.5264253498323114	0.9380786207116149	0.47040061240112074	0.793556418751132	0.8128737899993816	0.3357149220489973	0.19339813416738627	0.4591379207269692	0.6556021038468572	0.6593901593901585	0.7638177550149222	0.2630383637278492
k__Bacteria;p__Fusobacteria	0.0	0.0	0.0	0.0	0.00018067779986061998	0.0	0.0	0.00011966732483695327	1.547700117625209e-05	0.0	0.0	7.113513898027778e-05	0.0	3.017865765330758e-05	0.0	0.0	0.0	0.00022670275018773825	6.44122383252818e-05	0.06933355059475314	0.00019708316909735908	1.0641354431592054e-05	0.0	0.0002766907782916321	0.0006333830104321908	0.0	0.0	1.9321804656554922e-05	0.0	0.0	6.367398917542184e-06	0.0005006307948014498	0.00038241804086078826	0.0	0.0	1.629938714304342e-05	0.0	0.00034694113565398406	3.186895485762544e-05	7.655014034192396e-05	2.721106946305757e-05	0.0	1.7817371937639198e-05	0.0	0.0	1.5289584734878602e-05	0.0	0.0	0.0
k__Bacteria;p__GN02	0.0	0.0	1.702591344025607e-05	0.0	0.0	0.0	0.0	0.0	0.0	1.4507471347744088e-05	0.0	0.0	0.0	0.0	0.0	0.0	0.0	0.0	0.0	0.0	0.0	0.0	0.0	3.9527254041661726e-05	5.588673621460507e-05	5.673436968115284e-05	0.0	1.9321804656554922e-05	0.0	0.0	0.0	2.0025231792057992e-05	0.0	0.0	0.0	0.0	0.0	0.00011564704521799469	0.0	0.0	0.0	0.0011098094827054687	1.7817371937639198e-05	0.0	0.0	3.0579169469757204e-05	0.0	8.536064874093044e-05	0.0
k__Bacteria;p__Gemmatimonadetes	0.0	0.0	0.0	0.0	0.0	0.0	0.0	0.0	0.0	0.0	0.0	0.0	0.0	0.0	0.0	0.0	0.0	0.0	0.0	0.0	0.0	0.0	0.0	0.0	0.00011177347242921013	0.0	0.0	0.0	0.0	0.0	0.00014645017510347023	0.0	0.0	0.0	0.0	0.0	0.0	0.0	0.0	0.0	0.0	0.0	0.0	0.0	0.0	0.0	0.0	0.0	0.0
k__Bacteria;p__Lentisphaerae	2.0206510537695245e-05	0.0	0.0	0.0	2.5811114265802855e-05	0.0	0.0	0.0	0.0	1.4507471347744088e-05	0.0	0.0	0.0	0.0	0.0	0.0	0.0	0.0	0.0001288244766505636	0.0	0.0	0.0	0.0	0.0	0.0	0.0	0.0	0.0	0.0	0.0	0.0	0.0	0.0	0.0	0.0	0.0	0.0	0.0	0.0	0.0	0.0	0.0	0.0	0.0005392579810181191	0.0	0.0	0.0	0.0	0.003780615505963309
k__Bacteria;p__OD1	0.0	0.0	0.00023836278816358498	0.0	0.0	0.0	0.0013358268768367619	0.0	0.0	7.253735673872044e-06	0.0	0.00014227027796055556	0.0	0.0	0.0	0.0002133560913164071	0.0	4.250676566020091e-05	0.0	0.0	0.0	0.0	0.0	0.0006126724376457569	0.0007078986587183307	0.0002836718484057642	0.0	0.00032847067916143367	0.0	0.0	6.367398917542184e-06	0.0004005046358411598	0.00011588425480629946	0.0002292460669971631	0.00026748587593518737	0.0	2.939576994870438e-05	0.0012721174973979415	0.0	2.5516713447307987e-05	2.721106946305757e-05	0.00043159257660768235	3.5634743875278396e-05	4.718507333908542e-05	0.0017337239194117299	0.0001834750168185432	0.0	0.0	4.079800905715801e-05
k__Bacteria;p__OP11	0.0	0.0	0.0	0.0	0.0	0.0	0.0	0.0	0.0	0.0	0.0	0.0	0.0	0.0	0.0	0.0	0.0	0.0	0.0	0.0	0.0	0.0	0.0	0.0	0.0	0.0	0.0	0.0	0.0	0.0	0.0	0.0	0.0	0.0	0.0	0.0	0.0	0.0	0.0	0.0	0.0	0.0	0.0	0.0	0.00019927861142663558	0.0	0.0	0.0	0.0
k__Bacteria;p__OP3	0.0	0.0	0.0	0.0	0.0	0.0	0.0	0.0	0.0	0.0	0.0	0.0	0.0	0.0	0.0	0.0	0.0	0.0	0.0	0.0	0.0	0.0	0.0	0.0	0.0	0.0	0.0	0.0	0.0	0.0	0.0	0.0	0.0	0.0	0.0	0.0	0.0	0.0	0.0	0.0	0.0	0.0	0.0	0.0	0.0	0.0	0.0	0.0	0.0
k__Bacteria;p__Planctomycetes	0.0	0.0	0.0	0.0	0.0	0.0	0.0006106637151253769	0.0	1.547700117625209e-05	2.1761207021616132e-05	0.0	0.0	0.0	0.0	0.0	0.0	0.0	5.6675687546934556e-05	0.0	0.0	0.0	0.0	0.0	0.0	0.0	0.0	0.0	0.0	0.0	0.0	0.0	6.007569537617398e-05	0.0	0.0	0.0	0.0	0.0	0.0	0.0	0.0	0.0	0.0	5.3452115812917595e-05	0.0	0.0	0.0	0.0	0.0	0.0
k__Bacteria;p__Proteobacteria	0.0019196185010810487	0.5511097217880635	0.1096468825552492	0.09644676893214346	0.011511756962548074	0.0009443099273607749	0.06114270447692838	0.006202756337382076	0.030876617346622927	0.0023864790367039055	0.005601858177346633	0.049367786452312726	0.0015667321684635404	0.005371801062288747	0.16669787712160195	0.1167057819500747	0.1894691596819261	0.012652847244853143	0.026280193236714995	0.011813589701808699	0.0020693732755222706	0.001106700860885574	0.009039470052442728	0.012866121190560888	0.02686289120715351	0.02802677862248951	0.013333333333333334	0.014472031687759615	0.04800358905338738	0.15214213657793432	0.08181470869149975	0.16236457937000676	0.06922925382128325	0.001977247327850531	0.03885840270403899	0.004906115530056067	0.008627658479944733	0.01410893951659535	0.0036649298086269236	0.07318193416687932	0.021932121987224433	0.009741661014859113	0.0010868596881959908	0.013164635461604832	0.0018134353639823841	0.040593847471102694	0.0051108801108801115	0.010819462227912928	0.02898018576693458
k__Bacteria;p__SR1	0.0	0.0	0.0	0.0	0.0	0.0	0.0	0.0	0.0	7.253735673872044e-06	0.0	7.113513898027778e-05	0.0	0.0	0.0	0.0	0.0	0.0	0.0	0.0	0.0	0.0	0.0	0.0	0.0	0.0	0.0	0.0	0.0	0.0	0.0	0.0	0.0	0.0	0.0	0.0	0.0	0.0	0.0	0.0	0.00016326641677834544	0.0	0.0	0.0	0.0	0.0	0.0	0.0	0.0
k__Bacteria;p__Spirochaetes	0.0	0.0	0.0	0.0	0.0	0.0	0.0	0.0	0.0	0.0	0.0	0.0	0.0	0.0	0.0	0.0	0.0	0.0	0.0	0.0	0.0	0.0	0.0	0.0	0.0	0.0	0.0	0.0	0.0	0.0	0.0	0.0	0.0	0.0	0.0	0.0	0.0	0.0	0.0	0.0	0.0	0.0	0.0	0.0	9.963930571331779e-05	0.0	0.0	0.0	0.0
k__Bacteria;p__Synergistetes	0.0	0.0	0.0	0.0	0.0	0.0	0.0	1.994455413949221e-05	0.0	0.0	0.0020950038712028054	0.0	0.0	0.0	0.0	0.0	0.0	0.0	0.0	0.0	0.0	0.0	0.0	0.0	0.0	0.0	0.0	1.9321804656554922e-05	2.1363413018863893e-05	0.0	0.0	0.0	0.0	1.4327879187322693e-05	0.0	0.0	0.0	0.0	0.0	0.0	0.0	0.0	0.0	0.0	0.000996393057133178	0.0	0.0	0.0	0.0
k__Bacteria;p__TM6	0.0	0.0	0.0	0.0	0.0	0.0	0.0	0.0	0.0	1.4507471347744088e-05	0.0	0.0	0.0	0.0	0.0	0.0	0.0	0.0	0.0	0.0	0.0	0.0	0.0	0.0	0.0	0.0	0.0	0.0	0.0	0.0	0.0	0.0	0.0	0.0	0.0	0.0	0.0	0.0	0.0	0.0	0.0	0.001171465565077995	0.0	0.0	0.0	0.0	0.0	0.0	0.0
k__Bacteria;p__TM7	8.082604215078098e-05	3.290501966074925e-05	0.00047672557632716996	0.00012131669048068369	2.5811114265802855e-05	4.842615012106537e-05	0.000801496126102057	0.0	0.0007738500588126045	5.0776149717104304e-05	0.0	0.0011915135779196528	7.966434754899357e-05	3.017865765330758e-05	3.4047769019934966e-05	0.0010667804565820354	0.00030088115194498174	0.00012752029698060276	0.0	0.0	9.854158454867954e-05	4.2565417726368215e-05	1.7250897046646426e-05	0.0	0.0	0.0007375468058549869	0.0	5.7965413969664766e-05	0.0002990877822640945	0.00018528812303131369	5.730659025787965e-05	0.00016020185433646394	0.0006721286778765369	0.00027222970455913117	0.001053732238532556	0.00011409571000130396	0.00011758307979481753	0.00034694113565398406	3.186895485762544e-05	7.655014034192396e-05	0.0020272246749977896	0.0008015290708428386	3.5634743875278396e-05	9.437014667817082e-05	3.985572228532711e-05	0.0002140541862883004	0.0006063756063756064	0.00010670081092616304	0.0
k__Bacteria;p__Tenericutes	0.005839681545393928	0.0	0.0	0.0	0.007730428722607954	0.00012106537530266344	0.0	0.0	0.0	0.00017408965617292905	0.018217424966980908	0.0006935676050577083	2.6554782516331192e-05	0.0	3.4047769019934966e-05	0.0	0.003438641736514078	0.0	0.0	0.0	0.0	0.0	0.0	0.01286612119056089	1.8628912071535022e-05	0.00017020310904345852	0.0	0.0	0.0	0.00032940110761122435	1.9102196752626552e-05	0.0	0.012955859687344277	2.149181878098404e-05	0.0001864295498942215	0.014636849654452997	1.469788497435219e-05	0.0	0.0	0.002092370502679255	0.000380954972482806	0.0036993649423515632	0.0006770601336302896	0.00018874029335634167	0.0004782686674239254	0.0	0.0	0.0	4.079800905715801e-05
k__Bacteria;p__Verrucomicrobia	0.2009941603184544	1.6452509830374625e-05	0.010164470323832874	0.2950152319844731	0.20253981364375515	0.0001452784503631961	0.0013739933590320979	0.1611519974470975	9.286200705751254e-05	0.028768315682576505	0.13585644669126043	0.02215859579235652	0.7247596792182279	0.002067238049251569	0.0006809553803986993	0.003200341369746106	0.04994627122286694	0.13745271122320307	0.012882447665056362	0.17532996578132626	0.0081789515175404	0.001074776797590797	0.00032776704388628205	0.00434799794458279	0.004824888226527571	0.09190967888346753	0.33333333333333337	0.00133320452130229	0.24899057873485891	0.0015234801227019127	0.0011333970073225087	0.02867613192622703	0.053793471081084204	0.0036321173739863014	0.002569485535498618	0.005851479984352586	0.7389508649705306	0.09436798889788366	0.04630559140812978	0.002398571064046951	0.09996666643990777	0.0146741476046612	0.543893095768374	0.5082169434857631	0.2788505609692913	0.0001987646015534218	0.25025987525987525	0.0739116517285533	0.32031876844409973
k__Bacteria;p__WS5	0.0	0.0	0.0	0.0	0.0	0.0	0.0	0.0	0.0	0.0	0.0	0.0	0.0	0.0	0.0	0.0	0.0	0.0	0.0	0.0	0.0	0.0	0.0	0.0	0.0	0.0	0.0	0.0	0.0	0.0	0.0	0.0	0.0	0.0	0.0	0.0	0.0	0.0	0.0	0.0	0.0	0.0	0.0	0.0	0.0	0.0	0.0	0.0	0.0
k__Bacteria;p__ZB3	0.0	0.0	0.0	0.0	0.0	0.0	0.0	0.0	0.0	0.0	0.0	0.0	0.0	0.0	0.0	0.0	0.0	0.0	0.0	0.0	0.0	0.0	0.0	0.0	0.0	0.0	0.0	0.0	0.0	0.0	0.0	0.0	0.0	0.0	0.0	0.0	0.0	0.0	0.0	0.0	0.0	0.0	0.0	0.0	0.0	0.0	0.0	0.0	0.0
k__Bacteria;p__[Thermi]	0.0	0.0	0.0	0.0	0.0	0.0	0.0	0.0	0.0	0.0	0.0	0.0	0.0	0.0	0.0	0.0	0.0	8.501353132040183e-05	0.0	0.0	0.0	0.0	0.0	0.0	0.0	0.0	0.0	0.0	0.0	4.117513845140304e-05	0.0	0.0	0.0	0.0	0.0	0.0	0.0	0.0	0.0	0.0	2.721106946305757e-05	0.0	0.0	0.0	0.0	0.0	0.0	0.0	0.0
[truncated: 27 more columns]

## Sheet: otu_table_L5
# Constructed from biom file
#OTU ID	ASD-24	ASD-11	ASD-33	ASD-37	ASD-10	ASD-13	ASD-4	ASD-12	ASD-20	ASD-40	ASD-17	ASD-15	ASD-25	ASD-36	ASD-5	ASD-39	ASD-7	ASD-8	ASD-41	ASD-3	ASD-34	ASD-1	ASD-2	ASD-18	ASD-35	ASD-27	ASD-26	ASD-22	ASD-21	ASD-29	ASD-30	ASD-6	ASD-19	ASD-9	ASD-16	ASD-31	ASD-38	ASD-14	ASD-23	ASD-28	ASD-32	N-00-1	N-00-3	N-00-4	N-01-1	N-02-3	N-02-5	N-03-2	N-03-7
Unassigned;Other;Other;Other;Other	0.006506496393137872	0.02049982724864674	0.001787720911226888	0.031084032027606165	0.023926902924399283	0.029031476997578732	0.003167818022212894	0.019685274935678777	0.0036990032811242495	0.017169592340055072	0.024380987080809324	0.005264000284540571	0.004036326942482341	0.008012433606953147	0.019117822304693395	0.0006400682739492213	0.0329249946271222	0.0040806495033792935	0.01610305958132043	0.07161479550268875	0.005025620811982656	0.02534770625605209	0.02886075075903937	0.0026483260207913356	0.0034090909090909085	0.00533303075002837	0.0	0.02007535503816049	0.018052084000940036	0.0019764066456673464	0.0014517669531996188	0.02090634199090844	0.003974829939856064	0.0029730349313694445	0.004409464136628542	0.031082931281784035	0.0033511177741523	0.0005782352260899734	0.0014341029685931439	0.004261291145700433	0.0020612385118266158	0.0007398729884703125	0.00026726057906458807	0.0035186583261432283	0.00043841294513859825	0.0006115833893951441	0.0002598752598752599	0.005089628681177987	0.03697659554213755
k__Archaea;p__Euryarchaeota;c__Methanobacteria;o__Methanobacteriales;f__Methanobacteriaceae	0.0097799511002445	0.0	0.0	0.0	0.0	0.0	0.0003816648219533606	0.0	0.00018572401411502508	0.025816045263310595	0.0006376098738443321	0.0017072433355266668	0.00021243826013064954	0.0	0.0	0.0	4.298302170642596e-05	1.4168921886733639e-05	0.0	0.00016294606485253382	0.0	0.0	0.00010350538227987855	0.0245266611328511	0.0	5.673436968115284e-05	0.0	3.8643609313109844e-05	0.0	0.005990982644679142	0.0035084368035657432	4.0050463584115985e-05	0.0006141865504733872	0.0004370003152133422	0.0016778659490479934	0.0	0.0	0.0	0.0	0.0	0.0004829964829692719	0.0	0.045523385300668136	0.0011931082830025884	0.0	0.0	0.0	0.00034144259496372175	0.00013599336352386005
k__Archaea;p__[Parvarchaeota];c__[Parvarchaea];o__WCHD3-30;f__	0.0	0.0	0.0	0.0	0.0	0.0	0.0	0.0	0.0	0.0	0.0	0.0	0.0	0.0	0.0	0.0	0.0	0.0	0.0	0.0	0.0	0.0	0.0	0.0	0.0	0.0	0.0	0.0	0.0	0.0	0.0	0.0	0.0	0.0	0.0	0.0	0.0	0.0	0.0	0.0	0.0	0.0	0.0	0.0	0.0	0.0	0.0	0.0	0.0
k__Archaea;p__[Parvarchaeota];c__[Parvarchaea];o__YLA114;f__	0.0	0.0	0.0	0.0	0.0	0.0	0.0	0.0	0.0	0.0	0.0	0.0	0.0	0.0	0.0	0.0	0.0	0.0	0.0	0.0	0.0	0.0	0.0	0.0	0.0	0.0	0.0	0.0	0.0	0.0	0.0	0.0	0.0	0.0	0.0	0.0	0.0	0.0	0.0	0.0	0.0	0.0	0.0	0.0	0.0	0.0	0.0	0.0	0.0
k__Bacteria;Other;Other;Other;Other	0.0	0.0	0.0	0.0	0.0	0.0	0.0	0.0	0.0	0.0	0.0	0.0	0.0	0.0	5.1071653529902456e-05	0.0	0.0	0.0	0.0	0.0	0.0	0.0	0.0	0.0	0.0	0.0	0.0	0.0	0.0	0.0	0.0	0.0	0.0	0.0	0.0	0.0	0.0	0.0	0.0	0.0	0.0	0.0	0.0	0.0	0.0	0.0	0.0	0.0	0.0
k__Bacteria;p__AD3;c__JG37-AG-4;o__;f__	0.0	0.0	0.0	0.0	0.0	0.0	0.0	0.0	0.0	0.0	0.0	0.0	0.0	0.0	0.0	0.0	0.0	0.0	0.0	0.0	0.0	0.0	0.0	0.0	0.0	0.0	0.0	0.0	0.0	0.0	0.0	0.0	0.0	0.0	0.0	0.0	0.0	0.0	0.0	0.0	0.0	0.0	0.0	0.0	0.0	0.0	0.0	0.0	0.0
k__Bacteria;p__Acidobacteria;c__Acidobacteria-5;o__;f__	0.0	0.0	0.0	0.0	0.0	0.0	0.0	0.0	0.0	0.0	0.0	0.0	0.0	0.0	0.0	0.0	0.0	0.0	0.0	0.0	0.0	0.0	0.0	0.0	0.0	0.0	0.0	0.0	0.0	0.0	0.0	0.0	0.0	0.0	0.0	0.0	0.0	0.0	0.0	0.0	0.0	0.0	0.0	0.0	0.0	0.0	0.0	0.0	0.0
k__Bacteria;p__Acidobacteria;c__Acidobacteria-6;o__CCU21;f__	0.0	0.0	0.0	0.0	0.0	0.0	0.0	0.0	0.0	0.0	0.0	0.0	0.0	0.0	0.0	0.0	0.0	0.0	0.0	0.0	0.0	0.0	0.0	0.0	0.0	0.0	0.0	0.0	0.0	0.0	0.0	0.0	0.0	0.0	0.0	0.0	0.0	0.0	0.0	0.0	0.0	0.0	0.0	0.0	0.0	0.0	0.0	0.0	0.0
k__Bacteria;p__Acidobacteria;c__Acidobacteria-6;o__iii1-15;f__	0.0	0.0	0.0	0.0	0.0	0.0	0.0	0.0	0.0	0.0	0.0	3.556756949013889e-05	0.0	0.0	0.0	0.0	0.0	8.501353132040184e-05	0.0	0.0	0.0	0.0	0.0	0.0	0.0	0.0	0.0	0.0	0.0	0.0	0.0	0.0	0.0	0.0	0.0	0.0	0.0	0.0	0.0	0.0	0.0	0.0	0.0	0.0	0.0	0.0	0.0	0.0	0.0
k__Bacteria;p__Acidobacteria;c__Acidobacteria-6;o__iii1-15;f__mb2424	0.0	0.0	0.0	0.0	0.0	0.0	0.0	0.0	0.0	0.0	0.0	0.0	0.0	0.0	0.0	0.0	0.0	0.0	0.0	0.0	0.0	0.0	0.0	0.0	0.0	0.0	0.0	0.0	0.0	0.0	0.0	0.0	0.0	0.0	0.0	0.0	0.0	0.0	0.0	0.0	0.0	0.0	0.0	0.0	0.0	0.0	0.0	0.0	0.0
k__Bacteria;p__Acidobacteria;c__Acidobacteriia;o__Acidobacteriales;f__Acidobacteriaceae	0.0	0.0	0.0	0.0	0.0	0.0	0.0	0.0	0.0	0.0	0.0	0.0	0.0	0.0	0.0	0.0	0.0	0.0	0.0	0.0	0.0	0.0	0.0	0.0	0.0	0.0	0.0	0.0	0.0	0.0	0.0	0.0	0.0	0.0	0.0	0.0	0.0	0.0	0.0	0.0	0.0	0.0	0.0	0.0	0.0	0.0	0.0	0.0	0.0
k__Bacteria;p__Acidobacteria;c__Acidobacteriia;o__Acidobacteriales;f__Koribacteraceae	0.0	0.0	0.0	0.0	0.0	0.0	0.0	0.0	0.0	0.0	0.0	0.0	0.0	0.0	0.0	0.0	0.0	0.0	0.0	0.0	0.0	0.0	0.0	0.0	0.0	0.0	0.0	0.0	0.0	0.0	0.0	0.0	0.0	0.0	0.0	0.0	0.0	0.0	0.0	0.0	0.0	0.0	0.0	0.0	0.0	0.0	0.0	0.0	0.0
k__Bacteria;p__Acidobacteria;c__DA052;o__Ellin6513;f__	0.0	0.0	0.0	0.0	0.0	0.0	0.0	0.0	0.0	0.0	0.0	0.0	0.0	0.0	0.0	0.0	0.0	0.0	0.0	0.0	0.0	0.0	0.0	0.0	0.0	0.0	0.0	0.0	0.0	0.0	0.0	0.0	0.0	0.0	0.0	0.0	0.0	0.0	0.0	0.0	0.0	0.0	0.0	0.0	0.0	0.0	0.0	0.0	0.0
k__Bacteria;p__Acidobacteria;c__Solibacteres;o__Solibacterales;Other	0.0	0.0	0.0	0.0	0.0	0.0	0.0	0.0	0.0	0.0	0.0	0.0	0.0	0.0	0.0	0.0	0.0	0.0	0.0	0.0	0.0	0.0	0.0	0.0	0.0	0.0	0.0	0.0	0.0	0.0	0.0	0.0	0.0	0.0	0.0	0.0	0.0	0.0	0.0	0.0	0.0	0.0	0.0	0.0	0.0	0.0	0.0	0.0	0.0
k__Bacteria;p__Acidobacteria;c__Solibacteres;o__Solibacterales;f__	0.0	0.0	0.0	0.0	0.0	0.0	0.0	0.0	0.0	0.0	0.0	0.0	0.0	0.0	0.0	0.0	0.0	0.0	0.0	0.0	0.0	0.0	0.0	1.9763627020830863e-05	0.0	0.0	0.0	0.0	0.0	0.0	0.0	0.0	0.0	0.0	0.0	0.0	0.0	0.0	0.0	0.0	0.0	0.0	0.0	0.0	0.0	0.0	0.0	0.0	0.0
k__Bacteria;p__Acidobacteria;c__Solibacteres;o__Solibacterales;f__Solibacteraceae	0.0	0.0	0.0	0.0	0.0	0.0	0.0	0.0	0.0	0.0	0.0	0.0	0.0	0.0	0.0	0.0	0.0	0.0	0.0	0.0	0.0	0.0	0.0	0.0	0.0	0.0	0.0	0.0	0.0	0.0	0.0	0.0	0.0	0.0	0.0	0.0	0.0	0.0	0.0	0.0	0.0	0.0	0.0	0.0	0.0	0.0	0.0	0.0	0.0
k__Bacteria;p__Acidobacteria;c__Solibacteres;o__Solibacterales;f__[Bryobacteraceae]	0.0	0.0	3.405182688051214e-05	0.0	0.0	0.0	0.0	0.0	0.0	0.0	0.0	0.0	0.0	0.0	0.0	0.0	0.0	0.0	0.0	0.0	0.0	0.0	0.0	0.0	0.0	0.0	0.0	0.0	0.0	0.0	0.0	0.0	0.0	0.0	0.0	0.0	0.0	0.0	0.0	0.0	0.0	0.0	0.0	0.0	0.0	0.0	0.0	0.0	0.0
k__Bacteria;p__Acidobacteria;c__[Chloracidobacteria];o__PK29;f__	0.0	0.0	0.0	0.0	0.0	0.0	0.0	0.0	0.0	0.0	0.0	0.0	0.0	0.0	0.0	0.0	0.0	0.0	0.0	0.0	0.0	0.0	0.0	0.0	0.0	0.0	0.0	0.0	0.0	0.0	0.0	0.0	0.0	0.0	0.0	0.0	0.0	0.0	0.0	0.0	0.0	0.0	0.0	0.0	0.0	0.0	0.0	0.0	0.0
k__Bacteria;p__Acidobacteria;c__[Chloracidobacteria];o__RB41;f__Ellin6075	0.0	0.0	0.0	0.0	0.0	0.0	0.0	0.0	0.0	0.0	0.0	0.0	0.0	0.0	0.0	0.0	4.298302170642596e-05	0.0	0.0	0.0	0.0	0.0	0.0	0.0	0.0	0.0	0.0	0.0	0.0	0.0	0.0	0.0	0.0	0.0	0.0	0.0	0.0	0.0	0.0	0.0	0.0	0.0	0.0	0.0	0.0	0.0	0.0	0.0	0.0
k__Bacteria;p__Actinobacteria;Other;Other;Other	0.0	0.0	1.702591344025607e-05	0.0	0.0	0.0	0.0	0.0	0.0	0.0	0.0	0.0	0.0	0.0	0.0	0.0	0.0	0.0	0.0	0.0	0.0	0.0	0.0	0.0	0.0	0.0	0.0	0.0	0.0	0.0	0.0	0.0	0.0	0.0	0.0	0.0	0.0	0.0	0.0	0.0	0.0	0.0	0.0	0.0	0.0	0.0	0.0	0.0	0.0
k__Bacteria;p__Actinobacteria;c__Acidimicrobiia;o__Acidimicrobiales;f__	0.0	0.0	0.0	0.0	0.0	0.0	0.0	0.0	0.0	0.0	0.0	1.7783784745069446e-05	0.0	0.0	0.0	0.0	0.0	0.0	0.0	0.0	0.0	0.0	0.0	0.0	0.0	0.0	0.0	0.0	0.0	0.0	0.0	0.0	0.0	0.0	0.0	0.0	0.0	0.0	0.0	0.0	0.0	0.0	0.0	0.0	0.0	0.0	0.0	0.0	0.0
k__Bacteria;p__Actinobacteria;c__Acidimicrobiia;o__Acidimicrobiales;f__C111	0.0	0.0	0.0	0.0	0.0	0.0	0.0	0.0	0.0	0.0	0.0	0.0	5.3109565032662385e-05	0.0	0.0	0.0	0.0	0.0	0.0	0.0	0.0	0.0	0.0	0.0	0.0	0.0	0.0	0.0	0.0	0.0	0.0	0.0	3.476527644188984e-05	0.0	0.0	0.0	0.0	0.0	0.0	0.0	0.0	0.0	0.0	0.0	0.0	0.0	0.0	0.0	0.0
k__Bacteria;p__Actinobacteria;c__Acidimicrobiia;o__Acidimicrobiales;f__EB1017	0.0	0.0	0.0	0.0	0.0	0.0	0.0	0.0	0.0	0.0	0.0	0.0	0.0	0.0	0.0	0.0	0.0	0.0	0.0	0.0	0.0	0.0	0.0	0.0	0.0	0.0	0.0	0.0	0.0	0.0	0.0	0.0	0.0	0.0	0.0	0.0	0.0	0.0	0.0	0.0	0.0	0.0	0.0	0.0	0.0	0.0	0.0	0.0	0.0
k__Bacteria;p__Actinobacteria;c__Acidimicrobiia;o__Acidimicrobiales;f__Microthrixaceae	0.0	0.0	0.0	0.0	0.0	0.0	0.0	0.0	0.0	0.0	0.0	3.556756949013889e-05	0.0	0.0	0.0	0.0	0.0	0.0	0.0	0.0	0.0	0.0	0.0	0.0	0.0	0.0	0.0	0.0	0.0	0.0	0.0	0.0	0.0	0.0	0.0	0.0	0.0	0.0	0.0	0.0	0.0	0.0	0.0	0.0	0.0	0.0	0.0	0.0	0.0
k__Bacteria;p__Actinobacteria;c__Actinobacteria;o__Actinomycetales;Other	0.0	0.0	0.0	0.0	0.0	0.0	0.0	0.0	0.0	0.0	0.0	0.0	0.0	0.0	0.0	0.0	0.0	0.0	0.0	0.0	0.0	0.0	0.0	0.0	0.0	0.0	0.0	0.0	0.0	0.0	0.0	0.0	0.0	0.0	0.0	0.0	0.0	0.0	0.0	7.655014034192396e-05	0.0	0.0	0.0	0.0	0.0	0.0	0.0	0.0	0.0
k__Bacteria;p__Actinobacteria;c__Actinobacteria;o__Actinomycetales;f__	0.0	0.0	6.810365376102427e-05	0.0	0.0	0.0	0.0	0.0	0.0	7.253735673872044e-06	0.0	0.0	0.0	0.0	0.0	0.0	0.0	0.0	0.0	0.0	0.0	0.0	1.7250897046646426e-05	1.9763627020830863e-05	0.0	0.0	0.0	0.0	0.0	0.0	0.0	0.0	0.0	0.0001576066710605496	0.0	0.0	0.0	0.0	0.0	0.0	0.0	0.0	0.0	0.0	0.0	0.0	0.0	0.0	0.0
k__Bacteria;p__Actinobacteria;c__Actinobacteria;o__Actinomycetales;f__ACK-M1	0.0	0.0	1.702591344025607e-05	0.0	0.0	0.0	0.0	0.0	0.0	0.0	0.0	0.0	0.0	0.0	0.0	0.0	0.0	0.0	0.0	0.0	0.0	0.0	0.0	0.0	0.0	0.0	0.0	0.0	0.0	0.0	0.0	0.0	0.0	0.0	0.0	0.0	0.0	0.00023129409043598937	0.0	0.0	0.0	0.0	0.0	0.0	0.0	0.0	0.0	0.0	0.0
k__Bacteria;p__Actinobacteria;c__Actinobacteria;o__Actinomycetales;f__Actinomycetaceae	0.0	0.0	0.0005448292300881942	0.0001347963227563152	0.0	0.0	0.00030533185756268844	3.988910827898442e-05	0.00023215501764378135	8.704482808646454e-05	0.0002580801870322296	0.000924756806743611	7.966434754899357e-05	0.0001659826170931917	0.0001191671915697724	0.0	0.00021491510853212983	5.6675687546934556e-05	0.0	0.00032589212970506764	0.003350413874655105	0.0	0.0	0.00047432704849994074	0.00044709388971684054	5.673436968115284e-05	0.0	1.9321804656554922e-05	0.00040590484735841397	0.00043233895373973193	0.0	0.00606764523299357	0.000915485612969766	6.447545634295211e-05	0.00023506334551880097	0.0005541791628634764	5.879153989740876e-05	0.019659997687059096	0.0	0.0005103342689461597	0.0008571486880863137	0.001233121647450521	0.0003028953229398664	4.7185073339085425e-05	0.0008768258902771965	0.00022934377102317902	0.0002598752598752599	0.00014938113529662826	1.3599336352386003e-05
k__Bacteria;p__Actinobacteria;c__Actinobacteria;o__Actinomycetales;f__Brevibacteriaceae	0.0	0.0	0.0	0.0	0.0	0.0	0.0	0.0	0.0	0.0	0.0	0.0	0.0	0.0	0.0	0.0	0.0	0.0	0.0	0.0	0.0	0.0	0.0	0.0	0.0	0.0	0.0	0.0	0.0	4.117513845140304e-05	0.0	0.0	0.0	0.0	0.0003485422019761532	0.0	0.0	0.0	1.593447742881272e-05	0.0	0.0	0.0	0.0	0.0	0.0	0.0	0.0	0.0	0.0
k__Bacteria;p__Actinobacteria;c__Actinobacteria;o__Actinomycetales;f__Cellulomonadaceae	0.0	0.0	0.0	0.0	0.0	0.0	0.0	0.0	0.0	0.0	0.0	0.0	0.0	0.0	0.0	0.0	0.0	0.0	0.0	0.0	0.0	0.0	0.0	0.0	0.0	0.0	0.0	0.0	0.0	0.0	0.0	0.0	0.0	0.0	0.0	0.0	0.0	0.0	0.0	0.00025516713447307985	0.0	0.0	0.0	0.0	0.0	0.0	0.0	0.0	0.0
k__Bacteria;p__Actinobacteria;c__Actinobacteria;o__Actinomycetales;f__Corynebacteriaceae	0.0	1.6452509830374625e-05	0.0006810365376102428	4.043889682689456e-05	3.871667139870428e-05	0.0	7.633296439067211e-05	3.988910827898442e-05	1.547700117625209e-05	0.0	0.00021253662461477737	0.0004979459728619445	5.3109565032662385e-05	0.0008600917431192661	0.0	0.0002133560913164071	0.0	0.00019836490641427095	0.0	0.0	0.008967284193929838	0.00044693688612686627	8.625448523323213e-05	0.0	0.0004284649776453055	0.00017020310904345852	0.0	9.66090232827746e-05	2.1363413018863893e-05	0.004817491198814155	0.004075135307226999	0.002342952119670785	0.0008111897836440964	0.00013611485227956556	0.0013860631753005162	0.000537879775720433	1.469788497435219e-05	0.002891176130449867	0.0009879376005863887	0.012222505741260525	0.0033469615439560814	0.0	0.0	2.696289905090595e-05	0.0005380522508519161	0.0001070270931441502	0.0	1.0670081092616305e-05	0.0
k__Bacteria;p__Actinobacteria;c__Actinobacteria;o__Actinomycetales;f__Dermabacteraceae	0.0	0.0	0.0	0.0	0.0	0.0	0.0	0.0	0.0	0.0	0.0	0.0	0.0	0.0	0.0	0.0	0.0	0.0	0.0	0.0	0.0	0.0	0.0	0.0	0.0	0.0	0.0	0.0	0.0	0.0	0.0	2.0025231792057992e-05	0.0	0.0	0.0	0.0	0.0	0.0	0.0	0.0	0.0	0.0	0.0	0.0	0.0	0.0	0.0	0.0	0.0
k__Bacteria;p__Actinobacteria;c__Actinobacteria;o__Actinomycetales;f__Dermacoccaceae	0.0	0.0	0.0	0.0	0.0	0.0	0.0	0.0	0.0	0.0	0.0	0.0	0.0	0.0	0.0	0.0	0.0	0.0	0.0	0.0	0.0	0.0	0.0	0.0	0.0	0.0	0.0	0.0	0.0	0.0	0.0	0.0	0.0	0.0	0.0	0.0	0.0	0.0	0.0	0.0	0.0	0.0	0.0	0.0	0.0	0.0	0.0	0.0	0.0
k__Bacteria;p__Actinobacteria;c__Actinobacteria;o__Actinomycetales;f__Geodermatophilaceae	0.0	0.0	0.0	0.0	0.0	0.0	0.0	0.0	0.0	0.0	0.0	0.0	0.0	0.0	0.0	0.0	0.0	0.0	0.0	0.0	0.0	0.0	0.0	0.0	0.0	0.0	0.0	0.0	0.0	0.0	6.367398917542184e-06	0.0	0.0	0.0	0.0	0.0	0.0	0.0	0.0	0.00028068384792038787	0.0	0.0	0.0	0.0	0.0	0.0	0.0	0.0	0.0
k__Bacteria;p__Actinobacteria;c__Actinobacteria;o__Actinomycetales;f__Gordoniaceae	0.0	0.0	0.0	0.0	0.0	0.0	0.0	0.0	0.0	0.0	1.5181187472484098e-05	0.0	0.0	0.0	0.0	0.0	0.0	0.0	0.0	0.0	0.0008868742609381159	0.0	0.0	0.0	0.0	0.0	0.0	0.0	0.0	0.0	0.0	0.0	0.0	0.0	0.0	0.0	0.0	0.0	0.0	0.0	0.0	0.0	0.0	0.0	0.0	0.0	0.0	0.0	0.0
k__Bacteria;p__Actinobacteria;c__Actinobacteria;o__Actinomycetales;f__Intrasporangiaceae	0.0	0.0	0.0	0.0	0.0	0.0	0.0	0.0	0.0	0.0	0.0	0.0	0.0	0.0	0.0	0.0	0.0	0.0	0.0	0.0	0.0	0.0	0.0	0.0	0.0	0.0	0.0	0.0	0.0	2.058756922570152e-05	5.093919134033747e-05	0.0	0.0	0.0	0.0	0.0	0.0	0.0	0.0	0.0	0.0	0.0	0.0	0.0	0.0	0.0	0.0	0.0	0.0
k__Bacteria;p__Actinobacteria;c__Actinobacteria;o__Actinomycetales;f__Kineosporiaceae	0.0	0.0	0.0	0.0	0.0	0.0	0.0	0.0	0.0	0.0	0.0	0.0	0.0	0.0	0.0	0.0	0.0	2.8337843773467278e-05	0.0	0.0	0.0	0.0	0.0	0.0	0.0	0.0	0.0	0.0	0.0	0.0	0.0	0.0	0.0	0.0	0.0	0.0	0.0	0.0	0.0	0.0	0.0	0.0	0.0	0.0	0.0	0.0	0.0	0.0	0.0
k__Bacteria;p__Actinobacteria;c__Actinobacteria;o__Actinomycetales;f__Microbacteriaceae	0.0	0.0	5.10777403207682e-05	0.0	0.0	4.842615012106537e-05	0.00022899889317201633	0.0	9.286200705751254e-05	7.253735673872044e-06	0.0	0.0	5.3109565032662385e-05	0.0	0.0	0.0	0.0	0.0	0.0	0.0	0.0	0.0	1.7250897046646426e-05	0.0008498359618957271	0.0	0.0	0.0	1.9321804656554922e-05	0.0	0.0	0.0003247373447946514	0.0	0.0	0.0	0.0	0.0	0.0	0.0	0.0	0.0	0.0	0.00030828041186263023	0.0	3.370362381363244e-05	0.0	0.0	0.0	0.0	0.0
k__Bacteria;p__Actinobacteria;c__Actinobacteria;o__Actinomycetales;f__Micrococcaceae	2.0206510537695245e-05	0.0	3.405182688051214e-05	1.347963227563152e-05	3.871667139870428e-05	0.0	0.0	0.0	0.0	7.253735673872044e-06	0.0	0.0	0.0	1.508932882665379e-05	8.511942254983743e-05	0.0	0.0	0.0	6.44122383252818e-05	0.0	0.0	2.1282708863184108e-05	0.0	0.0	0.0007078986587183308	0.0002836718484057642	0.0	1.9321804656554922e-05	0.0	4.117513845140304e-05	0.0006813116841770136	8.010092716823197e-05	2.3176850961259892e-05	0.0	1.6211265208193173e-05	0.0	2.939576994870438e-05	0.00034694113565398406	3.186895485762544e-05	7.655014034192396e-05	0.0005034047850665652	6.165608237252604e-05	0.0	6.740724762726489e-06	0.0001394950279986449	0.0	0.0	0.00016005121638924458	0.0
k__Bacteria;p__Actinobacteria;c__Actinobacteria;o__Actinomycetales;f__Micromonosporaceae	0.0	0.0	0.0	0.0	0.0	0.0	0.0	0.0	0.0	0.0	0.0	0.0	0.0	0.0	0.0	0.0	0.0	0.0	0.0	0.0	0.0	0.0	0.0	0.0	0.0	0.0	0.0	0.0	0.0	0.0	0.0	0.0	0.0	0.0	0.0	0.0	0.0	0.0	0.0	0.0	0.0	0.0	0.0	0.0	0.0	0.0	0.0	0.0	0.0
k__Bacteria;p__Actinobacteria;c__Actinobacteria;o__Actinomycetales;f__Mycobacteriaceae	0.0	0.0	0.0	0.0	0.0	0.0	0.0	0.0	0.0	0.0	0.0	0.0	0.0	0.0	0.0	0.0	0.0	0.0	0.0	0.0	0.0	0.0	0.0	0.0	0.0	0.0	0.0	0.0	0.0	0.0	0.0	0.0	0.0	7.1639395936613465e-06	0.0	0.0	0.0	0.0	0.0	0.0	0.0	0.0	0.0	0.0	0.0	0.0	0.0	0.0	0.0
k__Bacteria;p__Actinobacteria;c__Actinobacteria;o__Actinomycetales;f__Nakamurellaceae	0.0	0.0	0.0	0.0	0.0	0.0	0.0	0.0	0.0	0.0	0.0	0.0	0.0	0.0	0.0	0.0	0.0	0.0	0.0	0.0	0.0	0.0	0.0	0.0	0.0	0.0	0.0	0.0	0.0	0.0	0.0	0.0	0.0	0.0	0.0	0.0	0.0	0.0	0.0	0.0	0.0	0.0	0.0	0.0	0.0	0.0	0.0	0.0	0.0
k__Bacteria;p__Actinobacteria;c__Actinobacteria;o__Actinomycetales;f__Nocardiaceae	0.0	0.0	0.0	0.0	0.0	0.0	0.0	0.0	0.0	0.0	0.0	0.0	2.6554782516331192e-05	0.0	0.0	0.0	0.0	1.4168921886733639e-05	0.0	0.0	0.0	0.0	0.0	0.0	0.0	0.0	0.0	0.0	0.0	0.0	0.0	0.0	0.0	0.0	0.0	0.0	0.0	0.0	0.0	0.0	0.0	0.0	1.7817371937639198e-05	0.0	0.0	0.0	0.0	0.0	0.0
k__Bacteria;p__Actinobacteria;c__Actinobacteria;o__Actinomycetales;f__Nocardioidaceae	0.0	0.0	0.0	0.0	0.0	0.0	0.0	0.0	0.0	0.0	0.0	0.0	0.0	0.0	0.0	0.0	0.0	0.0	0.0	0.0	0.0	0.0	0.0	3.9527254041661726e-05	0.0	0.0	0.0	0.0	0.0	2.058756922570152e-05	0.0	0.0	0.0	0.0	0.0	0.0	0.0	0.0	0.0	0.0	0.0	6.165608237252604e-05	0.0	0.0	0.0	0.0	0.0	0.0	0.0
k__Bacteria;p__Actinobacteria;c__Actinobacteria;o__Actinomycetales;f__Promicromonosporaceae	0.0	0.0	0.0	0.0	0.0	0.0	0.0	0.0	0.0	0.0	0.0	0.0	0.0	0.0	0.0	0.0	0.0	0.0	0.0	0.0	0.0	0.0	0.0	0.0	0.0	0.0	0.0	0.0	0.0	0.0	0.0	0.0	0.0	0.0	0.0	0.0	0.0	0.0	0.0	0.0	0.0	0.0	0.0	0.0	0.0	0.0	0.0	0.0	0.0
k__Bacteria;p__Actinobacteria;c__Actinobacteria;o__Actinomycetales;f__Propionibacteriaceae	0.0	0.0	8.512956720128035e-05	0.0	0.0	0.0	0.0	0.0	0.0	0.0	0.0	1.7783784745069446e-05	0.0	4.526798647996137e-05	0.0	0.0	0.0	0.00022670275018773822	0.0	0.0	0.00019708316909735908	1.0641354431592054e-05	0.0	0.0	0.00013040238450074516	0.0	0.0	1.9321804656554922e-05	0.0	6.176270767710456e-05	6.367398917542184e-05	6.007569537617398e-05	0.0	2.149181878098404e-05	0.00015400701947783512	1.629938714304342e-05	0.0	0.00034694113565398406	0.0	0.0004082674151569278	6.122490629187954e-05	0.0	1.7817371937639198e-05	6.740724762726489e-06	0.00021920647256929912	0.0	0.0	0.0	0.0
k__Bacteria;p__Actinobacteria;c__Actinobacteria;o__Actinomycetales;f__Pseudonocardiaceae	0.0	0.0	0.0	0.0	0.0	0.0	0.0	0.0	0.0	0.0	0.0	0.0	0.0	0.0	0.0	0.0	0.0	0.0	0.0	0.0	0.0	0.0	0.0	0.0	0.0	0.0	0.0	0.0	0.0	0.0	0.0	0.0	0.0	0.0	0.0	0.0	0.0	0.0	0.0	0.0	0.0	0.0	0.0	0.0	0.0	0.0	0.0	0.0	0.0
k__Bacteria;p__Actinobacteria;c__Actinobacteria;o__Bifidobacteriales;f__Bifidobacteriaceae	0.003940269554850572	6.58100393214985e-05	0.013331290223720501	0.0098805704580379	0.014467129545982503	0.002372881355932203	0.0376703179267967	0.007419374139891101	0.0758063517612828	0.053198897432177615	0.15803616158855965	0.017499244189148323	0.03417600509851828	0.028096330275229356	0.07463270969169762	0.024322594410070408	0.0016763378465506128	0.018447936296527183	0.004830917874396136	0.018983216555320207	0.030744974379188016	0.06743426303299863	0.07837082528291456	0.009545831851061306	0.014102086438152011	0.010212186542607514	0.02666666666666667	0.004018935368563426	0.039009592172445554	0.046322030757828446	0.06300541228907999	0.05563009391833707	0.03000243356935092	0.0077872023383098845	0.13405905763915335	0.23048963358977656	0.0027191087202551555	0.00740141089395166	0.001912137291457526	0.32362847665220706	0.03907509574895065	0.07879647327208832	0.0489086859688196	0.009416792493528905	0.1841732926804966	0.003210812794324506	0.010828135828135828	0.05721297481860859	0.0033590360790393434
k__Bacteria;p__Actinobacteria;c__Coriobacteriia;o__Coriobacteriales;f__Coriobacteriaceae	0.003091596112267371	0.00018097760813412083	0.02349576054755336	0.0046909120319197665	0.002387528069586764	0.00029055690072639226	0.03289950765237971	0.0023933464967390646	0.0021358261623227884	0.014638038589873762	0.00789421748569173	0.02246092013302269	0.005443730415847892	0.0006639304683727665	0.013789346453073644	0.002346917004480478	0.0031377605845690965	0.0056108930671465215	0.00360708534621578	0.010021182988430829	0.05232558139534885	0.0058421035829440415	0.009971018492961635	0.007529941894936559	0.01875931445603577	0.0009077499148984453	0.0	0.0015457443725243945	0.01862889615244938	0.0036439997529491694	0.0028207577204711854	0.04253359232633116	0.11113300035924113	0.00957818723672521	0.03017727018505158	0.0071717303429390976	0.0015726736922556845	0.006360587486989708	0.00011154134200168906	0.05784638938504725	0.01712256545962899	0.02571058634934336	0.016178173719376392	0.0009167385677308023	0.009824435543333135	0.003852975353189407	0.009182259182259182	0.01006188647033717	0.0008431588538479321
k__Bacteria;p__Actinobacteria;c__MB-A2-108;o__0319-7L14;f__	0.0	0.0	0.0	0.0	0.0	0.0	0.0	0.0	0.0	0.0	0.0	0.0	0.0	0.0	0.0	0.0	0.0	0.0	0.0	0.0	0.0	0.0	0.0	0.0	0.0	0.0	0.0	0.0	0.0	0.0	0.0	0.0	0.0	0.0	0.0	0.0	0.0	0.0	0.0	0.0	0.0	0.0	0.0	0.0	0.0	0.0	0.0	0.0	0.0
k__Bacteria;p__Actinobacteria;c__Thermoleophilia;o__Gaiellales;f__	0.0	0.0	0.0	0.0	0.0	0.0	0.0	0.0	0.0	0.0	0.0	0.0	0.0	0.0	0.0	0.0	0.0	0.0	0.0	0.0	0.0	0.0	0.0	0.0	0.0	0.0	0.0	0.0	0.0	0.0	0.0	0.0	0.0	0.0	0.0	0.0	0.0	0.0	0.0	0.0	0.0	0.0	0.0	0.0	0.0	0.0	0.0	0.0	0.0
k__Bacteria;p__Actinobacteria;c__Thermoleophilia;o__Gaiellales;f__AK1AB1_02E	0.0	0.0	0.0	0.0	0.0	0.0	0.0	0.0	0.0	0.0	0.0	0.0	0.0	0.0	0.0	0.0	0.0	0.0	0.0	0.0	0.0	0.0	0.0	0.0	0.0	0.0	0.0	0.0	0.0	0.0	0.0	0.0	0.0	0.0	0.0	0.0	0.0	0.0	0.0	0.0	0.0	0.0	0.0	0.0	0.0	0.0	0.0	0.0	0.0
k__Bacteria;p__Actinobacteria;c__Thermoleophilia;o__Gaiellales;f__Gaiellaceae	0.0	0.0	0.0	0.0	0.0	0.0	0.0	0.0	0.0	0.0	0.0	0.0	0.0	0.0	0.0	0.0	0.0	0.0	0.0	0.0	0.0	0.0	0.0	0.0	0.0	0.0	0.0	0.0	0.0	0.0	0.0	0.0	0.0	0.0	0.0	0.0	0.0	0.0	0.0	0.0	0.0	0.0	0.0	0.0	0.0	0.0	0.0	0.0	0.0
k__Bacteria;p__Actinobacteria;c__Thermoleophilia;o__Solirubrobacterales;f__	0.0	0.0	0.0	0.0	0.0	0.0	0.0	0.0	0.0	0.0	0.0	3.556756949013889e-05	0.0	0.0	0.0	0.0	0.0	0.0	0.0	0.0	0.0	0.0	0.0	0.0	0.0	0.0	0.0	0.0	0.0	0.0	0.0	0.0	0.0	0.0	0.0	0.0	0.0	0.0	0.0	0.0	0.0	0.0	0.0	0.0	0.0	0.0	0.0	0.0	0.0
k__Bacteria;p__Actinobacteria;c__Thermoleophilia;o__Solirubrobacterales;f__Solirubrobacteraceae	0.0	0.0	0.0	0.0	0.0	0.0	0.0	0.0	0.0	0.0	0.0	0.0	0.0	0.0	0.0	0.0	0.0	0.0	0.0	0.0	0.0	0.0	0.0	0.0	0.0	0.0	0.0	0.0	0.0	0.0	0.0	0.0	0.0	0.0	0.0	0.0	0.0	0.0	0.0	0.0	0.0	0.0	0.0	0.0	0.0	0.0	0.0	0.0	0.0
k__Bacteria;p__Aquificae;c__Aquificae;o__Aquificales;f__Aquificaceae	0.0	0.0	0.0	0.0	0.0	0.0	0.0	0.0	0.0	0.0	0.0	0.0	0.0	0.0	0.0	0.0	0.0	0.0	0.0	0.0	0.0	0.0	0.0	0.0	0.0	0.0	0.0	0.0	0.0	0.0	0.0	0.0	0.0	0.0	0.0	0.0	0.0	0.0	0.0	0.0	0.0	0.0	0.0	0.0	0.0	0.0	0.0	0.0	0.0
k__Bacteria;p__Armatimonadetes;c__Armatimonadia;o__Armatimonadales;f__Armatimonadaceae	0.0	0.0	0.0	0.0	0.0	0.0	0.0	0.0	0.0	0.0	0.0	0.0	0.0	0.0	0.0	0.0	0.0	1.4168921886733639e-05	0.0	0.0	0.0	0.0	0.0	0.0	0.0	0.0	0.0	0.0	0.0	0.0	0.0	0.0	0.0	0.0	0.0	0.0	0.0	0.0	0.0	0.0	0.0	0.0	0.0	0.0	0.0	0.0	0.0	0.0	0.0
k__Bacteria;p__Armatimonadetes;c__Armatimonadia;o__FW68;f__	0.0	0.0	0.0	0.0	0.0	0.0	0.0	0.0	0.0	0.0	0.0	0.0	0.0	0.0	0.0	0.0	0.0	0.0	0.0	0.0	0.0	0.0	0.0	0.0	0.0	0.0	0.0	0.0	0.0	0.0	0.0	0.0	0.0	0.0	0.0	0.0	0.0	0.0	0.0	0.0	0.0	0.0	0.0	0.0	0.0	0.0	0.0	0.0	0.0
k__Bacteria;p__Armatimonadetes;c__Chthonomonadetes;o__SJA-22;f__	0.0	0.0	0.0	0.0	0.0	0.0	0.0	0.0	0.0	0.0	0.0	0.0	0.0	0.0	0.0	0.0	0.0	0.0	0.0	0.0	0.0	0.0	0.0	0.0	0.0	0.0	0.0	0.0	0.0	0.0	0.0	0.0	0.0	0.0	0.0	0.0	0.0	0.0	0.0	0.0	0.0	0.0	0.0	0.0	0.0	0.0	0.0	0.0	0.0
k__Bacteria;p__Armatimonadetes;c__[Fimbriimonadia];o__[Fimbriimonadales];f__[Fimbriimonadaceae]	0.0	0.0	0.0	0.0	0.0	0.0	0.0	0.0	0.0	0.0	0.0	0.0	0.0	0.0	0.0	0.0	0.0	0.0	0.0	0.0	0.0	0.0	0.0	0.0	0.0	0.0	0.0	0.0	0.0	0.0	0.0	0.0	0.0	0.0	0.0	0.0	0.0	0.0	0.0	0.0	0.0	0.0	0.0	0.0	0.0	0.0	0.0	0.0	0.0
k__Bacteria;p__Bacteroidetes;c__;o__;f__	0.0	0.0	0.0	0.0	0.0	0.0	0.0	0.0	0.0	0.0	0.0	0.0	0.0	0.0	0.0	0.0	0.0	0.0	0.0	0.0	0.0	0.0	0.0	0.0	0.0	0.0	0.0	0.0	0.0	0.0	0.0	0.0	0.0	0.0	0.0	0.0	0.0	0.0	0.0	0.0	0.0	0.0	0.0	0.0	0.0	0.0	0.0	0.0	0.0
k__Bacteria;p__Bacteroidetes;c__Bacteroidia;o__Bacteroidales;Other	2.0206510537695245e-05	0.00024678764745561933	0.0	0.0	5.162222853160571e-05	0.0	0.0	5.983366241847663e-05	0.0	0.00018859712752067315	0.0	0.0	0.0	0.0	0.00013619107607973986	0.0	0.0003438641736514077	2.8337843773467278e-05	0.0001932367149758454	8.147303242626691e-05	0.0	0.0002873165696529854	0.0009660502346121998	0.0	0.0	0.0	0.0	7.728721862621969e-05	0.0	2.058756922570152e-05	1.2734797835084367e-05	0.0	0.0	7.1639395936613465e-06	0.0	1.629938714304342e-05	0.0	0.0	0.0	0.0	0.0	0.0	0.0	0.0	0.0	0.0	0.0	0.0	0.0
k__Bacteria;p__Bacteroidetes;c__Bacteroidia;o__Bacteroidales;f__	0.0	0.0	0.0	0.0	2.5811114265802855e-05	0.0	0.0	0.0	0.0	0.0	0.0	0.0	0.0	0.0	0.0	0.0	0.0	0.0	0.0	0.0	9.854158454867954e-05	0.0	0.0	0.0	0.0	0.0	0.0	0.0	0.0	0.0	0.0	0.0	0.0	7.1639395936613465e-06	0.0	0.0	0.0	0.0	0.0	0.0	0.0	0.0	0.0	0.0	0.0	0.0055348296740260535	0.0	0.0	0.0
k__Bacteria;p__Bacteroidetes;c__Bacteroidia;o__Bacteroidales;f__BA008	0.0	0.0	0.0	0.0	0.0	0.0	0.0	0.0	0.0	0.0	0.0	0.0	0.0	0.0	0.0	0.0	0.0	0.0	0.0	0.0	0.0	0.0	0.0	0.0	0.0	0.0	0.0	0.0	0.0	0.0	0.0	0.0	0.0	0.0	0.0	0.0	0.0	0.0	0.0	0.0	0.0	0.0	0.0	0.0	0.0	0.0	0.0	0.0	0.0
k__Bacteria;p__Bacteroidetes;c__Bacteroidia;o__Bacteroidales;f__Bacteroidaceae	0.013295883933803482	0.25284217107319634	0.0675758504443764	0.28297792036233627	0.3041452649510891	0.38813559322033675	0.08041677798557303	0.48525100221384915	0.0009905280752801338	0.10181343391846813	0.03304944512759791	0.06087389518237262	0.036858038132667734	0.33542069048768824	0.13697417476719898	0.039044164710902496	0.2179239200515815	0.5314337532057197	0.4334943639291446	0.005784585302264948	0.002364998029168309	0.40274334117246036	0.455078664090529	0.02379540693308034	0.13122205663189232	0.023090888460229216	0.10666666666666667	0.5333204521302353	0.055950778696404725	0.22251044819138227	0.19656797198344522	0.013797384704727949	0.020604220504560032	0.07216236352695057	0.3629215942158221	0.013577389490155191	0.08657054249893438	0.29339655371805246	0.005656739487228521	0.04261291145700442	0.014489894489078158	0.03175288242185091	0.0026904231625835195	0.14221581104400355	0.007014607122217572	0.09308299186594086	0.025900900900900897	0.06891805377720901	0.15911223532291624
k__Bacteria;p__Bacteroidetes;c__Bacteroidia;o__Bacteroidales;f__Porphyromonadaceae	0.0012325971427994105	0.04473437422878857	0.0030135866789253248	0.000957053891569838	0.001187311256226931	0.0005569007263922518	0.009312621655661999	0.019386106623586426	6.190800470500836e-05	0.05358334542289284	4.554356241745229e-05	0.0012092973626647223	0.0006638695629082798	0.00024142926122646064	0.00028940603666944724	0.0002133560913164071	0.004212336127229744	0.0016010881732009007	0.014235104669887273	0.00032589212970506764	0.001083957430035475	0.10902067615166033	0.02660088324592876	0.0006521996916874185	0.005868107302533532	0.0011346873936230564	0.0	0.0006762631629794221	0.0006409023905659167	0.0	0.0016300541228907992	0.00014017662254440597	0.002758045264389927	0.003660773132360946	0.00038096473239253954	0.00016299387143043422	0.00551170686538207	0.015381057013993293	0.0	0.0010972186782342431	4.761937156035075e-05	0.00018496824711757815	0.00012472160356347437	0.010144790767903368	0.0	9.173750840927161e-05	8.662508662508663e-05	0.005911224925309435	0.024451606761590042
k__Bacteria;p__Bacteroidetes;c__Bacteroidia;o__Bacteroidales;f__Prevotellaceae	0.017377599062417898	0.05166088086737631	0.00020431096128307284	0.00035047043916641956	3.871667139870428e-05	0.0	0.0	0.0	0.013248313006871789	0.14789641665457656	7.590593736242048e-05	0.11710622254628221	0.0006107599978756174	4.526798647996137e-05	8.511942254983741e-05	0.0010667804565820354	0.0002578981302385558	0.0028762911430069284	0.0023832528180354265	8.147303242626691e-05	0.0	8.513083545273642e-05	1.7250897046646426e-05	0.004743270484999408	0.17293219076005945	0.00034040621808691704	0.0	0.00025118346053521395	0.0	0.0018734687995388382	0.004533588029290035	8.010092716823197e-05	0.008505904302782379	0.00010745909390492019	0.009110731047004569	0.0013528491328726035	0.00024986404456398724	0.0008095293165259628	4.780343228643817e-05	0.0013268690992600152	0.0004557854135062143	0.0007398729884703126	0.0005167037861915367	2.0222174288179467e-05	0.0	0.1082043911687358	0.035429660429660434	0.0010136577037985488	8.159601811431602e-05
k__Bacteria;p__Bacteroidetes;c__Bacteroidia;o__Bacteroidales;f__Rikenellaceae	0.026753419951908473	0.007683322090784946	0.008989682296455205	0.0136009489661122	0.031902537232532356	0.005133171912832931	0.016755085683752526	0.009792776082490672	0.05153841391691946	0.008914841143188723	0.0015332999347208941	0.006562216570930626	0.001805725211110521	0.013731289232254952	0.11249382884186523	0.0002133560913164071	0.00958521384053299	0.025787437833855203	0.027439613526570053	0.00105914942154147	0.0005912495072920772	0.06359273408319403	0.058808308032017684	0.006502233289853354	0.0010991058122205662	0.004765687053216839	0.013333333333333334	0.041058834895179135	0.00192270717169775	0.013031931319869065	0.010627188793377904	0.018863768348118624	0.018020001622379565	0.013267616127460807	0.0035340558153861123	0.006894640761507365	0.0021311933212810677	0.005435411125245751	0.001322561626591456	0.0035468231691758102	0.0017279029109041558	0.005487391331154819	0.003759465478841871	0.06777798748921485	0.0016141567525557482	0.04086905999633052	0.0021656271656271655	0.002027315407597098	0.0695606054424543
k__Bacteria;p__Bacteroidetes;c__Bacteroidia;o__Bacteroidales;f__S24-7	0.005779062013780842	0.0	0.0	2.695926455126304e-05	0.00012905557132901425	0.0	0.0	0.0	0.0	0.00010155229943420861	0.0	0.0	0.0	1.508932882665379e-05	5.1071653529902456e-05	0.0	0.0025359982806791325	1.4168921886733639e-05	0.0	0.0	0.0	1.0641354431592054e-05	1.7250897046646426e-05	0.0	0.0	0.0	0.0	0.0	0.0	4.117513845140304e-05	0.0	0.0	8.111897836440962e-05	2.8655758374645386e-05	0.0	0.0	1.469788497435219e-05	0.0	0.0	0.0	1.3605534731528785e-05	0.0	0.0	0.001422292924935289	0.0	1.5289584734878602e-05	0.0	0.0	0.003155046033753553
k__Bacteria;p__Bacteroidetes;c__Bacteroidia;o__Bacteroidales;f__[Barnesiellaceae]	0.005617409929479279	0.0014313683552425924	0.011066843736166445	0.003437306230286037	0.019500296827814068	0.0	0.00045799778634403267	0.005843754362871216	0.0	0.0127375598433193	0.0	0.0010314595152140279	0.0	0.02286033317238049	0.006554195536337483	0.0	0.00958521384053299	0.003372203409042606	0.007729468599033816	0.0	0.0	0.0001383376076106967	1.7250897046646426e-05	0.00035574528637495557	0.0003353204172876304	0.0011914217633042096	0.0	1.9321804656554922e-05	0.0015381657373582	0.00922323101311428	0.0	6.007569537617398e-05	0.006941466862897336	0.02022380147290596	0.0001864295498942215	8.149693571521711e-05	1.469788497435219e-05	0.0019659997687059096	6.373790971525089e-05	0.0005868844092880836	0.00023809685780175376	0.001233121647450521	0.0001247216035634744	0.03918383304572908	1.9927861142663556e-05	6.115833893951441e-05	0.0003465003465003465	0.0	0.08237118028640197
k__Bacteria;p__Bacteroidetes;c__Bacteroidia;o__Bacteroidales;f__[Odoribacteraceae]	0.0006061953161308575	0.012865862687352948	0.00023836278816358498	0.0013210039630118884	0.0010711612420308183	0.0012590799031476996	0.00011449944658600817	0.00047866929934781307	0.0	0.001102567822428551	0.0	0.002222973093133681	0.000557650432842955	0.000648841139546113	0.001191671915697724	0.0004267121826328142	0.0020631850419084467	0.004619068535075166	0.006634460547504026	8.147303242626691e-05	0.0	6.384812658955232e-05	0.004761247584874412	0.00013834538914581605	1.8628912071535022e-05	0.0	0.0	0.0	0.00017090730415091114	0.0009470281843822699	0.0	0.00014017662254440594	0.0007416592307603167	0.0015474109522308505	0.000648450608327727	0.0	8.818730984611315e-05	0.004510234763501793	0.00020714820657456539	0.00010206685378923195	0.0008095293165259629	0.003884333189469141	1.7817371937639198e-05	0.008297832182916309	0.0	0.003684789921105743	8.662508662508663e-05	0.00012804097311139564	0.003739817496906151
k__Bacteria;p__Bacteroidetes;c__Bacteroidia;o__Bacteroidales;f__[Paraprevotellaceae]	0.0018994119905433532	0.02630756321876903	1.702591344025607e-05	0.00021567411641010433	6.452778566450713e-05	0.0	0.0	0.0	0.0	0.015813143769041044	0.0	0.0	0.0	0.0060809995171414765	0.0	0.0	0.0	0.0005667568754693455	0.0	0.00016294606485253382	9.854158454867954e-05	1.0641354431592054e-05	1.7250897046646426e-05	0.0	0.00013040238450074516	5.673436968115284e-05	0.0	5.7965413969664766e-05	0.0	2.058756922570152e-05	0.0005093919134033747	0.0	0.0001506495312481893	7.1639395936613465e-06	1.6211265208193173e-05	1.629938714304342e-05	4.409365492305657e-05	0.0	0.0	0.0029089053329931108	9.52387431207015e-05	0.0	0.0	0.0	0.0	0.04349886857072963	8.662508662508663e-05	0.0	0.0
k__Bacteria;p__Bacteroidetes;c__Bacteroidia;o__Bacteroidales;f__p-2534-18B5	0.0	0.0	0.0	0.0	0.0	0.0	0.0	0.0	0.0	0.0	0.0	0.0	0.0	0.0	0.0	0.0	0.0	0.0	0.0	0.0	0.0	0.0	0.0	0.0	0.0	0.0	0.0	0.0	0.0	0.0	0.0	0.0	0.0	5.731151674929077e-05	0.0	0.0	0.0	0.0005782352260899734	0.0	0.0	0.0	0.0	0.0	0.0	0.0	0.0	0.0	0.0	0.0
k__Bacteria;p__Bacteroidetes;c__Cytophagia;o__Cytophagales;f__Cytophagaceae	0.0	0.0	1.702591344025607e-05	0.0	0.0	0.0	0.0	0.0	0.0	7.253735673872044e-06	0.0	0.0	0.0	0.0	0.0	0.0	0.0	0.0	0.0	0.0	0.0	0.0	0.0	0.0	0.0	0.0	0.0	0.0	0.0	4.117513845140304e-05	0.0	0.0	0.0	7.880333553027481e-05	0.0	0.0	0.0	0.0	0.0	0.0	0.0	0.0	0.0	0.0	0.0	0.0	0.0	0.0	0.0
k__Bacteria;p__Bacteroidetes;c__Flavobacteriia;o__Flavobacteriales;f__Cryomorphaceae	0.0	0.0	0.0	1.347963227563152e-05	0.0	0.0	3.8166482195336056e-05	0.0	0.0	0.0	0.0	0.0	0.0	0.0	0.0	0.0	0.0	0.0	0.0	0.0	0.0	0.0	0.0	3.9527254041661726e-05	5.588673621460507e-05	0.0	0.0	3.8643609313109844e-05	0.0	0.0	0.0	0.0	0.0	2.1491818780984038e-05	0.0	0.0	0.0	0.0	0.0	0.0	0.0	0.0	0.0	0.0	0.0	0.0	0.0	0.0	0.0
k__Bacteria;p__Bacteroidetes;c__Flavobacteriia;o__Flavobacteriales;f__Flavobacteriaceae	0.0	0.0	0.0	0.0	0.0	0.0	0.0004961642685393687	0.0	6.190800470500836e-05	0.00016683592049905702	3.0362374944968196e-05	0.0006757838203126389	5.3109565032662385e-05	0.0	1.7023884509967483e-05	0.0	0.0	0.00012752029698060276	0.0	0.0	0.0	0.0	0.0	0.0034191074746037393	0.0004284649776453055	0.00011346873936230568	0.0	0.00013525263259588446	2.1363413018863893e-05	0.0	0.0	0.0003804794040491019	1.1588425480629946e-05	8.596727512393615e-05	0.0	0.0	0.0	0.0	0.0	0.0	0.0	0.004254269683704298	0.0	0.0	1.9927861142663556e-05	0.0	0.0	0.00017072129748186088	0.0
k__Bacteria;p__Bacteroidetes;c__Flavobacteriia;o__Flavobacteriales;f__[Weeksellaceae]	0.0	0.0	8.512956720128035e-05	0.0	0.0	0.0	0.0	0.0	1.547700117625209e-05	0.0	0.0	0.0	0.0	0.0	0.0	0.0	0.0	0.0	6.44122383252818e-05	0.0	0.0	0.0	0.0	0.0002569271512708012	0.0	0.0	0.0	7.728721862621969e-05	0.0	2.058756922570152e-05	0.0	0.0	0.0	0.0	0.0	0.0	0.0	0.0	0.0	0.0	7.483044102340832e-05	0.0	0.0	0.0	0.00017935075028397202	0.0	0.0	0.0	0.0
k__Bacteria;p__Bacteroidetes;c__Sphingobacteriia;o__Sphingobacteriales;f__	0.0	0.0	0.0	0.0	0.0	0.0	0.0	0.0	0.0	6.52836210648484e-05	3.0362374944968196e-05	1.7783784745069446e-05	0.0	0.0	0.0	0.0	0.0	0.0	0.0	0.0	0.0	0.0	0.0	0.0	0.0	0.0	0.0	0.0	0.0	0.0	0.0	0.0	0.0	0.0	0.0	0.0	0.0	0.0	0.0	0.0	0.0	0.0002466243294901042	0.0	0.0	0.0	0.0	0.0	3.201024327784891e-05	0.0
k__Bacteria;p__Bacteroidetes;c__Sphingobacteriia;o__Sphingobacteriales;f__Sphingobacteriaceae	0.0	1.6452509830374625e-05	0.0	0.0	0.0	0.0	0.0	0.0	0.0	0.0	0.0	0.0	0.0	0.0	1.7023884509967483e-05	0.0	4.298302170642596e-05	4.250676566020092e-05	0.0	0.0	0.0002956247536460386	0.0	0.0	0.0	0.0	0.0	0.0	0.0	0.0	0.0	0.0	0.0	0.0	0.0	0.0	0.0	0.0	0.0	0.0	0.0	6.802767365764393e-06	0.0	0.0	0.0	5.978358342799067e-05	0.0	0.0	0.0	0.0
k__Bacteria;p__Bacteroidetes;c__VC2_1_Bac22;o__;f__	0.0	0.0	0.0	0.0	0.0	0.0	0.0	0.0	0.0	0.0	0.0	0.0	0.0	0.0	0.0	0.0	0.0	0.0	0.0	0.0	0.0	0.0	0.0	0.0	0.0	0.0	0.0	0.0	0.0	0.0	0.0	0.0	5.794212740314973e-05	0.0	0.0	0.0	0.0	0.0	0.0	0.0	0.0	0.0	0.0	0.0	0.0	0.0	0.0	0.0	0.0
k__Bacteria;p__Bacteroidetes;c__[Saprospirae];o__[Saprospirales];f__	0.0	0.0	0.0	0.0	0.0	0.0	0.0	0.0	0.0	0.0	3.0362374944968196e-05	0.0	0.0	0.0	0.0	0.0	0.0	0.0	0.0	0.0	0.0	0.0	0.0	0.0	0.0	0.0	0.0	0.0	0.0	0.0	0.0	0.0	0.0	0.0	0.0	0.0	0.0	0.0	0.0	0.0	0.0	0.0	0.0	0.0	0.0	0.0	0.0	0.0	0.0
k__Bacteria;p__Bacteroidetes;c__[Saprospirae];o__[Saprospirales];f__Chitinophagaceae	0.0	0.0	0.00035754418224537743	0.0	0.0	0.0	0.0	0.0	0.0	0.0	0.0	0.0	0.0	0.0	0.0	0.0	0.0	5.6675687546934556e-05	0.0	0.0	0.0	0.0	0.0	0.0	3.7257824143070045e-05	0.0	0.0	0.0	0.0	0.0	0.0	0.0	0.0	0.0	0.0	0.0	0.0	0.0	0.0	0.0	6.122490629187954e-05	0.0003699364942351563	0.0	0.0	0.0	9.17375084092716e-05	0.0	2.134016218523261e-05	0.0
k__Bacteria;p__Bacteroidetes;c__[Saprospirae];o__[Saprospirales];f__Saprospiraceae	0.0	0.0	0.0	0.0	0.0	0.0	0.0	0.0	0.0	0.0	0.0	0.0	0.0	0.0	0.0	0.0	0.0	0.0	0.0	0.0	0.0	0.0	0.0	0.0	0.0	0.0	0.0	0.0	0.0	0.0	0.0	0.0	0.0	0.0	0.0	0.0	0.0	0.0	0.0	0.0	0.0	0.00043159257660768235	0.0	0.0	0.0	0.0	0.0	0.0	0.0
k__Bacteria;p__Chlamydiae;c__Chlamydiia;o__Chlamydiales;f__	0.0	0.0	0.0	0.0	0.0	0.0	0.0	0.0	0.0	0.0	0.0	0.0	0.0	0.0	0.0	0.0	0.0	0.0	0.0	0.0	0.0	0.0	0.0	0.0	0.0	0.0	0.0	0.0	0.0	0.0	0.0	0.0	0.0	0.0	0.0	0.0	2.939576994870438e-05	0.0	0.0	0.0	0.0	0.0	0.0	0.0	0.0	1.5289584734878602e-05	0.0	0.0	0.0
k__Bacteria;p__Chlamydiae;c__Chlamydiia;o__Chlamydiales;f__Parachlamydiaceae	0.0	0.0	0.0	0.0	0.0	0.0	0.0	0.0	0.0	0.0	0.0	0.0	0.0	0.0	0.0	0.0	0.0	0.0	0.0	0.0	0.0	0.0	0.0	0.0	0.0	0.0	0.0	0.0	0.0	0.0	0.0	0.0	0.0	0.0	0.0	0.0	0.0	0.0	0.0	0.0	0.0	0.0	0.0	0.0	0.0	0.0	0.0	0.0	0.0
k__Bacteria;p__Chlamydiae;c__Chlamydiia;o__Chlamydiales;f__Rhabdochlamydiaceae	0.0	0.0	0.0	0.0	0.0	0.0	0.0	0.0	0.0	0.0	0.0	0.0	0.0	0.0	0.0	0.0	0.0	0.0	0.0	0.0	0.0	0.0	0.0	0.0	0.0	0.0	0.0	0.0	0.0	0.0	0.0	0.0	0.0	0.0	0.0	0.0	0.0	0.0	0.0	0.0	0.0	0.0	0.0	0.0	0.0	0.0	0.0	0.0	0.0
k__Bacteria;p__Chlorobi;c__OPB56;o__;f__	0.0	0.0	0.0	0.0	0.0	0.0	0.0	0.0	0.0	0.0	0.0	0.0	0.0	0.0	0.0	0.0	0.0	2.8337843773467278e-05	0.0	0.0	0.0	0.0	0.0	0.0	0.0	0.0	0.0	0.0	0.0	0.0	0.0	0.0	0.0	0.0	0.0	0.0	0.0	0.0	0.0	0.0	0.0	0.0	0.0	0.0	0.0	0.0	0.0	0.0	0.0
k__Bacteria;p__Chloroflexi;c__;o__;f__	0.0	0.0	0.0	0.0	0.0	0.0	0.0	0.0	0.0	0.0	0.0	0.0	0.0	0.0	0.0	0.0	0.0	0.0	0.0	0.0	0.0	0.0	0.0	0.0	0.0	0.0	0.0	0.0	0.0	0.0	0.0	0.0	0.0	0.0	0.0	0.0	0.0	0.0	0.0	0.0	0.0	0.0	0.0	0.0	0.0	0.0	0.0	0.0	0.0
k__Bacteria;p__Chloroflexi;c__Anaerolineae;o__;f__	0.0	0.0	0.0	0.0	0.0	0.0	0.0	0.0	0.0	0.0	0.0	0.0	0.0	0.0	0.0	0.0	0.0	0.0	0.0	0.0	0.0	0.0	0.0	0.0	0.0	0.0	0.0	0.0	0.0	0.0	0.0	0.0	0.0	0.0	0.0	0.0	0.0	0.0	0.0	0.0	0.0	0.0	0.0	0.0	0.0	0.0	0.0	0.0	0.0
k__Bacteria;p__Chloroflexi;c__Anaerolineae;o__H39;f__	0.0	0.0	0.0	0.0	0.0	0.0	0.0	0.0	0.0	0.0	0.0	0.0	0.0	0.0	0.0	0.0	0.0	0.0	0.0	0.0	0.0	0.0	0.0	0.0	0.0	0.0	0.0	0.0	0.0	0.0	0.0	0.0	0.0	0.0	0.0	0.0	0.0	0.0	0.0	0.0	0.0	0.0	0.0	0.0	0.0	0.0	0.0	0.0	0.0
k__Bacteria;p__Chloroflexi;c__Anaerolineae;o__SBR1031;f__oc28	0.0	0.0	0.0	0.0	0.0	0.0	0.0	0.0	0.0	0.0	0.0	0.0	0.0	0.0	0.0	0.0	0.0	2.8337843773467278e-05	0.0	0.0	0.0	0.0	0.0	0.0	0.0	0.0	0.0	0.0	0.0	0.0	0.0	0.0	0.0	0.0	0.0	0.0	0.0	0.0	0.0	0.0	0.0	0.0	0.0	0.0	0.0	0.0	0.0	0.0	0.0
k__Bacteria;p__Chloroflexi;c__Chloroflexi;o__AKIW781;f__	0.0	0.0	0.0	0.0	0.0	0.0	0.0	0.0	0.0	0.0	0.0	0.0	0.0	0.0	0.0	0.0	0.0	0.0	0.0	0.0	0.0	0.0	0.0	0.0	0.0	0.0	0.0	0.0	0.0	0.0	0.0	0.0	0.0	0.0	0.0	0.0	0.0	0.0	0.0	0.0	0.0	0.0	0.0	0.0	0.0	0.0	0.0	0.0	0.0
k__Bacteria;p__Chloroflexi;c__Chloroflexi;o__Herpetosiphonales;f__	0.0	0.0	0.0	0.0	0.0	0.0	0.0	0.0	0.0	0.0	0.0	0.0	0.0	0.0	0.0	0.0	0.0	0.0	0.0	0.0	0.0	0.0	0.0	0.0	0.0	0.0	0.0	0.0	0.0	0.0	0.0	0.0	0.0	0.0	0.0	0.0	0.0	0.0	0.0	0.0	0.0	0.0	0.0	0.0	0.0	0.0	0.0	0.0	0.0
k__Bacteria;p__Chloroflexi;c__Ellin6529;o__;f__	0.0	0.0	3.405182688051214e-05	0.0	0.0	0.0	0.0	0.0	0.0	0.0	0.0	0.0	0.0	0.0	0.0	0.0	0.0	0.0	0.0	0.0	0.0	0.0	0.0	0.0	0.0	0.0	0.0	0.0	0.0	0.0	0.0	0.0	1.1588425480629946e-05	0.0	0.0	0.0	0.0	0.0	0.0	0.0	0.0	0.0	0.0	0.0	0.0	0.0	0.0	0.0	0.0
k__Bacteria;p__Chloroflexi;c__Thermomicrobia;o__Ellin6537;f__	0.0	0.0	0.0	0.0	0.0	0.0	0.0	0.0	0.0	0.0	0.0	0.0	0.0	0.0	0.0	0.0	0.0	0.0	0.0	0.0	0.0	0.0	0.0	0.0	0.0	0.0	0.0	0.0	0.0	0.0	0.0	0.0	0.0	0.0	0.0	0.0	0.0	0.0	0.0	0.0	0.0	0.0	0.0	0.0	0.0	0.0	0.0	0.0	0.0
k__Bacteria;p__Cyanobacteria;c__4C0d-2;o__MLE1-12;f__	0.0	0.0	0.0	0.0	0.0	0.0	0.0	0.0	0.0	0.0	0.0	0.0	0.0	0.0	0.0	0.0	0.0	0.0	0.0	0.0	0.0	0.0	0.0	0.0	0.0	0.0	0.0	0.0	0.0	0.0	0.0	0.0	0.0	0.0	0.0	0.0	0.0	0.0	0.0	0.0	0.0	0.0	0.0	0.0	0.0	0.0	0.0	0.0	0.0
k__Bacteria;p__Cyanobacteria;c__4C0d-2;o__YS2;f__	0.0	0.0	0.0	0.0	5.162222853160571e-05	0.0	0.0	0.0	0.0	0.0	0.0	0.0	0.0	0.0003319652341863834	0.0	0.0	0.0004298302170642596	0.0	0.0	0.0	0.0	0.0	0.0	0.0	0.0	0.0	0.0	0.0	0.0	0.0	0.0	2.0025231792057992e-05	0.0	0.0	0.0	0.0	0.0	0.0	7.967238714406361e-05	0.0	0.00036054667038551284	0.0	0.0	0.00012133304572907679	0.0	0.0	0.0	0.0	0.0
k__Bacteria;p__Cyanobacteria;c__Chloroplast;o__;f__	0.0	0.0	0.0	0.0	0.0	0.0	0.0	0.0	0.0	0.0	0.0	0.0	0.0	0.0	0.0	0.0	0.0	0.0	0.0	0.0	0.0	0.0	0.0	0.0	0.0	0.0	0.0	0.0	0.0	0.0	0.0	0.0	0.0	0.0	0.0	0.0	0.0	0.0	0.0	0.0	0.0	0.0	0.0	0.0	0.0	0.0	0.0	0.0	0.0
k__Bacteria;p__Cyanobacteria;c__Chloroplast;o__Chlorophyta;f__	0.0	0.0	0.0	0.0	0.0	0.0	0.0	0.0	0.0	0.0	0.0	0.000160054062705625	0.0	0.0	0.0	0.0	0.0	0.0	0.0	0.0	0.0	0.0	0.0	0.0	0.0	0.0	0.0	0.0	0.0	0.0	0.0	0.0	0.0	0.0	0.0	0.0	0.0	0.0	0.0	0.0	0.0	0.0	0.0	0.0	0.0	0.0	0.0	0.0	0.0
k__Bacteria;p__Cyanobacteria;c__Chloroplast;o__Chlorophyta;f__Chlamydomonadaceae	0.0	0.0	0.0	0.0	0.0	0.0	0.0	0.0	0.0	0.0	0.0	0.0	0.0	0.0	0.0	0.0	0.0	0.0	0.0	0.0	0.0	0.0	0.0	0.0	0.0	0.0	0.0	0.0	0.0	0.0	0.0	0.0	0.0	0.0	0.0	0.0	0.0	0.0	0.0	0.0	0.0	0.0	0.0	0.0	0.0	0.0	0.0	0.0	0.0
k__Bacteria;p__Cyanobacteria;c__Chloroplast;o__Cryptophyta;f__	0.0	0.0	0.0	0.0	0.0	0.0	0.0	0.0	0.0	0.0	0.0	0.0	0.0	0.0	0.0	0.0	0.0	0.0	0.0	0.0	0.0	0.0	0.0	0.0	0.0	0.0	0.0	0.0	0.0	0.0	0.0	0.0	0.0	0.0	0.0	0.0	0.0	0.0	0.0	0.0	0.0	0.0	0.0	0.0	0.0	0.0	0.0	0.0	0.0
k__Bacteria;p__Cyanobacteria;c__Chloroplast;o__Stramenopiles;f__	0.0	0.0	0.0	0.0	0.0	0.0	0.0	0.0	0.0	0.0	0.0	0.0	0.0	0.0	1.7023884509967483e-05	0.0006400682739492213	0.0001289490651192779	0.00046757442226221	0.0	0.0	0.00039416633819471815	0.0	0.0	1.9763627020830863e-05	0.0	0.0	0.0	0.0	0.0	4.117513845140304e-05	0.0	0.0	0.0001854148076900791	0.0002579018253718085	0.0	0.0	0.0	0.0031224702208858565	0.0	0.0	0.0	0.0	0.0	0.0	0.0	0.0	0.0	0.0	0.0
k__Bacteria;p__Cyanobacteria;c__Chloroplast;o__Streptophyta;f__	8.082604215078098e-05	0.0	0.00028944052848435314	1.347963227563152e-05	0.0	0.0	0.0	3.988910827898442e-05	0.0	4.352241404323227e-05	0.0	0.001511621703330903	0.0	6.035731530661516e-05	3.4047769019934966e-05	0.0002133560913164071	0.0001289490651192779	0.0007934596256570839	0.0001932367149758454	8.147303242626691e-05	0.03350413874655104	3.192406329477616e-05	0.0	0.0	0.0006520119225037258	0.0	0.0	0.0	2.1363413018863893e-05	6.176270767710456e-05	0.0001591849729385546	0.00024030278150469594	2.3176850961259892e-05	0.0	0.0	4.889816142913026e-05	1.469788497435219e-05	0.0	1.593447742881272e-05	0.0	0.0	0.0	1.7817371937639198e-05	0.0	0.05153344891492794	0.0	0.0	1.0670081092616305e-05	0.0
k__Bacteria;p__Elusimicrobia;c__Elusimicrobia;o__Elusimicrobiales;f__	0.0	0.0	0.0	0.0	0.0	0.0	0.0	0.0	0.0	0.0	0.0	0.0	0.0	0.0	0.0	0.0	0.0	0.0	0.0	0.0	0.0	0.0	0.0	0.0	0.0	0.0	0.0	0.0	0.0	0.0	0.0	0.0	0.0	0.0	0.0	0.0	0.0	0.0	0.0	0.0	0.0	0.0	0.0	0.0	0.0	0.0	0.0	0.0	0.0
k__Bacteria;p__Elusimicrobia;c__Elusimicrobia;o__FAC88;f__	0.0	0.0	0.0	0.0	0.0	0.0	0.0	0.0	0.0	0.0	0.0	0.0	0.0	0.0	0.0	0.0	0.0	0.0	0.0	0.0	0.0	0.0	0.0	0.0	0.0	0.0	0.0	0.0	0.0	0.0	0.0	0.0	0.0	3.581969796830673e-05	0.0	0.0	0.0	0.0	0.0	0.0	0.0	0.0	0.0	0.0	0.0	0.0	0.0	0.0	0.0
k__Bacteria;p__Elusimicrobia;c__Elusimicrobia;o__IIb;f__	0.0	0.0	0.0	0.0	0.0	0.0	0.0	0.0	0.0	0.0	0.0	0.0	0.0	0.0	0.0	0.0	0.0	0.0	0.0	0.0	0.0	0.0	0.0	0.0	0.0	0.0	0.0	0.0	0.0	0.0	0.0	0.0	4.6353701922519784e-05	0.0	0.0	0.0	0.0	0.0	0.0	0.0	0.0	0.0	0.0	0.0	0.0	0.0	0.0	0.0	0.0
k__Bacteria;p__FBP;c__;o__;f__	0.0	0.0	0.0	0.0	0.0	0.0	0.0	0.0	0.0	0.0	0.0	0.0	0.0	0.0	0.0	0.0	0.0	0.0	0.0	0.0	0.0	0.0	0.0	0.0	0.0	0.0	0.0	0.0	0.0	0.0	0.0	0.0	0.0	0.0	0.0	0.0	0.0	0.0	0.0	0.0	0.0	0.0	0.0	0.0	0.0	0.0	0.0	0.0	0.0
k__Bacteria;p__Fibrobacteres;c__Fibrobacteria;o__258ds10;f__	0.0	0.0	0.0	0.0	0.0	0.0	0.0	0.0	0.0	0.0	0.0	0.0	0.0	0.0	0.0	0.0	0.0	0.0	0.0	0.0	0.0	0.0	0.0	0.0	0.0	0.0	0.0	0.0	0.0	0.0	0.0	0.0	0.0	0.0	0.0	0.0	0.0	0.0	0.0	0.0	0.0	0.0	0.0	0.0	0.0	0.0	0.0	0.0	0.0
k__Bacteria;p__Firmicutes;Other;Other;Other	0.0	0.0	0.0	0.0	1.2905557132901427e-05	0.0	0.0	1.994455413949221e-05	0.0	2.1761207021616132e-05	3.0362374944968196e-05	0.0	0.0	0.0	1.7023884509967483e-05	0.0	0.0	0.0	0.0	0.0	0.0	1.0641354431592054e-05	3.450179409329285e-05	0.0	0.0	0.0	0.0	0.0	6.409023905659168e-05	0.0	0.0	2.0025231792057992e-05	2.3176850961259892e-05	0.0	8.105632604096586e-06	1.629938714304342e-05	0.0	0.0	0.0	0.0	0.0	0.0	0.0	0.0	0.0	0.0	0.0	1.0670081092616305e-05	0.0
k__Bacteria;p__Firmicutes;c__Bacilli;Other;Other	0.0	0.0	0.0	0.0	1.2905557132901427e-05	0.0	0.0	0.0	0.0	0.0	0.0	0.0	0.0	0.0	0.0	0.0	0.0	0.0	0.0	8.147303242626691e-05	0.0	1.0641354431592054e-05	0.0	0.0	0.0	0.0	0.0	0.0	0.0	0.0	1.2734797835084367e-05	4.0050463584115985e-05	0.0	0.0	0.0	1.629938714304342e-05	0.0	0.0	0.0	0.0	6.802767365764393e-06	0.0	0.0	0.0	0.0	0.0	0.0	0.0	0.0
k__Bacteria;p__Firmicutes;c__Bacilli;o__Bacillales;Other	0.0	0.0	0.0	0.0	0.0	0.0	0.0	0.0	0.0	0.0	0.0	0.0	0.0	0.0	0.0	0.0	0.0	0.0	0.0	0.0	0.0	0.0	0.0	0.0	0.0	0.0	0.0	0.0	0.0	4.117513845140304e-05	0.0	0.0	1.1588425480629946e-05	0.0	0.0	1.629938714304342e-05	0.0	0.0	0.0	0.0	6.802767365764393e-06	0.0	0.0	0.0	0.0	0.0	0.0	0.0	0.0
k__Bacteria;p__Firmicutes;c__Bacilli;o__Bacillales;f__	0.0	0.0	0.0	0.0	0.0	0.0	0.0	0.0	0.0	0.0	0.0	0.0	0.0	0.0	0.0	0.0	0.0	0.0	0.0	0.0	0.0	0.0	0.0	0.0	0.0	0.0	0.0	0.0	0.0	0.0	0.0	0.0	0.0	0.0	0.0	0.0	0.0	0.0	0.0	0.0	0.0	0.0	0.0	0.0	0.0	0.0	0.0	0.0	0.0
k__Bacteria;p__Firmicutes;c__Bacilli;o__Bacillales;f__Alicyclobacillaceae	0.0	0.0	0.0	0.0	0.0	0.0	0.0	0.0	0.0	0.0	0.0	0.0	0.0	0.0	0.0	0.0	0.0	0.0	0.0	0.0	0.0	0.0	0.0	0.0	0.0	0.0	0.0	0.0	0.0	0.0	0.0	0.0	0.0	0.0	0.0	0.0	0.0	0.0	0.0	0.0	0.0	0.0	0.0	0.0	0.0	0.0	0.0	0.0	0.0
k__Bacteria;p__Firmicutes;c__Bacilli;o__Bacillales;f__Bacillaceae	0.0	0.0	0.0	0.0	0.0	0.0	0.0007251631617113851	0.0	0.0	0.0	1.5181187472484098e-05	0.00012448649321548613	0.0	4.526798647996137e-05	0.0	0.0	0.0	0.0	6.44122383252818e-05	8.147303242626691e-05	0.0	0.0	0.0	0.0	3.7257824143070045e-05	0.0	0.0	0.0	0.0	2.058756922570152e-05	6.367398917542184e-06	4.0050463584115985e-05	0.0	0.0	0.0	1.629938714304342e-05	0.0	0.0	1.593447742881272e-05	0.00030620056136769583	0.0008911625249151356	0.0	0.0	0.0	0.0	0.0	0.0	1.0670081092616305e-05	0.0
k__Bacteria;p__Firmicutes;c__Bacilli;o__Bacillales;f__Paenibacillaceae	4.041302107539049e-05	0.0	0.0	0.0	0.0	0.0	0.0	0.0	0.0	0.0	0.0	0.0	0.0	0.0	0.0	0.0	0.0	0.0	0.0	0.0	0.0	0.0	0.0	0.0	0.0	0.0	0.0	0.0	0.0	0.0	0.0	0.0	0.0	0.0	0.0	0.0	0.0	0.0	0.0	0.0	0.0	0.0	0.0	0.0	0.0	0.0	0.0	0.0	0.0
k__Bacteria;p__Firmicutes;c__Bacilli;o__Bacillales;f__Planococcaceae	0.0	0.0	0.0	0.0	2.5811114265802855e-05	0.0	0.0	0.0	0.0	0.0	1.5181187472484098e-05	1.7783784745069446e-05	0.0	3.017865765330758e-05	0.0	0.0002133560913164071	0.0	0.0	0.0	0.0	0.0	2.1282708863184108e-05	0.0	0.0	1.8628912071535022e-05	0.0	0.0	0.0	0.0	0.0	6.367398917542184e-06	0.0003204037086729279	0.0	0.0	8.105632604096586e-06	0.0	0.0	0.0	0.0	5.1033426894615975e-05	6.802767365764393e-06	0.0	5.3452115812917595e-05	0.0	0.00015942288914130845	0.0	0.0	0.0	0.0
k__Bacteria;p__Firmicutes;c__Bacilli;o__Bacillales;f__Staphylococcaceae	0.0	0.0	0.0	1.347963227563152e-05	1.2905557132901427e-05	0.0	0.0	0.0	1.547700117625209e-05	2.1761207021616132e-05	3.0362374944968196e-05	0.0014582703490956944	5.3109565032662385e-05	0.00099589570255915	0.0	0.0	8.596604341285192e-05	0.0	0.0	0.0	9.854158454867954e-05	0.0001383376076106967	0.00010350538227987855	0.0015613265346456381	0.01894560357675112	0.0006240780664926813	0.0	0.00023186165587865906	2.1363413018863893e-05	0.005620406398616515	0.0028525947150588983	4.0050463584115985e-05	4.635370192251979e-05	0.0	0.0038339642217376855	0.0020048246185943404	1.469788497435219e-05	0.0008095293165259628	0.0016253166977388976	0.03202347537637154	0.0022993353696283652	0.0	0.0	6.740724762726489e-06	0.0	4.58687542046358e-05	0.0	0.0	0.0
k__Bacteria;p__Firmicutes;c__Bacilli;o__Bacillales;f__Thermoactinomycetaceae	0.0	0.0	0.0	0.0	0.0	0.0	0.0	0.0	0.0	0.0	0.0	0.0	0.0	0.0	0.0	0.0	0.0	0.0	0.0	0.0	0.0	0.0	0.0	0.0	0.0	0.0	0.0	0.0	0.0	0.0	0.0	0.0	0.0	0.0	0.0	0.0	0.0	0.0	0.0	0.0	0.0	0.0	0.0	0.0	0.0	0.0	0.0	0.0	0.0
k__Bacteria;p__Firmicutes;c__Bacilli;o__Bacillales;f__[Exiguobacteraceae]	0.0	0.0	0.0	0.0	0.0	0.0	0.0	0.0	0.0	0.0	0.0	0.0	0.0	0.0	0.0	0.0	0.0	0.0	0.0	0.0	0.0	0.0	0.0	0.0	0.0	0.0	0.0	0.0	0.0	0.0	0.0	0.0	0.0	0.0	0.0	0.0	0.0	0.0	0.0	0.0	0.0	0.0	0.0	0.0	0.0	0.0	0.0	0.0	0.0
k__Bacteria;p__Firmicutes;c__Bacilli;o__Gemellales;f__Gemellaceae	0.0	0.0	0.0011918139408179248	0.0	0.00016777224272771857	0.0	0.00038166482195336056	1.994455413949221e-05	0.00012381600941001672	1.4507471347744088e-05	0.0	0.0016894595507815971	0.0	6.035731530661516e-05	5.1071653529902456e-05	0.0	0.0	0.0	0.0001288244766505636	8.147303242626691e-05	0.005321245565628693	1.0641354431592054e-05	0.0	0.0	0.0003539493293591654	0.0	0.0	1.9321804656554922e-05	6.409023905659168e-05	0.001338191999670599	0.00012734797835084368	0.001962472715621683	0.00010429582932566953	1.4327879187322693e-05	8.105632604096586e-06	0.0003748859042899987	2.939576994870438e-05	0.0	0.00036649298086269266	0.005562643531513141	0.0013469479384213498	0.0	1.7817371937639198e-05	0.0	0.0002391343337119627	0.00035166044890220784	8.662508662508663e-05	6.402048655569782e-05	0.0
k__Bacteria;p__Firmicutes;c__Bacilli;o__Lactobacillales;Other	0.0	0.0	1.702591344025607e-05	0.0	0.0	0.0	0.0	0.0	0.0	0.0	0.0	5.335135423520834e-05	2.6554782516331192e-05	0.0	0.0	0.0	0.0	0.0	0.0	0.0	0.0	1.0641354431592054e-05	0.0	1.9763627020830863e-05	0.0	0.0	0.0	0.0	0.0	0.0	0.0	0.0005807317219696819	0.0	0.0	8.105632604096586e-06	0.0	0.0	0.0	1.593447742881272e-05	0.0	0.0	0.0	0.0	0.0	0.0	0.0	0.0	1.0670081092616305e-05	0.0
k__Bacteria;p__Firmicutes;c__Bacilli;o__Lactobacillales;f__	0.0	0.0	0.0	0.0	0.0	0.0	0.0	0.0	0.0	0.0	0.0	8.891892372534723e-05	0.0	0.0	0.0	0.0	0.0	0.0	0.0	0.0	9.854158454867954e-05	0.0	0.0	5.9290881062492586e-05	0.0	0.0	0.0	0.0	4.2726826037727786e-05	0.0	0.0	0.00028035324508881193	0.0	5.014757715562943e-05	0.0	0.0	0.0	0.0013877645426159362	3.186895485762544e-05	0.0	0.0	0.0	0.0	0.0	0.0	7.6447923674393e-05	0.0	0.0	0.0
k__Bacteria;p__Firmicutes;c__Bacilli;o__Lactobacillales;f__Aerococcaceae	0.0	0.0	0.0	0.0	2.5811114265802855e-05	0.0	0.0	0.0	4.643100352875627e-05	0.0	0.0	0.00021340541694083335	0.0	0.0001358039594398841	1.7023884509967483e-05	0.0	0.0	1.4168921886733639e-05	0.0	0.0	0.0005912495072920772	0.0004575782405584583	0.0	0.0	0.0	0.0	0.0	1.9321804656554922e-05	4.2726826037727786e-05	0.0016470055380561218	0.002101241642788921	0.00026032801329675393	1.1588425480629946e-05	0.0	0.0012077392580103915	0.0003748859042899987	1.469788497435219e-05	0.00011564704521799469	0.0006692480520101344	0.0007655014034192396	0.002006816372900496	0.0	0.0	0.0	0.0	0.0	0.0	0.0	0.0
k__Bacteria;p__Firmicutes;c__Bacilli;o__Lactobacillales;f__Carnobacteriaceae	0.0	0.0	0.0027581979773214833	0.00012131669048068369	3.871667139870428e-05	0.0	3.8166482195336056e-05	0.0	0.0004643100352875627	7.253735673872044e-06	3.0362374944968196e-05	0.0010848108694492362	0.0	0.0	1.7023884509967483e-05	0.0004267121826328142	0.0	9.918245320713546e-05	0.0	8.147303242626691e-05	0.01813165155695704	0.0	0.0	9.881813510415432e-05	0.0003166915052160954	0.00011346873936230568	0.0	0.00021253985122210415	0.0003845414343395501	0.002367570460955675	0.002241324418974848	0.0036445921861545543	0.00011588425480629946	5.731151674929077e-05	8.105632604096586e-06	8.149693571521711e-05	5.879153989740876e-05	0.0	0.0	0.00015310028068384792	0.005136089361152113	0.0	0.0	0.0	1.9927861142663556e-05	0.0	0.0	0.00011737089201877934	0.0
k__Bacteria;p__Firmicutes;c__Bacilli;o__Lactobacillales;f__Enterococcaceae	2.0206510537695245e-05	9.871505898224775e-05	0.0	5.391852910252608e-05	0.0	0.0	0.0	0.0	0.004194267318764315	3.626867836936022e-05	3.0362374944968196e-05	0.0006046486813323611	0.0006373147803919486	1.508932882665379e-05	0.0	0.0002133560913164071	0.0002578981302385558	7.084460943366819e-05	0.0004508856682769726	0.00032589212970506764	0.00808040993299172	1.0641354431592054e-05	0.00010350538227987855	0.0021147080912289023	0.0	0.00011346873936230568	0.0	1.9321804656554922e-05	0.0005340853254715973	0.00016470055380561217	0.0014071951607768226	0.05378777259346776	0.0017382638220944924	2.149181878098404e-05	0.00038907036499663615	8.149693571521711e-05	0.00010288519482046533	0.0	0.0008604617811558871	0.01712171472314366	0.0004421798787746855	0.0	7.126948775055679e-05	0.0	3.985572228532711e-05	0.00013760626261390742	0.0009528759528759529	0.0033930857874519852	0.0
k__Bacteria;p__Firmicutes;c__Bacilli;o__Lactobacillales;f__Lactobacillaceae	2.0206510537695245e-05	0.0	1.702591344025607e-05	0.0	0.0	7.263922518159805e-05	0.0	1.994455413949221e-05	0.0	0.00018134339184680112	3.0362374944968196e-05	0.00024897298643097225	0.0002124382601306495	0.00010562530178657653	5.107165352990245e-05	0.0004267121826328142	0.0	0.00014168921886733638	0.00045088566827697254	0.08432458856118635	9.854158454867954e-05	2.1282708863184108e-05	0.0007935412641457356	0.0030238349341871226	0.0	0.0002836718484057642	0.0	1.9321804656554922e-05	0.0002563609562263667	0.007905626582669384	0.009608404966571149	0.0002803532450888119	0.0003940064663414182	0.0005014757715562944	0.05467249191463143	0.2936008606076388	4.4093654923056575e-05	0.0	0.0003027550711474417	0.0027813217657565695	0.0010408234069619526	0.0002466243294901042	3.5634743875278396e-05	1.3481449525452977e-05	0.0	0.0	0.0002598752598752599	1.0670081092616305e-05	0.0
k__Bacteria;p__Firmicutes;c__Bacilli;o__Lactobacillales;f__Leuconostocaceae	0.0	0.0	0.0	0.0	0.0	0.0	0.0	0.0	0.0	0.0	0.0	0.0	0.0	0.0	0.0	0.0	4.298302170642596e-05	0.0	0.0	0.0	0.0	0.0	0.0	0.0	0.0	0.0	0.0	0.0	0.0	0.0	0.0	0.0	6.953055288377969e-05	0.0	0.0	0.0	0.0	0.0	0.0	0.0	0.0	0.0	0.0	6.740724762726489e-06	0.0	0.0	0.0	0.0	0.0
k__Bacteria;p__Firmicutes;c__Bacilli;o__Lactobacillales;f__Streptococcaceae	0.003920063044312876	3.290501966074925e-05	0.004494841148227603	0.004421319386407135	0.008724156621841355	2.4213075060532686e-05	0.004885309721003013	0.002971738566784339	0.001207206091747663	0.003641375308283768	0.0015029375597759261	0.034838434315591006	0.0015136226034308782	0.0039232254949299866	0.005141213122010184	0.005547258374226585	0.00666236836449602	0.0014027232667866301	0.0026409017713365534	0.000977676389115203	0.07942451714623579	0.0006278399114639312	0.0007935412641457355	0.007391596505790744	0.014977645305514153	0.006637921252694885	0.0	0.0017969278330596087	0.00809673353414941	0.015543614765404655	0.005819802610633559	0.017782405831347475	0.030187848377040995	0.00432701951457146	0.013495878285820823	0.005248402660059976	0.0059526434146126355	0.003931999537411819	0.0015297098331660212	0.04062260780811437	0.009326594058462988	0.002404587212528516	0.007109131403118041	0.00018874029335634167	0.0037663657559634128	0.0010549813467066232	0.000693000693000693	0.00476952624839949	0.00020399004528579007
k__Bacteria;p__Firmicutes;c__Bacilli;o__Turicibacterales;f__Turicibacteraceae	2.0206510537695245e-05	0.0	0.0027581979773214833	0.0023858949127867784	5.162222853160571e-05	2.4213075060532686e-05	0.0032059845044082286	0.0009772831528351185	0.0033275552528941993	0.0003481793123458581	0.0026263454327397494	0.004125838060856112	0.0003983217377449678	0.0005432158377595364	0.0018556034115864563	0.0008534243652656283	0.00047281323877068556	0.0025787437833855223	0.000322061191626409	0.0	0.00039416633819471815	0.0002447511519266172	0.0002760143527463428	0.00047432704849994074	0.0004843517138599106	0.0005673436968115284	0.0	0.00015457443725243938	0.001559529150377064	0.0020793444917958535	0.006392868513212352	0.008831127220297568	0.013512104110414513	0.0010530991202682175	0.0013293237470718398	0.00024449080714565135	0.0001763746196922263	0.0	0.0	0.0007655014034192396	0.000761909944965612	0.01171465565077995	0.008089086859688194	0.00010111087144089732	0.0	9.173750840927162e-05	0.0007796257796257797	0.0011203585147247118	2.7198672704772006e-05
k__Bacteria;p__Firmicutes;c__Clostridia;o__;f__	0.0	0.0	0.0	0.0	0.0	0.0	0.0	0.0	0.0	0.0	0.0	0.0	0.0	0.0	0.0	0.0	0.0	0.0	0.0	0.0	0.0	0.0	0.0	3.9527254041661726e-05	0.0	5.673436968115284e-05	0.0	0.0	0.0	0.0	0.0	0.0	0.0	0.0	8.105632604096586e-06	0.0	0.0	0.0	0.0	0.0	6.802767365764393e-06	0.0	0.0	0.0	0.0	0.0	0.0	0.0	0.0
k__Bacteria;p__Firmicutes;c__Clostridia;o__Clostridiales;Other	0.00022227161591464775	0.00018097760813412089	0.0005448292300881941	0.0010918502143261535	0.00261982809797899	0.0019370460048426144	0.0010304950192740734	0.0020542890763676973	0.002259642171732805	0.017945742057159406	0.0035372166810887966	0.0028454055592111132	0.00021243826013064954	0.00036214389183969085	0.0015321496058970738	0.0002133560913164071	0.003868471953578339	0.0006801082505632148	0.0009017713365539451	0.0	0.0023649980291683094	0.0007661775190746284	0.0009487993375655534	0.005948851733270092	0.0005216095380029806	0.001702031090434585	0.013333333333333334	0.0019708240749686046	0.004208592364716183	0.0008440903382537624	0.0009423750397962435	0.003364238941065742	0.0018309712259395332	0.0022136573344413535	0.0007376125669727896	0.0024612074585995537	0.00019107250466657847	0.0012721174973979415	0.0012110202845897664	0.0009951518244450115	0.0007210933407710264	0.0009248412355878906	0.0003919821826280624	4.0444348576358934e-05	1.9927861142663556e-05	0.0010396917619717447	0.0011261261261261261	0.0015471617584293638	0.00031278473610487804
k__Bacteria;p__Firmicutes;c__Clostridia;o__Clostridiales;f__	0.36333326597829685	0.0008226254915187314	0.0754418224537747	0.00807429973310327	0.04733758356348262	0.0043583535108958835	0.022670890424029606	0.004946249426594064	0.0018727171423265029	0.012831858407079613	0.12009837409482224	0.018014973946755334	0.010064262573689515	0.12410972959922759	0.11443455167600182	0.009387668017921912	0.10049430474962351	0.00898309647618913	0.23285024154589376	0.0008147303242626691	0.0030547891210090665	0.013663499090164226	0.010040022081148223	0.1371002806435036	0.004191505216095379	0.6193691138091449	0.04	0.032479953627668805	0.011322608899997855	0.012579004796903628	0.0346577523081822	0.012315517552115646	0.04419825478312258	0.11280339284179117	0.014079483833315781	0.02712218020602436	0.004115407792818613	0.09910951775182143	0.0047484742737861916	0.015565195202857868	0.02720426669569184	0.04272766508416055	0.16037416481069067	0.029740077653149278	0.010282776349614397	0.0028132835912176623	0.03005890505890505	0.06701877934272338	0.008309194511307847
k__Bacteria;p__Firmicutes;c__Clostridia;o__Clostridiales;f__Caldicoprobacteraceae	0.0	0.0	0.0	0.0	0.0	0.0	0.0	0.0	0.0	0.0	0.0	0.0	0.0	0.0	0.0	0.0	0.0	0.0	0.0	0.0	0.0	0.0	0.0	0.0	0.0	0.0	0.0	0.0	0.0	0.0	0.0	0.0	0.0	0.0	0.0	0.0	0.0	0.00011564704521799469	0.0	0.0	0.0	0.0	0.0	0.0	0.0	0.0	0.0	0.0	0.0
k__Bacteria;p__Firmicutes;c__Clostridia;o__Clostridiales;f__Christensenellaceae	0.0018994119905433534	0.0	0.002485783362277386	0.0004178686005445772	0.00027101669979092996	0.0	0.0019846570741574748	0.0003988910827898442	0.0	0.0009792543159727262	0.0038560216180109617	0.0012448649321548612	0.0005045408678102926	0.001720183486238532	0.0014129824143273013	0.0	0.00047281323877068556	0.00034005412528160736	0.0014170692431561998	0.0	0.0002956247536460386	0.0016174858736019914	0.0006210322936792713	0.0031226530692912767	0.00027943368107302534	0.0004538749574492227	0.0	0.0012559173026760705	0.0002563609562263667	0.006135095629259054	0.0014262973575294492	0.0	0.00203956288459087	0.0008310169928647162	0.0008591970560342383	0.021254400834528633	0.00019107250466657847	0.0019659997687059096	0.00047803432286438167	0.0002806838479203878	5.442213892611514e-05	0.0020346507182933595	0.002530066815144766	0.0009571829163071611	0.0	0.0007033208978044157	0.0010395010395010396	0.00049082373026035	0.008594780574707955
k__Bacteria;p__Firmicutes;c__Clostridia;o__Clostridiales;f__Clostridiaceae	0.002121683606458	0.0013491058060907193	0.04711070248918854	0.008896557301916797	0.013021707147097527	0.004043583535108959	0.048051601083928114	0.010450946369093914	0.001888194143502755	0.014696068475264739	0.031136615506064863	0.08838541018299498	0.007568113017154389	0.005884838242394977	0.03389455405934532	0.051845530189886926	0.0062755211691381905	0.005993453958088329	0.008566827697262478	0.000896203356688936	0.04996058336618055	0.020750641141604444	0.004554236820314651	0.020139135934226633	0.033718330849478395	0.027856575513446058	0.0	0.03197758670659838	0.030656497682069773	0.18300290284726095	0.13374084686405616	0.05148487093738107	0.08418991111677651	0.08569504541937699	0.05134107691434774	0.01075759551440868	0.00827490924056028	0.005088469989591766	0.05186672403078542	0.1138555754018882	0.0639119994013565	0.1393427461619088	0.014449888641425383	0.0002831104400345125	0.012973037603873977	0.0028591523454222978	0.020010395010395008	0.05354246692274857	0.0018087117348673388
k__Bacteria;p__Firmicutes;c__Clostridia;o__Clostridiales;f__Dehalobacteriaceae	0.0007678474004324194	0.0	0.0001702591344025607	8.087779365378912e-05	0.00012905557132901428	0.0	0.00030533185756268844	0.0	0.0	0.0	0.0003947108742845865	0.0	0.0	0.0008148237566393047	3.4047769019934966e-05	0.0	0.001289490651192779	0.0	6.44122383252818e-05	8.147303242626691e-05	0.0	0.0	0.0	0.0005533815565832642	0.0	0.0	0.0	0.0	0.0	0.0	0.0	0.0	0.0006257749759540172	0.0001074590939049202	0.0	0.0008801669057243449	0.0	0.00023129409043598937	0.0	0.0	0.0010884427785223028	0.0	0.0007126948775055679	0.0019278472821397756	0.0	0.0	0.00017325017325017325	0.0	0.000394380754219194
k__Bacteria;p__Firmicutes;c__Clostridia;o__Clostridiales;f__EtOH8	0.0001414455737638667	0.0	0.0	0.0	0.0	0.0	0.0	0.0	0.0	0.0	0.00016699306219732505	0.0	0.0	0.0	0.0	0.0	4.298302170642596e-05	0.0	0.0	0.0	0.0	0.0	0.0	0.0	0.0	0.0	0.0	0.0	0.0	0.0	0.0	0.0	0.00010429582932566953	1.4327879187322693e-05	0.0	0.0	0.0	0.0	0.0	0.0	0.0	0.0	7.126948775055679e-05	0.0	0.0	0.0	0.0	0.0	9.519535446670203e-05
k__Bacteria;p__Firmicutes;c__Clostridia;o__Clostridiales;f__Eubacteriaceae	0.0	0.0	0.00020431096128307284	1.347963227563152e-05	0.0	0.0	0.00015266592878134422	3.988910827898442e-05	0.0	7.253735673872044e-06	0.00013663068725235686	0.0001956216321957639	0.0002124382601306495	3.017865765330758e-05	3.4047769019934966e-05	0.0004267121826328142	0.0	0.00015585814075407003	0.0	0.0	0.0	1.0641354431592054e-05	5.1752691139939274e-05	0.0003952725404166173	0.0	0.0	0.0	0.00030914887450487875	0.0	0.00018528812303131369	0.00011461318051575932	0.0	5.794212740314973e-05	7.1639395936613465e-06	0.0002918027737474772	9.779632285826052e-05	0.0	0.0	0.0	0.0029089053329931103	6.802767365764393e-06	0.0	3.5634743875278396e-05	1.3481449525452977e-05	0.0	3.0579169469757204e-05	0.0	2.134016218523261e-05	0.0
k__Bacteria;p__Firmicutes;c__Clostridia;o__Clostridiales;f__Gracilibacteraceae	0.0	0.0	0.0	0.0	0.0	0.0	0.0	0.0	0.0	0.0	0.0	0.0	0.0	0.0	1.7023884509967483e-05	0.0	8.596604341285192e-05	0.0	0.0	0.0	0.0	0.0	0.0	0.0	0.0	0.0	0.0	0.0	0.0	0.0	0.0	0.0	0.0	0.0	0.0	0.0	0.0	0.0	0.0	0.0	0.0	0.0	0.0	0.0	0.0	0.0	0.0	0.0	0.0
k__Bacteria;p__Firmicutes;c__Clostridia;o__Clostridiales;f__Lachnospiraceae	0.02350017175533949	0.009591813231108389	0.1269111587836687	0.08116086593157724	0.02754045892161172	0.033728813559322036	0.3370482042670141	0.039569995412752516	0.7084442518417613	0.085100826925867	0.18311548329310462	0.08607351816613577	0.057836316320569625	0.045449058425881386	0.09979401099742996	0.0928098997226371	0.06881581775198768	0.06266914150502291	0.11001610305958098	0.003014502199771875	0.6311588490342941	0.034531195130516175	0.07800855644493444	0.08848175817225959	0.07168405365126682	0.022466810393736547	0.10666666666666666	0.07139406820596994	0.17601315986242094	0.11771972083256113	0.1554536771728757	0.3527644832488978	0.26362509125885847	0.13480385133392433	0.06891408840002954	0.034766592776111806	0.08172024045739804	0.23661385451601696	0.010771706741877392	0.06718550650676201	0.1588378152232315	0.06782169060977872	0.028062360801781757	0.0038624352890422797	0.3399892389549837	0.02351538132224334	0.10533610533610537	0.05725565514297897	0.010920267090965951
k__Bacteria;p__Firmicutes;c__Clostridia;o__Clostridiales;f__Peptococcaceae	0.0	0.0	0.0	0.00010783705820505216	0.0	0.0	0.0	0.0	0.0	0.0	0.0	0.00024897298643097225	0.0	0.0	0.0	0.0	4.298302170642596e-05	0.0	0.0	0.0	0.0	0.0	0.0005002760143527463	0.0	0.0	0.0	0.0	0.0	0.0	0.0	0.0	0.0	1.1588425480629946e-05	0.0	0.0	0.0	0.0	0.0	0.0	0.0	0.0	0.0	0.0	6.740724762726488e-05	0.0	0.0	0.0	0.0	5.439734540954401e-05
k__Bacteria;p__Firmicutes;c__Clostridia;o__Clostridiales;f__Peptostreptococcaceae	0.0	0.0	0.00023836278816358498	9.435742592942064e-05	3.871667139870428e-05	0.0	0.0008014961261020571	0.00023933464967390648	3.095400235250418e-05	0.00019585086319454516	0.00047061681164700707	0.000995891945723889	0.0	3.017865765330758e-05	0.0005447643043189595	0.0002133560913164071	0.00021491510853212983	1.4168921886733639e-05	6.44122383252818e-05	0.0	0.0011824990145841547	0.00021282708863184103	0.0002070107645597571	0.00011858176212498517	7.451564828614009e-05	0.00017020310904345852	0.0	0.0005989759443532026	0.0002777243692452306	0.0002882259691598213	9.551098376313276e-05	0.0031039109277689893	0.00045194859374456776	0.0005946069862738919	0.00025127461072699416	8.149693571521711e-05	2.939576994870438e-05	0.0	0.0030912886211896685	0.0003317172748150038	7.48304410234083e-05	0.0001233121647450521	3.5634743875278396e-05	0.0	1.9927861142663556e-05	0.0	0.0	0.0009709773794280834	0.0
k__Bacteria;p__Firmicutes;c__Clostridia;o__Clostridiales;f__Ruminococcaceae	0.29172139263270297	0.016765107517151736	0.45763952736064306	0.10166338662281277	0.24215987404176403	0.5170702179176723	0.31304148696614703	0.2139252877001967	0.0332910295301183	0.2248222834759863	0.1745684747460959	0.39913926481834255	0.10096128312709118	0.26047199420569894	0.19875385165387252	0.5899295924898661	0.27736943907156675	0.11533502415801163	0.06924315619967773	0.0030959752321981413	0.016653527788726846	0.19146989028763783	0.20706251725089908	0.5877900312265305	0.18681073025335293	0.14438897083853328	0.3066666666666666	0.23267317167423246	0.2881283513854114	0.14779815947131142	0.2551989812161709	0.01930432344754387	0.17489251735366687	0.47991947731896284	0.1566818782371866	0.23564023992697486	0.037773564384085086	0.14617786515554523	0.8538011695906319	0.1464404184741004	0.40337009095299786	0.5277144090264497	0.08253006681514467	0.10768307808455586	0.054701978836611445	0.1630328420280104	0.19014206514206514	0.5623666239863345	0.09323705003195823
k__Bacteria;p__Firmicutes;c__Clostridia;o__Clostridiales;f__Veillonellaceae	0.0005455757845177717	0.0010694131389743507	0.004528892975108115	0.046059903485832866	0.03604522107219374	0.007966101694915257	0.00851112552955994	0.00488641576417559	0.04273200024763208	0.1471202669374724	0.08272229053756601	0.007878216642065767	0.0053640660682989	0.12542250120714638	0.0002723821521594797	0.05248559846383613	0.0023640661938534287	0.02145174773651471	0.013333333333333322	0.5404106240834282	0.0005912495072920773	0.05377076394283464	0.018889732266077815	0.017589628048539467	0.2545454545454547	0.0010779530239419038	0.04	0.002376581972756257	0.00012818047811318336	0.02056698165647581	0.005724291626870424	0.026172977952219782	0.0010429582932566953	0.006777086855603634	0.018991497191398306	0.04294888512191945	0.007495921336919614	0.006476234532207702	0.00043023089057794346	0.009951518244450114	0.10121157286784263	0.007645354214193229	0.02882850779510023	0.045371818377912	0.017038321276977342	0.45599657513301967	0.3005890505890506	0.005206999573196757	0.13674132702324127
k__Bacteria;p__Firmicutes;c__Clostridia;o__Clostridiales;f__[Mogibacteriaceae]	0.001070945058497848	0.00023033513762524472	0.009806926141587497	0.0007952983042622598	0.0002968278140567328	4.842615012106537e-05	0.004198313041486965	0.0008376712738586728	3.095400235250418e-05	0.005367764398665316	0.004448087929437841	0.007504757162419307	0.0005045408678102926	0.0025048285852245287	0.0029451320202243756	0.0	0.0013754566946056314	0.0015727503294274338	0.0014814814814814816	0.0	0.0002956247536460386	0.0007874602279378122	0.0007417885730057962	0.002332107988458042	0.026546199701937407	0.0014750936117099737	0.0	0.0005796541396966476	0.013822128223204935	0.005085129598748275	0.001598217128303088	0.00010012615896028997	0.006767640480687887	0.0007307218385534574	0.018343046583070573	0.003699960881470854	0.00026456192953833944	0.001850352723487915	0.00014341029685931449	0.0056391936718550644	0.009959251423479072	0.006905481225722916	0.0018173719376391982	0.0009099978429680759	0.010282776349614397	0.0009020854993578375	0.0059771309771309775	0.0043854033290653014	0.00019039070893340406
k__Bacteria;p__Firmicutes;c__Clostridia;o__Clostridiales;f__[Tissierellaceae]	0.0	1.6452509830374625e-05	0.0025028092757176427	0.0003774297037176826	0.0	0.0	7.633296439067211e-05	0.0	9.286200705751254e-05	0.00010880603510808067	0.0	7.113513898027778e-05	0.0	1.508932882665379e-05	8.511942254983741e-05	0.0	4.298302170642596e-05	5.6675687546934556e-05	0.00045088566827697254	8.147303242626691e-05	0.0	0.0	0.0	0.00033598165935412464	0.0	0.0	0.0	1.9321804656554922e-05	0.0009399901728300113	0.0002882259691598213	0.0019484240687679083	0.021787452189759072	0.00013906110576755937	0.00023641000659082442	8.105632604096586e-05	0.00017929325857347764	0.00011758307979481753	0.0	0.0	0.0006634345496300077	0.00015646364941258103	0.0009248412355878907	5.3452115812917595e-05	0.0	0.0	0.0002905021099626934	0.0002598752598752599	0.00025608194622279127	8.159601811431602e-05
k__Bacteria;p__Firmicutes;c__Clostridia;o__SHA-98;f__	0.0001414455737638667	0.0	0.0	0.0	0.0	0.0	0.00015266592878134422	0.0	0.0	0.0	0.0	0.0	0.0	9.053597295992274e-05	0.0	0.0	4.298302170642596e-05	0.0	6.44122383252818e-05	0.0	0.0	0.0	0.0	0.0	0.0	0.0	0.0	0.0	0.0	0.0	0.0	0.0	0.0	0.0	0.0	0.0	0.0	0.0	0.0	0.0	0.0	0.0	3.5634743875278396e-05	0.001186367558239862	0.0	0.0007797688214788086	0.0	0.0	0.0017407150531054084
k__Bacteria;p__Firmicutes;c__Clostridia;o__Thermoanaerobacterales;f__Carboxydocellaceae	0.0	0.0	0.0	0.0	0.0	0.0	0.0	0.0	0.0	0.0	0.0	0.0	0.0	0.0	0.0	0.0	0.0	0.0	0.0	0.0	0.0	0.0	0.0	0.0	0.0	0.0	0.0	0.0	0.0	0.0	0.0	0.0	0.0	0.0	0.0	0.0	0.0	0.0	0.0	0.0	0.0	0.0	0.0	0.0	0.0	0.0	0.0	0.0	0.0
k__Bacteria;p__Firmicutes;c__Clostridia;o__Thermoanaerobacterales;f__Thermoanaerobacteraceae	0.0	0.0	0.0	0.0	0.0	0.0	0.0	0.0	0.0	0.0	0.0	0.0	0.0	0.0	0.0	0.0	0.0	0.0	0.0	0.0	0.0	0.0	0.0	0.0	0.0	0.0	0.0	0.0	0.0	0.0	0.0	0.0	0.0	0.0	0.0	0.0	0.0	0.0	0.0	0.00030620056136769583	0.0	0.0	0.0	0.0	0.0	0.0	0.0	0.0	0.0
k__Bacteria;p__Firmicutes;c__Erysipelotrichi;o__Erysipelotrichales;f__Erysipelotrichaceae	0.005657822950554668	0.000131620078642997	0.008598086287329316	0.003828215566279349	0.000425883385385747	0.002639225181598062	0.0051524750963703675	0.0007180039490217197	0.020120101529127722	0.0017263890903815467	0.00303623749449682	0.029289893475129364	0.0028148069467311063	0.002444471269917914	0.0059924073475085575	0.004480477917644549	0.0012465076294863532	0.02717599217875509	0.0011594202898550724	0.00040736516213133454	0.03173039022467482	0.0035329296712885627	0.0031741650565829437	0.004723506857978578	0.002514903129657228	0.003744468398956088	0.0	0.00407690078253309	0.02948150996603221	0.003355773783789348	0.005310410697230181	0.06814586378837365	0.031010626586165727	0.030375103877124086	0.002253365863938851	0.0005052810014343461	0.003277628349280539	0.021279056320111022	0.006118839332664088	0.006124011227353917	0.0036802971448785375	0.0023429311301559896	0.0004097995545657016	0.0010380716134598793	0.009605229070763836	0.0018806189223900679	0.0019057519057519058	0.0012483994878361075	0.0003263840724572641
k__Bacteria;p__Fusobacteria;c__Fusobacteriia;o__Fusobacteriales;f__Fusobacteriaceae	0.0	0.0	0.0	0.0	0.0	0.0	0.0	0.00011966732483695327	1.547700117625209e-05	0.0	0.0	7.113513898027778e-05	0.0	1.508932882665379e-05	0.0	0.0	0.0	0.00022670275018773825	6.44122383252818e-05	0.06933355059475314	0.00019708316909735908	1.0641354431592054e-05	0.0	0.0002766907782916321	0.0006333830104321908	0.0	0.0	1.9321804656554922e-05	0.0	0.0	6.367398917542184e-06	0.0005006307948014498	0.00038241804086078826	0.0	0.0	1.629938714304342e-05	0.0	0.00034694113565398406	3.186895485762544e-05	5.1033426894615975e-05	2.0408302097293177e-05	0.0	1.7817371937639198e-05	0.0	0.0	1.5289584734878602e-05	0.0	0.0	0.0
k__Bacteria;p__Fusobacteria;c__Fusobacteriia;o__Fusobacteriales;f__Leptotrichiaceae	0.0	0.0	0.0	0.0	0.00018067779986061998	0.0	0.0	0.0	0.0	0.0	0.0	0.0	0.0	1.508932882665379e-05	0.0	0.0	0.0	0.0	0.0	0.0	0.0	0.0	0.0	0.0	0.0	0.0	0.0	0.0	0.0	0.0	0.0	0.0	0.0	0.0	0.0	0.0	0.0	0.0	0.0	2.5516713447307987e-05	6.802767365764393e-06	0.0	0.0	0.0	0.0	0.0	0.0	0.0	0.0
k__Bacteria;p__GN02;c__;o__;f__	0.0	0.0	0.0	0.0	0.0	0.0	0.0	0.0	0.0	0.0	0.0	0.0	0.0	0.0	0.0	0.0	0.0	0.0	0.0	0.0	0.0	0.0	0.0	0.0	0.0	0.0	0.0	0.0	0.0	0.0	0.0	0.0	0.0	0.0	0.0	0.0	0.0	0.0	0.0	0.0	0.0	0.0	0.0	0.0	0.0	0.0	0.0	0.0	0.0
k__Bacteria;p__GN02;c__BD1-5;o__;f__	0.0	0.0	1.702591344025607e-05	0.0	0.0	0.0	0.0	0.0	0.0	1.4507471347744088e-05	0.0	0.0	0.0	0.0	0.0	0.0	0.0	0.0	0.0	0.0	0.0	0.0	0.0	3.9527254041661726e-05	0.0	0.0	0.0	0.0	0.0	0.0	0.0	0.0	0.0	0.0	0.0	0.0	0.0	0.00011564704521799469	0.0	0.0	0.0	6.165608237252604e-05	1.7817371937639198e-05	0.0	0.0	3.0579169469757204e-05	0.0	8.536064874093044e-05	0.0
k__Bacteria;p__GN02;c__GKS2-174;o__;f__	0.0	0.0	0.0	0.0	0.0	0.0	0.0	0.0	0.0	0.0	0.0	0.0	0.0	0.0	0.0	0.0	0.0	0.0	0.0	0.0	0.0	0.0	0.0	0.0	5.588673621460507e-05	5.673436968115284e-05	0.0	1.9321804656554922e-05	0.0	0.0	0.0	2.0025231792057992e-05	0.0	0.0	0.0	0.0	0.0	0.0	0.0	0.0	0.0	0.0010481534003329428	0.0	0.0	0.0	0.0	0.0	0.0	0.0
k__Bacteria;p__Gemmatimonadetes;c__Gemm-1;o__;f__	0.0	0.0	0.0	0.0	0.0	0.0	0.0	0.0	0.0	0.0	0.0	0.0	0.0	0.0	0.0	0.0	0.0	0.0	0.0	0.0	0.0	0.0	0.0	0.0	0.0	0.0	0.0	0.0	0.0	0.0	0.0	0.0	0.0	0.0	0.0	0.0	0.0	0.0	0.0	0.0	0.0	0.0	0.0	0.0	0.0	0.0	0.0	0.0	0.0
k__Bacteria;p__Gemmatimonadetes;c__Gemmatimonadetes;o__;f__	0.0	0.0	0.0	0.0	0.0	0.0	0.0	0.0	0.0	0.0	0.0	0.0	0.0	0.0	0.0	0.0	0.0	0.0	0.0	0.0	0.0	0.0	0.0	0.0	0.00011177347242921013	0.0	0.0	0.0	0.0	0.0	0.0	0.0	0.0	0.0	0.0	0.0	0.0	0.0	0.0	0.0	0.0	0.0	0.0	0.0	0.0	0.0	0.0	0.0	0.0
k__Bacteria;p__Gemmatimonadetes;c__Gemmatimonadetes;o__Gemmatimonadales;f__	0.0	0.0	0.0	0.0	0.0	0.0	0.0	0.0	0.0	0.0	0.0	0.0	0.0	0.0	0.0	0.0	0.0	0.0	0.0	0.0	0.0	0.0	0.0	0.0	0.0	0.0	0.0	0.0	0.0	0.0	0.00014645017510347023	0.0	0.0	0.0	0.0	0.0	0.0	0.0	0.0	0.0	0.0	0.0	0.0	0.0	0.0	0.0	0.0	0.0	0.0
k__Bacteria;p__Gemmatimonadetes;c__Gemmatimonadetes;o__Gemmatimonadales;f__A1-B1	0.0	0.0	0.0	0.0	0.0	0.0	0.0	0.0	0.0	0.0	0.0	0.0	0.0	0.0	0.0	0.0	0.0	0.0	0.0	0.0	0.0	0.0	0.0	0.0	0.0	0.0	0.0	0.0	0.0	0.0	0.0	0.0	0.0	0.0	0.0	0.0	0.0	0.0	0.0	0.0	0.0	0.0	0.0	0.0	0.0	0.0	0.0	0.0	0.0
k__Bacteria;p__Gemmatimonadetes;c__Gemmatimonadetes;o__KD8-87;f__	0.0	0.0	0.0	0.0	0.0	0.0	0.0	0.0	0.0	0.0	0.0	0.0	0.0	0.0	0.0	0.0	0.0	0.0	0.0	0.0	0.0	0.0	0.0	0.0	0.0	0.0	0.0	0.0	0.0	0.0	0.0	0.0	0.0	0.0	0.0	0.0	0.0	0.0	0.0	0.0	0.0	0.0	0.0	0.0	0.0	0.0	0.0	0.0	0.0
k__Bacteria;p__Lentisphaerae;c__[Lentisphaeria];o__Lentisphaerales;f__Arctic95B-10	0.0	0.0	0.0	0.0	0.0	0.0	0.0	0.0	0.0	0.0	0.0	0.0	0.0	0.0	0.0	0.0	0.0	0.0	0.0	0.0	0.0	0.0	0.0	0.0	0.0	0.0	0.0	0.0	0.0	0.0	0.0	0.0	0.0	0.0	0.0	0.0	0.0	0.0	0.0	0.0	0.0	0.0	0.0	0.0	0.0	0.0	0.0	0.0	0.0
k__Bacteria;p__Lentisphaerae;c__[Lentisphaeria];o__Victivallales;f__Victivallaceae	2.0206510537695245e-05	0.0	0.0	0.0	2.5811114265802855e-05	0.0	0.0	0.0	0.0	1.4507471347744088e-05	0.0	0.0	0.0	0.0	0.0	0.0	0.0	0.0	0.0001288244766505636	0.0	0.0	0.0	0.0	0.0	0.0	0.0	0.0	0.0	0.0	0.0	0.0	0.0	0.0	0.0	0.0	0.0	0.0	0.0	0.0	0.0	0.0	0.0	0.0	0.0005392579810181191	0.0	0.0	0.0	0.0	0.003780615505963309
k__Bacteria;p__OD1;c__;o__;f__	0.0	0.0	0.0	0.0	0.0	0.0	0.0	0.0	0.0	0.0	0.0	0.0	0.0	0.0	0.0	0.0	0.0	0.0	0.0	0.0	0.0	0.0	0.0	0.0	0.0	0.0	0.0	0.0	0.0	0.0	0.0	0.0	0.0	0.0	0.0	0.0	0.0	0.0	0.0	0.0	0.0	0.0	0.0	0.0	0.0	0.0	0.0	0.0	0.0
k__Bacteria;p__OD1;c__ABY1;o__;f__	0.0	0.0	0.0	0.0	0.0	0.0	0.0	0.0	0.0	0.0	0.0	0.0	0.0	0.0	0.0	0.0	0.0	0.0	0.0	0.0	0.0	0.0	0.0	0.0	0.0	0.0	0.0	0.0	0.0	0.0	0.0	6.007569537617398e-05	1.1588425480629946e-05	0.0	0.0	0.0	0.0	0.00046258818087197874	0.0	0.0	0.0	0.0	0.0	0.0	0.0	4.58687542046358e-05	0.0	0.0	0.0
k__Bacteria;p__OD1;c__Mb-NB09;o__;f__	0.0	0.0	0.0	0.0	0.0	0.0	0.0	0.0	0.0	0.0	0.0	0.0	0.0	0.0	0.0	0.0	0.0	0.0	0.0	0.0	0.0	0.0	0.0	0.0	0.0	0.0	0.0	0.0	0.0	0.0	0.0	0.0	0.0	6.447545634295211e-05	0.0	0.0	0.0	0.0	0.0	0.0	0.0	0.0	0.0	0.0	0.00015942288914130845	7.6447923674393e-05	0.0	0.0	0.0
k__Bacteria;p__OD1;c__SM2F11;o__;f__	0.0	0.0	0.0	0.0	0.0	0.0	0.0	0.0	0.0	0.0	0.0	0.0	0.0	0.0	0.0	0.0	0.0	0.0	0.0	0.0	0.0	0.0	0.0	0.0	0.0	0.0	0.0	0.0	0.0	0.0	0.0	0.0	2.3176850961259892e-05	2.1491818780984038e-05	0.0	0.0	0.0	0.0	0.0	0.0	0.0	0.0	0.0	0.0	0.0	0.0	0.0	0.0	0.0
k__Bacteria;p__OD1;c__ZB2;o__;f__	0.0	0.0	0.00023836278816358498	0.0	0.0	0.0	0.0013358268768367619	0.0	0.0	7.253735673872044e-06	0.0	0.00014227027796055556	0.0	0.0	0.0	0.0002133560913164071	0.0	4.250676566020091e-05	0.0	0.0	0.0	0.0	0.0	0.0006126724376457569	0.0007078986587183307	0.0002836718484057642	0.0	0.00032847067916143367	0.0	0.0	6.367398917542184e-06	0.0003404289404649859	8.111897836440962e-05	0.00014327879187322692	0.00026748587593518737	0.0	2.939576994870438e-05	0.0008095293165259628	0.0	2.5516713447307987e-05	2.721106946305757e-05	0.00043159257660768235	3.5634743875278396e-05	4.718507333908542e-05	0.0015743010302704213	6.115833893951441e-05	0.0	0.0	4.079800905715801e-05
k__Bacteria;p__OP11;c__OP11-3;o__;f__	0.0	0.0	0.0	0.0	0.0	0.0	0.0	0.0	0.0	0.0	0.0	0.0	0.0	0.0	0.0	0.0	0.0	0.0	0.0	0.0	0.0	0.0	0.0	0.0	0.0	0.0	0.0	0.0	0.0	0.0	0.0	0.0	0.0	0.0	0.0	0.0	0.0	0.0	0.0	0.0	0.0	0.0	0.0	0.0	0.0	0.0	0.0	0.0	0.0
k__Bacteria;p__OP11;c__OP11-4;o__;f__	0.0	0.0	0.0	0.0	0.0	0.0	0.0	0.0	0.0	0.0	0.0	0.0	0.0	0.0	0.0	0.0	0.0	0.0	0.0	0.0	0.0	0.0	0.0	0.0	0.0	0.0	0.0	0.0	0.0	0.0	0.0	0.0	0.0	0.0	0.0	0.0	0.0	0.0	0.0	0.0	0.0	0.0	0.0	0.0	0.0	0.0	0.0	0.0	0.0
k__Bacteria;p__OP11;c__WCHB1-64;o__d153;f__	0.0	0.0	0.0	0.0	0.0	0.0	0.0	0.0	0.0	0.0	0.0	0.0	0.0	0.0	0.0	0.0	0.0	0.0	0.0	0.0	0.0	0.0	0.0	0.0	0.0	0.0	0.0	0.0	0.0	0.0	0.0	0.0	0.0	0.0	0.0	0.0	0.0	0.0	0.0	0.0	0.0	0.0	0.0	0.0	0.00019927861142663558	0.0	0.0	0.0	0.0
k__Bacteria;p__OP3;c__BD4-9;o__;f__	0.0	0.0	0.0	0.0	0.0	0.0	0.0	0.0	0.0	0.0	0.0	0.0	0.0	0.0	0.0	0.0	0.0	0.0	0.0	0.0	0.0	0.0	0.0	0.0	0.0	0.0	0.0	0.0	0.0	0.0	0.0	0.0	0.0	0.0	0.0	0.0	0.0	0.0	0.0	0.0	0.0	0.0	0.0	0.0	0.0	0.0	0.0	0.0	0.0
k__Bacteria;p__OP3;c__PBS-25;o__;f__	0.0	0.0	0.0	0.0	0.0	0.0	0.0	0.0	0.0	0.0	0.0	0.0	0.0	0.0	0.0	0.0	0.0	0.0	0.0	0.0	0.0	0.0	0.0	0.0	0.0	0.0	0.0	0.0	0.0	0.0	0.0	0.0	0.0	0.0	0.0	0.0	0.0	0.0	0.0	0.0	0.0	0.0	0.0	0.0	0.0	0.0	0.0	0.0	0.0
k__Bacteria;p__OP3;c__koll11;o__;f__	0.0	0.0	0.0	0.0	0.0	0.0	0.0	0.0	0.0	0.0	0.0	0.0	0.0	0.0	0.0	0.0	0.0	0.0	0.0	0.0	0.0	0.0	0.0	0.0	0.0	0.0	0.0	0.0	0.0	0.0	0.0	0.0	0.0	0.0	0.0	0.0	0.0	0.0	0.0	0.0	0.0	0.0	0.0	0.0	0.0	0.0	0.0	0.0	0.0
k__Bacteria;p__OP3;c__koll11;o__GIF10;f__kpj58rc	0.0	0.0	0.0	0.0	0.0	0.0	0.0	0.0	0.0	0.0	0.0	0.0	0.0	0.0	0.0	0.0	0.0	0.0	0.0	0.0	0.0	0.0	0.0	0.0	0.0	0.0	0.0	0.0	0.0	0.0	0.0	0.0	0.0	0.0	0.0	0.0	0.0	0.0	0.0	0.0	0.0	0.0	0.0	0.0	0.0	0.0	0.0	0.0	0.0
k__Bacteria;p__Planctomycetes;c__C6;o__MVS-107;f__	0.0	0.0	0.0	0.0	0.0	0.0	0.0	0.0	0.0	0.0	0.0	0.0	0.0	0.0	0.0	0.0	0.0	0.0	0.0	0.0	0.0	0.0	0.0	0.0	0.0	0.0	0.0	0.0	0.0	0.0	0.0	0.0	0.0	0.0	0.0	0.0	0.0	0.0	0.0	0.0	0.0	0.0	0.0	0.0	0.0	0.0	0.0	0.0	0.0
k__Bacteria;p__Planctomycetes;c__OM190;o__CL500-15;f__	0.0	0.0	0.0	0.0	0.0	0.0	0.0	0.0	0.0	0.0	0.0	0.0	0.0	0.0	0.0	0.0	0.0	0.0	0.0	0.0	0.0	0.0	0.0	0.0	0.0	0.0	0.0	0.0	0.0	0.0	0.0	0.0	0.0	0.0	0.0	0.0	0.0	0.0	0.0	0.0	0.0	0.0	0.0	0.0	0.0	0.0	0.0	0.0	0.0
k__Bacteria;p__Planctomycetes;c__Phycisphaerae;o__Phycisphaerales;f__	0.0	0.0	0.0	0.0	0.0	0.0	0.0	0.0	0.0	0.0	0.0	0.0	0.0	0.0	0.0	0.0	0.0	0.0	0.0	0.0	0.0	0.0	0.0	0.0	0.0	0.0	0.0	0.0	0.0	0.0	0.0	0.0	0.0	0.0	0.0	0.0	0.0	0.0	0.0	0.0	0.0	0.0	0.0	0.0	0.0	0.0	0.0	0.0	0.0
k__Bacteria;p__Planctomycetes;c__Phycisphaerae;o__WD2101;f__	0.0	0.0	0.0	0.0	0.0	0.0	0.0	0.0	0.0	0.0	0.0	0.0	0.0	0.0	0.0	0.0	0.0	0.0	0.0	0.0	0.0	0.0	0.0	0.0	0.0	0.0	0.0	0.0	0.0	0.0	0.0	0.0	0.0	0.0	0.0	0.0	0.0	0.0	0.0	0.0	0.0	0.0	0.0	0.0	0.0	0.0	0.0	0.0	0.0
k__Bacteria;p__Planctomycetes;c__Planctomycetia;o__B97;f__	0.0	0.0	0.0	0.0	0.0	0.0	0.0	0.0	0.0	0.0	0.0	0.0	0.0	0.0	0.0	0.0	0.0	0.0	0.0	0.0	0.0	0.0	0.0	0.0	0.0	0.0	0.0	0.0	0.0	0.0	0.0	0.0	0.0	0.0	0.0	0.0	0.0	0.0	0.0	0.0	0.0	0.0	0.0	0.0	0.0	0.0	0.0	0.0	0.0
k__Bacteria;p__Planctomycetes;c__Planctomycetia;o__Gemmatales;f__Gemmataceae	0.0	0.0	0.0	0.0	0.0	0.0	0.0002671653753673524	0.0	0.0	0.0	0.0	0.0	0.0	0.0	0.0	0.0	0.0	2.8337843773467278e-05	0.0	0.0	0.0	0.0	0.0	0.0	0.0	0.0	0.0	0.0	0.0	0.0	0.0	0.0	0.0	0.0	0.0	0.0	0.0	0.0	0.0	0.0	0.0	0.0	0.0	0.0	0.0	0.0	0.0	0.0	0.0
k__Bacteria;p__Planctomycetes;c__Planctomycetia;o__Gemmatales;f__Isosphaeraceae	0.0	0.0	0.0	0.0	0.0	0.0	7.633296439067211e-05	0.0	0.0	0.0	0.0	0.0	0.0	0.0	0.0	0.0	0.0	0.0	0.0	0.0	0.0	0.0	0.0	0.0	0.0	0.0	0.0	0.0	0.0	0.0	0.0	0.0	0.0	0.0	0.0	0.0	0.0	0.0	0.0	0.0	0.0	0.0	0.0	0.0	0.0	0.0	0.0	0.0	0.0
k__Bacteria;p__Planctomycetes;c__Planctomycetia;o__Pirellulales;f__Pirellulaceae	0.0	0.0	0.0	0.0	0.0	0.0	3.8166482195336056e-05	0.0	0.0	0.0	0.0	0.0	0.0	0.0	0.0	0.0	0.0	0.0	0.0	0.0	0.0	0.0	0.0	0.0	0.0	0.0	0.0	0.0	0.0	0.0	0.0	6.007569537617398e-05	0.0	0.0	0.0	0.0	0.0	0.0	0.0	0.0	0.0	0.0	5.3452115812917595e-05	0.0	0.0	0.0	0.0	0.0	0.0
k__Bacteria;p__Planctomycetes;c__Planctomycetia;o__Planctomycetales;f__Planctomycetaceae	0.0	0.0	0.0	0.0	0.0	0.0	0.00022899889317201633	0.0	1.547700117625209e-05	2.1761207021616132e-05	0.0	0.0	0.0	0.0	0.0	0.0	0.0	0.0	0.0	0.0	0.0	0.0	0.0	0.0	0.0	0.0	0.0	0.0	0.0	0.0	0.0	0.0	0.0	0.0	0.0	0.0	0.0	0.0	0.0	0.0	0.0	0.0	0.0	0.0	0.0	0.0	0.0	0.0	0.0
k__Bacteria;p__Planctomycetes;c__vadinHA49;o__PHOS-HE93;f__	0.0	0.0	0.0	0.0	0.0	0.0	0.0	0.0	0.0	0.0	0.0	0.0	0.0	0.0	0.0	0.0	0.0	2.8337843773467278e-05	0.0	0.0	0.0	0.0	0.0	0.0	0.0	0.0	0.0	0.0	0.0	0.0	0.0	0.0	0.0	0.0	0.0	0.0	0.0	0.0	0.0	0.0	0.0	0.0	0.0	0.0	0.0	0.0	0.0	0.0	0.0
k__Bacteria;p__Proteobacteria;Other;Other;Other	0.0	0.0	0.0	4.043889682689456e-05	0.0	0.0	0.0	0.0	0.0	0.0	0.0	0.0	0.0	0.0	0.0	0.0	0.0	0.0	0.0	0.0	0.0	0.0	0.0	0.0	0.0	0.0	0.0	0.0	0.0	0.0	0.0	0.0	1.1588425480629946e-05	0.0	0.0	0.0	0.0	0.0	0.0	0.0	0.0	0.0	0.0	0.0	0.0	0.0	0.0	0.0	0.0
k__Bacteria;p__Proteobacteria;c__Alphaproteobacteria;o__;f__	0.0	0.0	0.0	0.0	0.0	0.0	0.0	0.0	0.0	0.0	0.0	7.113513898027778e-05	0.0	0.0	0.0	0.0	0.0	0.0	0.0	0.0	0.0	0.0	0.0	0.0033005257124787543	0.0	0.0	0.0	0.0	0.0	0.0	3.183699458771092e-05	0.0	0.0	0.0	0.0	0.0	0.0	0.0	0.0	0.0	0.0	0.0	1.7817371937639198e-05	0.0	0.00031884577828261696	0.0	0.0	0.0	0.0
k__Bacteria;p__Proteobacteria;c__Alphaproteobacteria;o__BD7-3;f__	0.0	0.0	0.0	0.0	0.0	0.0	0.0	0.0	0.0	0.0	0.0	0.0	0.0	0.0	0.0	0.0	0.0	0.0	0.0	0.0	0.0	0.0	0.0	0.0	0.0	0.0	0.0	0.0	0.0	0.0	0.0	0.0	0.0	0.0	0.0	0.0	0.0	0.00023129409043598937	0.0	0.0	0.0	0.0	0.0	0.0	0.0	0.0	0.0	0.0	0.0
k__Bacteria;p__Proteobacteria;c__Alphaproteobacteria;o__Caulobacterales;f__Caulobacteraceae	0.0	0.0	0.0	0.0	0.0	0.0	0.0	0.0	0.0	0.0	0.0	0.0	0.0	0.0	0.0	0.0	0.0	0.0	0.0	0.0	0.0	0.0	0.0	0.0	0.0	0.0	0.0	0.0	0.0	8.235027690280609e-05	0.0	4.0050463584115985e-05	0.0	0.0	0.0	0.0	0.0	0.0	3.186895485762544e-05	0.0	0.0	0.0	0.0	0.0	0.0	0.0	0.0	0.0	0.0
k__Bacteria;p__Proteobacteria;c__Alphaproteobacteria;o__Ellin329;f__	0.0	0.0	0.0	0.0	0.0	0.0	0.0	0.0	0.0	0.0	0.0	0.0	0.0	0.0	0.0	0.0	0.0	0.0	0.0	0.0	0.0	0.0	0.0	0.0	0.0	0.0	0.0	0.0	0.0	0.0	0.0	0.0	0.0	0.0	0.0	0.0	0.0	0.0	0.0	0.0	0.0	0.0	0.0	0.0	0.0	0.0	0.0	0.0	0.0
k__Bacteria;p__Proteobacteria;c__Alphaproteobacteria;o__RF32;f__	0.0001414455737638667	0.0	0.0	0.0	0.0	0.0	0.0010304950192740734	0.0	0.0	0.0	0.0	0.0	5.3109565032662385e-05	0.0014636648961854177	0.0	0.0002133560913164071	0.00047281323877068556	0.00028337843773467276	0.0	0.0	0.0	0.0	0.0	0.00017787264318747776	1.8628912071535022e-05	0.0	0.0	0.005081634624673946	2.1363413018863893e-05	0.0	0.0	0.0	1.1588425480629946e-05	0.0	0.0	0.0	0.0	0.0	0.0	0.0	0.0	0.0	0.0	0.0014559965487489215	0.0	0.0	0.0	0.0	0.011913018644690139
k__Bacteria;p__Proteobacteria;c__Alphaproteobacteria;o__Rhizobiales;Other	0.0	0.0	0.0	0.0	0.0	0.0	0.0	0.0	0.0	0.0	0.0	0.0	0.0	0.0	0.0	0.0	0.0	0.0	0.0	0.0	0.0	0.0	0.0	0.0	0.0	0.0	0.0	0.0	0.0	0.0	0.0	0.0	0.0	0.0	0.0	0.0	0.0	0.0	0.0	0.0	0.0	0.0	0.0	0.0	0.0	0.0	0.0	0.0	0.0
k__Bacteria;p__Proteobacteria;c__Alphaproteobacteria;o__Rhizobiales;f__	0.0	0.0	0.0	0.0	0.0	0.0	0.0	0.0	0.0	0.0	0.0	0.0	0.0	1.508932882665379e-05	0.0	0.0	0.0	0.0	0.0	0.0	0.0	0.0	0.0	0.0	0.0	0.0	0.0	0.0	0.0	0.0	0.0	0.0	0.0	0.0	0.0	0.0	0.0	0.0	0.0	0.0	2.040830209729318e-05	0.0	0.0	0.0	0.0	0.0	0.0	0.0	0.0
k__Bacteria;p__Proteobacteria;c__Alphaproteobacteria;o__Rhizobiales;f__Beijerinckiaceae	0.0	0.0	0.0	0.0	0.0	0.0	0.0	0.0	0.0	0.0	0.0	0.0	0.0	0.0	0.0	0.0	0.0	0.0	0.0	0.0	0.0	0.0	0.0	0.0	0.0	0.0	0.0	0.0	0.0	0.0	0.0	0.0	0.0	0.0	0.0	0.0	0.0	0.0	0.0	0.0	0.0	0.0	0.0	0.0	0.0	0.0	0.0	0.0	0.0
k__Bacteria;p__Proteobacteria;c__Alphaproteobacteria;o__Rhizobiales;f__Bradyrhizobiaceae	0.0	0.0	0.0	0.0	0.0	0.0	0.0	0.0	0.0	0.0	0.0	0.0	0.0	0.0	0.0	0.0	0.0	0.0	0.0	0.0	0.0	0.0	0.0	0.0	0.0	0.0	0.0	0.0	0.0	0.0	0.0	0.0	0.0	0.0	0.0	0.0	0.0	0.00011564704521799469	0.0	0.0	0.0	0.0	0.0	0.0	0.0	0.0	0.0	0.0	0.0
k__Bacteria;p__Proteobacteria;c__Alphaproteobacteria;o__Rhizobiales;f__Brucellaceae	0.0	0.0	0.0	0.0	0.0	0.0	7.633296439067211e-05	0.0	0.0	0.0	0.0	0.0	0.0	0.0	0.0	0.0	0.0	0.0	0.0	0.0	0.0	0.0	0.0	0.0	0.0	0.0	0.0	0.0	0.0	0.0	0.0	0.0	0.0	0.00011462303349858156	0.0	0.0	0.0	0.0	0.0	0.0	0.0	0.0	1.7817371937639198e-05	6.740724762726489e-06	9.963930571331779e-05	0.0001070270931441502	0.0	0.0	0.0
k__Bacteria;p__Proteobacteria;c__Alphaproteobacteria;o__Rhizobiales;f__Hyphomicrobiaceae	0.0	0.0	0.00015323322096230462	0.0	0.0	0.0	0.0	0.0	0.0	0.0	0.0	0.0	0.0	0.0	0.0	0.0	0.0	4.250676566020091e-05	0.0	0.0	0.0	0.0	0.0	0.0	0.0	0.0	0.0	0.0	0.0	0.0	0.0	0.0	0.0	0.0	0.0	0.0	0.0	0.0	0.0	0.0	0.0	0.0	0.0	0.0	0.0	0.0	0.0	0.0	0.0
k__Bacteria;p__Proteobacteria;c__Alphaproteobacteria;o__Rhizobiales;f__Methylobacteriaceae	0.0	0.0	0.0	0.0	0.0	0.0	0.0	0.0	0.0	0.0	0.0	3.556756949013889e-05	0.0	0.0	0.0	0.0	0.0	0.0	0.0	0.0	0.0	0.0	0.0	0.0	0.0	0.0	0.0	0.0	0.0	4.117513845140304e-05	0.0	0.0	0.0	0.0	0.0	0.0	0.0	0.0	0.0	0.0	0.0	0.0002466243294901042	0.0	0.0	0.0	0.0	0.0	0.0	0.0
k__Bacteria;p__Proteobacteria;c__Alphaproteobacteria;o__Rhizobiales;f__Methylocystaceae	0.0	0.0	0.0	0.0	0.0	0.0	0.0	0.0	0.0	0.0	0.0	0.0	0.0	0.0	0.0	0.0	0.0	0.0	0.0	0.0	0.0	0.0	0.0	0.0	0.0	0.0	0.0	0.0	0.0	0.0	0.0	0.0	0.0	0.0	0.0	0.0	0.0	0.0	0.0	0.0	0.0	0.0	0.0	0.0	0.0	0.0	0.0	0.0	0.0
k__Bacteria;p__Proteobacteria;c__Alphaproteobacteria;o__Rhizobiales;f__Phyllobacteriaceae	0.0	0.0	0.0	0.0	0.0	0.0	0.0	0.0	0.0	0.0	0.0	0.0	0.0	0.0	0.0	0.0	0.0	0.0	0.0	0.0	0.0	0.0	0.0	0.0	0.0	0.0	0.0	0.0	0.0	0.0	0.0	0.0	0.0	0.0	6.484506083277269e-05	0.0	0.0	0.0	0.0	0.0	0.0	0.0	0.0	6.740724762726489e-06	0.0	0.0	0.0	0.0	0.0
k__Bacteria;p__Proteobacteria;c__Alphaproteobacteria;o__Rhizobiales;f__Rhizobiaceae	0.0	0.0	0.0	0.0	0.0	0.0	0.0	0.0	0.0	0.0	0.0	0.0	0.0	0.0	0.0	0.0	0.0	0.0	0.0	0.0	0.0	0.0	0.0	0.0	0.0	0.0	0.0	0.0	0.0	0.0	0.0	0.0	0.0	0.0	0.0	0.0	0.0	0.0	0.0	0.0	0.0	0.0	0.0	1.3481449525452977e-05	0.0	0.0	0.0	0.0	0.0
k__Bacteria;p__Proteobacteria;c__Alphaproteobacteria;o__Rhodobacterales;f__Hyphomonadaceae	0.0	0.0	0.0	0.0	0.0	0.0	0.0	0.0	0.0	0.0	0.0	0.0	0.0	0.0	0.0	0.0	0.0	0.0	0.0	0.0	0.0	0.0	0.0	0.0	0.0	0.0	0.0	0.0	0.0	0.0	0.0	0.0	0.0	0.0	0.0	0.0	0.0	0.0	0.0	0.0	0.0	0.0	0.0	0.0	0.0	0.0	0.0	0.0	0.0
k__Bacteria;p__Proteobacteria;c__Alphaproteobacteria;o__Rhodobacterales;f__Rhodobacteraceae	2.0206510537695245e-05	0.0	0.0	0.0	0.0	0.0	0.0	5.983366241847663e-05	0.0	0.0	0.0	3.556756949013889e-05	0.0	0.0	0.0	0.0012801365478984426	0.0	0.0	0.0	8.147303242626691e-05	0.00019708316909735908	0.0	0.0	0.0	0.0	0.0	0.0	0.0	0.0	4.117513845140304e-05	0.0	0.0	0.0	0.0	1.6211265208193173e-05	0.0	0.0	0.0	0.0	0.0	2.040830209729318e-05	0.0	0.0	0.0	0.0	0.0	0.0	0.0	0.0
k__Bacteria;p__Proteobacteria;c__Alphaproteobacteria;o__Rhodospirillales;f__Acetobacteraceae	0.0	0.0	0.0	0.0	0.0	0.0	0.0	0.0	0.0	0.0	0.0	0.0	0.0	0.0	0.0	0.0	0.0	0.0	0.0	0.0	0.0	0.0	0.0	0.0	0.0	0.0	0.0	0.0	0.0	4.117513845140304e-05	6.367398917542184e-06	0.0	0.0	0.0	1.6211265208193173e-05	0.0	0.0	0.0	0.0	0.0	0.0	0.0	0.0	0.0	0.0	0.0	0.0	0.0	0.0
k__Bacteria;p__Proteobacteria;c__Alphaproteobacteria;o__Rhodospirillales;f__Rhodospirillaceae	0.0	0.0	0.0	0.0	0.0	0.0	0.0	0.0	0.0	0.0	0.0	0.0	0.0	0.0	0.0	0.0	0.0	0.0	0.0	0.0	0.0	0.0	0.0	0.0	0.0	0.0	0.0	0.0	0.0	0.0	0.0	0.0	0.0	0.0	0.0	0.0	0.0	0.0	0.0	0.0	0.0	0.0	0.0	0.0	0.0	0.0	0.0	0.0	0.0
k__Bacteria;p__Proteobacteria;c__Alphaproteobacteria;o__Rickettsiales;f__	0.0	0.0	6.810365376102427e-05	0.0	0.0	0.0	0.0	0.0	0.0	0.0	3.0362374944968196e-05	0.0	2.6554782516331192e-05	0.0	0.0	0.0	0.0	0.0	0.0	0.0	0.0	0.0	0.0	0.0	0.0	0.0	0.0	0.0	0.0	0.0	0.0	0.0	0.0	0.0	0.0	0.0	0.0	0.0	0.0	7.655014034192396e-05	0.0	0.0002466243294901042	0.0	0.0	0.0	0.0	0.0	1.0670081092616305e-05	0.0
k__Bacteria;p__Proteobacteria;c__Alphaproteobacteria;o__Rickettsiales;f__Rickettsiaceae	0.0	0.0	0.0	0.0	0.0	0.0	0.0	0.0	0.0	0.0	0.0	0.0	0.0	0.0	0.0	0.0	0.0	0.0	0.0	0.0	0.0	1.0641354431592054e-05	0.0	0.0	0.0	0.0	0.0	0.0	0.0	0.0	0.0	0.0	0.0	0.0	0.0	0.0	0.0	0.0	0.0	0.0	0.0	0.0	0.0	0.0	0.0	0.0	0.0	0.0	0.0
k__Bacteria;p__Proteobacteria;c__Alphaproteobacteria;o__Rickettsiales;f__mitochondria	0.0	0.0	0.0	0.0	0.0	0.0	0.0	0.0	0.0	0.0	0.0	0.0	0.0	0.0	0.0	0.0	0.0	0.0	0.0	0.0	9.854158454867954e-05	0.0	0.0	0.0	0.0	0.0	0.0	0.0	0.0	0.0	0.0	0.0	0.0	0.0	0.0	0.0	0.0	0.0	0.0	0.0	0.0	0.0	0.0	0.0	0.00019927861142663558	1.5289584734878602e-05	0.0	0.0	0.0
k__Bacteria;p__Proteobacteria;c__Alphaproteobacteria;o__Sphingomonadales;f__	0.0	0.0	0.0	0.0	0.0	0.0	0.0	0.0	0.0	0.0	0.0	0.0	0.0	0.0	0.0	0.0	0.0	0.0	0.0	0.0	0.0	0.0	0.0	0.0	0.0	0.0	0.0	0.0	0.0	0.0	0.0	0.0	0.0	2.1491818780984038e-05	0.0	0.0	0.0	0.0	0.0	0.0	0.0	0.0	0.0	0.0	0.0	0.0	0.0	0.0	0.0
k__Bacteria;p__Proteobacteria;c__Alphaproteobacteria;o__Sphingomonadales;f__Erythrobacteraceae	0.0	0.0	0.0	0.0	0.0	0.0	0.0	0.0	0.0	0.0	0.0	0.0	0.0	0.0	0.0	0.0	0.0	0.0	0.0	0.0	0.0	0.0	0.0	0.0	0.0	0.0	0.0	0.0	0.0	0.0	6.367398917542184e-06	0.0	0.0	0.0	0.0	0.0	0.0	0.0	0.0	0.0002041337075784639	0.0	0.0	0.0	0.0	0.0	0.0	0.0	0.0	0.0
k__Bacteria;p__Proteobacteria;c__Alphaproteobacteria;o__Sphingomonadales;f__Sphingomonadaceae	0.0	0.0	1.702591344025607e-05	0.0	0.0	0.0	0.0	0.0	4.643100352875627e-05	0.0	0.0	0.0	0.0	0.0	0.0	0.0	4.298302170642596e-05	5.6675687546934556e-05	0.0	0.0	0.00019708316909735908	0.0	0.0	0.0	0.0	0.0	0.0	0.0	0.0	0.0	0.0	6.007569537617398e-05	5.794212740314973e-05	0.0	0.0	0.0	0.0	0.00034694113565398406	0.0	0.00012758356723653993	0.0	0.0	0.0	0.0	0.00015942288914130845	4.5868754204635806e-05	0.0	0.0	0.0
k__Bacteria;p__Proteobacteria;c__Betaproteobacteria;Other;Other	0.0	0.0	0.0	0.0	0.0	0.0	0.0	0.0	0.0	0.0	0.0	0.0	0.0	0.0	0.0	0.0	0.0	0.0	0.0	0.0	0.0	0.0	0.0	0.0	0.0	0.00011346873936230568	0.0	3.8643609313109844e-05	0.0	0.0	0.0	0.0	0.0	0.0	0.0	0.0	0.0	0.0	0.0	2.5516713447307987e-05	0.0	0.0	0.0	0.0	0.0	0.0	0.0	0.0	0.0
k__Bacteria;p__Proteobacteria;c__Betaproteobacteria;o__;f__	0.0	0.0	0.0	0.0	0.0	0.0	0.0	0.0	0.0	0.0	0.0	0.0	0.0	0.0	0.0	0.0	0.0	0.0	0.0	0.0	0.0	0.0	0.0	0.0	0.0	0.0	0.0	0.0	0.0	0.0	0.0	0.0	0.0	0.0	0.0	0.0	0.0	0.0	0.0	0.0	0.0	0.0	0.0	0.0	0.0	0.0	0.0	0.0	0.0
k__Bacteria;p__Proteobacteria;c__Betaproteobacteria;o__ASSO-13;f__	0.0	0.0	0.0	0.0	0.0	0.0	0.0	0.0	0.0	0.0	0.0	0.0	0.0	0.0	0.0	0.0	0.0	0.0	0.0	0.0	0.0	0.0	0.0	0.0	0.0	0.0	0.0	0.0	0.0	0.0	0.0	0.0	0.0	0.0	0.0	0.0	0.0	0.0	0.0	0.0	0.0	0.0	0.0	0.0	0.0	0.0	0.0	0.0	0.0
k__Bacteria;p__Proteobacteria;c__Betaproteobacteria;o__Burkholderiales;Other	2.0206510537695245e-05	0.0	0.0	0.0	0.0	0.0	0.0	0.0	0.0	2.1761207021616132e-05	4.554356241745229e-05	0.0	0.0	0.0	0.0	0.0	0.0	0.0	0.0	0.0	0.0	0.0	0.0	0.0	0.0	0.0	0.0	3.8643609313109844e-05	0.0	0.0	0.0	0.0	0.0	0.0	0.0	0.0	0.0	0.0	0.0	0.0	0.0	0.0	0.0	0.0	0.0	0.0	0.0	0.0	0.0
k__Bacteria;p__Proteobacteria;c__Betaproteobacteria;o__Burkholderiales;f__	0.0	0.0	0.0	0.0	0.0	0.0	0.0	0.0	0.0	7.253735673872044e-06	0.0	0.0	0.0	0.0	1.7023884509967483e-05	0.0	0.0	0.0	0.0	0.0	0.0	0.0	0.0	0.0	0.0	0.0	0.0	0.0	0.0	0.0	1.2734797835084367e-05	0.0	0.0	0.0	0.0	0.0	0.0	0.0	0.0	0.0	0.0	0.0	0.0	0.0	0.0	0.0	0.0	0.0	0.0
k__Bacteria;p__Proteobacteria;c__Betaproteobacteria;o__Burkholderiales;f__Alcaligenaceae	0.0	0.00016452509830374622	0.001889876391868424	0.00025611301323699893	0.009808223421005088	0.00033898305084745765	0.00019083241097668028	0.00019944554139492214	4.643100352875627e-05	3.626867836936022e-05	0.0020039167463679008	0.0034144866710533344	0.0009028626055552605	0.0001358039594398841	0.00030642992117941475	0.0002133560913164071	4.298302170642596e-05	0.004888278050923106	0.0008373590982286634	8.147303242626691e-05	0.0	0.000202185734200249	1.7250897046646426e-05	9.881813510415432e-05	0.00400521609538003	0.00034040621808691704	0.0	0.003729108298715101	0.00796855305603623	8.235027690280609e-05	0.0021330786373766307	0.0	0.00030129906249637856	0.0006232627446485371	0.0009726759124915904	4.889816142913026e-05	0.000837779443538075	0.0009251763617439575	1.593447742881272e-05	5.1033426894615975e-05	0.0012449064279348844	0.0	0.0	0.0003639991371872303	0.0	0.00076447923674393	0.0	4.268032437046522e-05	0.0006663674812669143
k__Bacteria;p__Proteobacteria;c__Betaproteobacteria;o__Burkholderiales;f__Burkholderiaceae	0.0	0.0	0.0	0.0	0.0	0.0	0.0	0.0	0.0	0.0	0.0	0.0	0.0	0.0	0.0	0.0	0.0	0.0	0.0	0.0	0.0	0.0	0.0	0.0	3.7257824143070045e-05	0.0	0.0	0.0	0.0	0.0	0.0	0.0	1.1588425480629946e-05	2.1491818780984038e-05	8.105632604096586e-06	0.0	0.0	0.0	0.0	2.5516713447307987e-05	0.00014285811468105225	0.0	0.0	0.0	0.0	0.0	0.0	0.0	0.0
k__Bacteria;p__Proteobacteria;c__Betaproteobacteria;o__Burkholderiales;f__Comamonadaceae	0.0	0.0	0.00013620730752204855	0.0	0.0	0.0	0.0	0.0	3.095400235250418e-05	0.0	4.554356241745229e-05	7.113513898027778e-05	0.0	1.508932882665379e-05	3.4047769019934966e-05	0.0002133560913164071	0.0	0.0003400541252816073	0.0	0.0	0.0	0.0	0.0	0.0006126724376457567	0.0	5.673436968115284e-05	0.0	1.9321804656554922e-05	2.1363413018863893e-05	0.0004941016614168365	0.0006049028971665076	8.010092716823197e-05	2.3176850961259892e-05	5.014757715562942e-05	0.0005998168127031476	0.0	0.0	0.0017347056782699203	3.186895485762544e-05	0.00040826741515692774	0.00014966088204681664	0.00043159257660768235	0.0	0.0	0.00019927861142663558	1.5289584734878602e-05	0.0	0.0	4.079800905715801e-05
k__Bacteria;p__Proteobacteria;c__Betaproteobacteria;o__Burkholderiales;f__Oxalobacteraceae	0.0005051627634423811	0.0	0.0	0.0	0.0	0.0	0.00015266592878134422	0.0	0.0	0.0009284781662556217	0.0	0.0	0.0	0.0	0.0	0.0002133560913164071	0.00021491510853212983	0.00021253382830100455	0.0	0.0	0.0	0.0	0.0	0.0002569271512708012	0.0	0.003290593441506865	0.0	0.0011013428654236307	0.0	0.0	0.0009678446354664121	0.0	0.00042877174278330805	0.0	0.00023506334551880103	0.0	0.0	0.0	0.0	0.00025516713447307985	0.0	0.0	1.7817371937639198e-05	0.00022244391716997412	0.0001394950279986449	0.00024463335575805763	0.0003465003465003465	0.0	0.0003263840724572641
k__Bacteria;p__Proteobacteria;c__Betaproteobacteria;o__MND1;f__	0.0	0.0	0.0	0.0	0.0	0.0	0.0	0.0	0.0	0.0	0.0	0.0	0.0	0.0	0.0	0.0	0.0	0.0	0.0	0.0	0.0	0.0	0.0	0.0	0.0	0.0	0.0	0.0	0.0	0.0	0.0	0.0	0.0	0.0	0.0	0.0	0.0	0.0	0.0	0.0	0.0	0.0	0.0	0.0	0.0	0.0	0.0	0.0	0.0
k__Bacteria;p__Proteobacteria;c__Betaproteobacteria;o__Methylophilales;f__Methylophilaceae	0.0	0.0	0.0	0.0	0.0	0.0	0.0	0.0	0.0	0.0	0.0	0.0	0.0	0.0	0.0	0.0	0.0	0.0	0.0	0.0	0.0	0.0	0.0	0.0	0.0	0.0	0.0	0.0	0.0	0.0	0.0	0.0	1.1588425480629946e-05	0.0	0.0	0.0	0.0	0.0	0.0	0.0	0.0	0.0	0.0	0.0	0.0	0.0	0.0	0.0	0.0
k__Bacteria;p__Proteobacteria;c__Betaproteobacteria;o__Neisseriales;f__Neisseriaceae	0.0	0.0	0.0	5.391852910252608e-05	0.0	0.0	3.8166482195336056e-05	0.0	7.738500588126045e-05	0.0	7.590593736242048e-05	0.00010670270847041667	0.0	3.017865765330758e-05	0.0	0.0	0.0	5.6675687546934556e-05	0.0	0.0	0.0	1.0641354431592054e-05	0.0	0.0	0.00013040238450074516	0.0	0.0	0.00040575789778765333	0.0	0.000432338953739732	0.00018465456860872336	0.00012015139075234795	0.0	0.0	3.2422530416386346e-05	0.00011409571000130395	0.0	0.0	0.00014341029685931449	0.0006634345496300076	0.0005442213892611514	0.0	0.0	0.0	0.0	0.0	0.0	0.0	0.0
k__Bacteria;p__Proteobacteria;c__Betaproteobacteria;o__Procabacteriales;f__Procabacteriaceae	0.0	0.0	0.0	0.0	0.0	0.0	0.0	0.0	0.0	0.0	0.0	0.0	0.0	0.0	0.0	0.0002133560913164071	4.298302170642596e-05	0.00011335137509386911	6.44122383252818e-05	0.0	0.0	0.0	0.0	0.0	0.0	0.0	0.0	0.0	0.0	0.0	0.0	0.0	0.0	0.0	0.0	0.0	0.0	0.0	0.0	0.0	0.0	0.00018496824711757815	0.0	0.0	0.0	0.0	0.0	0.0	0.0
k__Bacteria;p__Proteobacteria;c__Betaproteobacteria;o__Rhodocyclales;f__Rhodocyclaceae	0.0	0.0	0.0	0.0	0.0	0.0	0.0	0.0	0.0	0.0	0.0	0.0	0.0	0.0	0.0	0.0	0.0	0.0	0.0	0.0	0.0	0.0	0.0	0.0	0.0	0.0	0.0	0.0	0.0	0.0	0.0	0.0	0.0	0.0	0.0	0.0	0.0	0.0	0.0	0.0	0.0	0.0	0.0	0.0	0.0	0.0	0.0	0.0	0.0
k__Bacteria;p__Proteobacteria;c__Betaproteobacteria;o__SBla14;f__	0.0	0.0	0.0	0.0	0.0	0.0	0.0	0.0	0.0	0.0	0.0	0.0	0.0	0.0	0.0	0.0	0.0	0.0	0.0	0.0	0.0	0.0	0.0	0.0	0.0	0.0	0.0	0.0	0.0	0.0	0.0	0.0	0.0	0.0	0.0	0.0	0.0	0.0	0.0	0.0	0.0	0.0	0.0	0.0	0.0	0.0	0.0	0.0	0.0
k__Bacteria;p__Proteobacteria;c__Betaproteobacteria;o__Thiobacterales;f__	0.0	0.0	0.0	0.0	0.0	0.0	0.0	0.0	0.0	0.0	0.0	0.0	0.0	0.0	0.0	0.0	0.0	0.0	0.0	0.0	0.0	0.0	0.0	0.0	0.0	0.0	0.0	0.0	0.0	0.0	0.0	0.0	0.0	0.0	0.0	0.0	0.0	0.0	0.0	0.0	0.0	0.0	0.0	0.0	0.0	0.0	0.0	0.0	0.0
k__Bacteria;p__Proteobacteria;c__Deltaproteobacteria;o__;f__	0.0	0.0	0.0	0.0	0.0	0.0	0.0	0.0	0.0	0.0	0.0	0.0	0.0	0.0	0.0	0.0	0.0	0.0	0.0	0.0	0.0	0.0	0.0	0.0	1.8628912071535022e-05	0.0	0.0	0.0	0.0	0.0	0.0	0.0	0.0	0.0	0.0	0.0	0.0	0.0	0.0	0.0	0.0	0.0	0.0	0.0	0.0	0.0	0.0	0.0	0.0
k__Bacteria;p__Proteobacteria;c__Deltaproteobacteria;o__Bdellovibrionales;f__Bacteriovoracaceae	0.0	0.0	0.0	0.0	0.0	0.0	0.0	0.0	0.0	0.0	0.0	0.0	0.0	0.0	0.0	0.0	0.0	0.0	0.0	0.0	0.0	0.0	0.0	0.0	0.0	0.0	0.0	0.0	0.0	0.0	0.0	0.0	0.0	0.0	0.0	0.0	0.0	0.0	0.0	0.0	0.0	0.0	0.0	0.0	0.0	0.0	0.0	0.0	0.0
k__Bacteria;p__Proteobacteria;c__Deltaproteobacteria;o__Bdellovibrionales;f__Bdellovibrionaceae	0.0	0.0	0.0	0.0	0.0	0.0	0.0	0.0	0.0	0.0	0.0	0.0	0.0	0.0	0.0	0.0	0.0	0.0	0.0	0.0	0.0	0.0	0.0	0.0	0.0	0.0	0.0	0.0	0.0	0.0	0.0	0.0	0.0	0.0	0.0	0.0	0.0	0.0	0.0	0.0	0.0	0.0	0.0	0.0	0.0	0.0	0.0	0.0	0.0
k__Bacteria;p__Proteobacteria;c__Deltaproteobacteria;o__Desulfovibrionales;f__Desulfovibrionaceae	0.0008486734425832002	0.000131620078642997	5.107774032076821e-05	0.0	0.00042588338538574713	0.0	7.633296439067211e-05	9.972277069746106e-05	0.0	8.704482808646454e-05	0.0	0.00039124326439152776	7.966434754899357e-05	0.00010562530178657653	0.00010214330705980491	0.0002133560913164071	4.298302170642596e-05	2.8337843773467278e-05	0.0001288244766505636	0.0	0.0	0.0002553925063582093	0.0020528567485509253	0.0	0.0	0.001021218654260751	0.0	9.66090232827746e-05	0.0	0.000432338953739732	5.093919134033747e-05	0.0	0.00020859165865133903	0.00016477061065421096	0.000235063345518801	0.0	7.348942487176096e-05	0.0	0.0	0.00015310028068384792	0.0006666712018449107	0.0	0.0005879732739420935	0.006700280414150129	1.9927861142663556e-05	0.000993823007767109	8.662508662508663e-05	0.0	0.0060789033495165425
k__Bacteria;p__Proteobacteria;c__Deltaproteobacteria;o__Desulfuromonadales;f__Geobacteraceae	0.0	0.0	0.0	0.0	0.0	0.0	0.0	0.0	0.0	0.0	0.0	0.0	0.0	0.0	0.0	0.0	0.0	0.0	0.0	0.0	0.0	0.0	0.0	0.0	0.0	0.0	0.0	0.0	0.0	0.0	0.0	0.0	0.0	0.0	0.0	0.0	0.0	0.0	0.0	0.0	0.0	0.0	0.0	0.0	0.0	0.0	0.0	0.0	0.0
k__Bacteria;p__Proteobacteria;c__Deltaproteobacteria;o__FAC87;f__	0.0	0.0	0.0	0.0	0.0	0.0	0.0	0.0	0.0	0.0	0.0	0.0	0.0	0.0	0.0	0.0	0.0	0.0	0.0	0.0	0.0	0.0	0.0	0.0	0.0	0.0	0.0	1.9321804656554922e-05	0.0	0.0	0.0	0.0	0.0	0.0	0.0	0.0	0.0	0.0	0.0	0.0	0.0	0.0	0.0	0.0	0.0	0.0	0.0	0.0	0.0
k__Bacteria;p__Proteobacteria;c__Deltaproteobacteria;o__MIZ46;f__	0.0	0.0	0.0	0.0	0.0	0.0	0.0	0.0	0.0	0.0	0.0	0.0	0.0	0.0	0.0	0.0	0.0	0.0	0.0	0.0	0.0	0.0	0.0	0.0	0.0	0.0	0.0	0.0	0.0	0.0	0.0	0.0	0.0	0.0	0.0	0.0	0.0	0.0	0.0	0.0	0.0	0.0	0.0	0.0	0.0	0.0	0.0	0.0	0.0
k__Bacteria;p__Proteobacteria;c__Deltaproteobacteria;o__Myxococcales;f__	0.0	0.0	0.0	0.0	0.0	0.0	0.0	0.0	1.547700117625209e-05	0.0	0.0	0.0	0.0	0.0	0.0	0.0	0.0	0.00011335137509386911	0.0	0.0	0.0	0.0	0.0	0.0	0.0	0.0	0.0	0.0	0.0	0.0	0.0	0.0	2.3176850961259892e-05	0.0	0.0	0.0	0.0	0.0	0.0	0.0	0.0	0.0019729946359208334	0.0	0.0	0.00017935075028397202	0.0	0.0	0.0	0.0
k__Bacteria;p__Proteobacteria;c__Deltaproteobacteria;o__Myxococcales;f__0319-6G20	0.0	0.0	0.0	0.0	0.0	0.0	0.0	0.0	0.0	0.0	0.0	0.0	0.0	0.0	0.0	0.0	0.0	0.0	0.0	0.0	0.0	0.0	0.0	0.0	0.0	0.0	0.0	0.0	0.0	0.0	0.0	0.0	0.0	0.0	0.0	0.0	0.0	0.0	0.0	0.0	0.0	0.0	0.0	0.0	0.0	0.0	0.0	0.0	0.0
k__Bacteria;p__Proteobacteria;c__Deltaproteobacteria;o__Myxococcales;f__Nannocystaceae	0.0	0.0	3.405182688051214e-05	0.0	0.0	0.0	0.0	0.0	0.0	0.0	0.0	0.0	0.0	0.0	0.0	0.0	0.0	0.0	0.0	0.0	0.0	0.0	0.0	0.0	0.0	0.0	0.0	0.0	0.0	0.0	0.0	0.0	0.0	0.0	0.0	0.0	0.0	0.0	0.0	0.0	0.0	0.0	0.0	0.0	0.0	0.0	0.0	0.0	0.0
k__Bacteria;p__Proteobacteria;c__Deltaproteobacteria;o__Spirobacillales;f__	0.0	0.0	0.0	0.0	0.0	0.0	0.0	0.0	0.0	0.0	0.0	0.0	0.0	0.0	0.0	0.0	0.0	0.0	0.0	0.0	0.0	0.0	0.0	0.0	0.0	0.0	0.0	0.0	0.0	0.0	0.0	0.0	0.0	0.0	0.0	0.0	0.0	0.0	0.0	0.0	0.0	0.0	0.0	0.0	0.0	0.0	0.0	0.0	0.0
k__Bacteria;p__Proteobacteria;c__Deltaproteobacteria;o__Syntrophobacterales;f__Syntrophaceae	0.0	0.0	0.0	0.0	0.0	0.0	0.0	0.0	0.0	0.0	0.0	0.0	0.0	0.0	0.0	0.0	0.0	0.0	0.0	0.0	0.0	0.0	0.0	0.0	0.0	0.0	0.0	0.0	0.0	0.0	0.0	0.0	0.0	0.0	0.0	0.0	0.0	0.0	0.0	0.0	0.0	0.0	0.0	0.0	0.0	0.0	0.0	0.0	0.0
k__Bacteria;p__Proteobacteria;c__Epsilonproteobacteria;o__Campylobacterales;f__Campylobacteraceae	0.0	0.0	0.0	0.0	0.0	0.0	0.0	0.0	0.0	0.0	0.0	0.0	0.0	0.0	0.0	0.0	0.0	1.4168921886733639e-05	0.0	0.0	0.0	0.0	0.00583080320176649	0.0	0.0	0.00017020310904345852	0.0	3.8643609313109844e-05	0.0	0.0	6.367398917542184e-06	0.0	0.0	0.0	0.0	0.0	4.4093654923056575e-05	0.00034694113565398406	0.0	0.0	0.0	0.0	0.0	6.740724762726489e-06	0.00025906219485462626	1.5289584734878602e-05	0.0	0.0	0.0
k__Bacteria;p__Proteobacteria;c__Gammaproteobacteria;Other;Other	0.0	4.935752949112387e-05	0.0	0.0	0.0	0.0	0.0	0.0	0.0	0.0	0.0	0.0	0.0	0.0	0.0	0.0	0.0	2.8337843773467278e-05	0.0	0.0	0.0	0.0	0.0	0.0	0.0	0.0	0.0	0.0	0.0	8.235027690280609e-05	0.0	0.0	0.0	0.0	0.0	0.0	0.0	0.0	0.0	0.0	0.0	0.0	0.0	0.0	0.0	0.0	0.0	0.0	0.0
k__Bacteria;p__Proteobacteria;c__Gammaproteobacteria;o__;f__	0.0	0.0	0.0	0.0	0.0	0.0	0.0	0.0	0.0	0.0	0.0	0.0	0.0	0.0	0.0	0.0	0.0	0.0	0.0	0.0	0.0	0.0	0.0	0.0	0.0	5.673436968115284e-05	0.0	3.8643609313109844e-05	0.0	0.0	0.0	0.0	0.0	0.0	0.0	0.0	0.0	0.0	0.0	0.0	0.0	0.0	0.0	0.0	0.0	0.0	0.0	0.0	0.0
k__Bacteria;p__Proteobacteria;c__Gammaproteobacteria;o__Aeromonadales;f__Aeromonadaceae	0.0	0.0	0.0	0.0	0.0	0.0	0.0	0.0	0.0	0.0	0.0	0.0	0.0	0.0	0.0	0.0	0.0	0.0	0.0	0.0	0.0	0.0	0.0	0.0	0.0	0.0	0.0	0.0	0.0	0.0	4.4571792422795287e-05	0.0	0.0	0.0	0.0	0.0	0.0	0.0	1.593447742881272e-05	0.0	6.802767365764393e-06	0.0	0.0	0.0	0.0	0.0	0.0	0.0	0.0
k__Bacteria;p__Proteobacteria;c__Gammaproteobacteria;o__Aeromonadales;f__Succinivibrionaceae	0.0	0.0	0.0	0.0	0.0	0.0	0.0	0.0	0.0	0.0	0.0	0.0	0.0	0.0	0.0	0.0	0.0	0.0	0.0	0.0	0.0	0.0	0.0	0.0	0.0	0.0	0.0	0.0	0.0	0.0	0.0	0.0	0.0	0.0	0.0	0.0	0.0	0.0	0.0	0.0	0.0	0.0	0.0	0.0	0.0	0.0	0.0	0.0	0.0
k__Bacteria;p__Proteobacteria;c__Gammaproteobacteria;o__Alteromonadales;f__Alteromonadaceae	0.0	1.6452509830374625e-05	0.0	0.0	0.0	0.0	0.0	0.0	0.0	0.0	0.0	0.0	0.0	0.0	0.0	0.0	0.0	0.0	0.0	0.0	0.0	0.0	0.0	0.0	0.0	0.0	0.0	0.0	0.0	0.0	0.0	0.0	0.0	0.0	0.0	0.0	0.0	0.0	0.0	0.0	0.0	0.00018496824711757815	0.0	0.0	0.0	0.0	0.0	0.0	0.0
k__Bacteria;p__Proteobacteria;c__Gammaproteobacteria;o__Alteromonadales;f__OM60	0.0	0.0	0.0	0.0	0.0	0.0	0.0	0.0	0.0	0.0	0.0	0.0	0.0	0.0	0.0	0.0	0.0	0.0	0.0	0.0	0.0	0.0	0.0	0.0	0.0	0.0	0.0	0.0	0.0	0.0	0.0	0.0	0.0	0.0	0.0	0.0	0.0	0.0	0.0	0.0	0.0	0.0	0.0	0.0	0.0	0.0	0.0	0.0	0.0
k__Bacteria;p__Proteobacteria;c__Gammaproteobacteria;o__Alteromonadales;f__[Chromatiaceae]	0.0	0.0	0.0	0.0	0.0	0.0	0.0	0.0	0.0	0.0	0.0	0.0	0.0	0.0	0.0	0.0	0.0	0.0	0.0	0.0	0.0	0.0	0.0	0.0	0.0	0.0	0.0	0.0	0.0	0.0	0.0	0.0	0.0	1.4327879187322693e-05	0.0	0.0	0.0	0.0	0.0	0.0	0.0	0.0	0.0	0.0	0.0	0.0	0.0	0.0	0.0
k__Bacteria;p__Proteobacteria;c__Gammaproteobacteria;o__Cardiobacteriales;f__Cardiobacteriaceae	0.0	0.0	0.0	0.0	0.0	0.0	0.0	0.0	0.0	0.0	0.0	0.0	0.0	0.0	0.0	0.0	0.0	0.0	0.0	0.0	0.0	0.0	0.0	0.0	0.0	0.0	0.0	0.0	0.0	0.0	0.0	0.0	0.0	0.0	0.0	0.0	0.0	0.0	0.0	0.0	0.0	0.0	0.0	0.0	0.0	0.0	0.0	0.0	0.0
k__Bacteria;p__Proteobacteria;c__Gammaproteobacteria;o__Chromatiales;f__	0.0	0.0	0.0	0.0	0.0	0.0	0.0	0.0	0.0	0.0	0.0	0.0	0.0	0.0	0.0	0.0	0.0	0.0	0.0	0.0	0.0	0.0	0.0	0.0	0.0	0.0	0.0	0.0	0.0	0.0	0.0	0.0	0.0	0.0	0.0	0.0	0.0	0.0	0.0	0.0	0.0	0.0	0.0	0.0	0.0	0.0	0.0	0.0	0.0
k__Bacteria;p__Proteobacteria;c__Gammaproteobacteria;o__Enterobacteriales;f__Enterobacteriaceae	0.0003637171896785143	0.1717642026291106	0.09784792454115174	0.0952605612918879	0.00072271119944248	0.00031476997578692496	0.0590435479561849	0.0001595564331159377	0.028911038197238913	0.0006455824749746118	0.0033550424314189864	0.04344578613220461	0.000424876520261299	0.0021879526798647994	0.1662382322398328	0.1109451674845317	0.18852353320438467	0.0051716564886577785	0.02196457326892111	0.011487697572103633	0.001281040599132834	0.0003618060506741299	0.0010350538227987859	0.008399541483853116	0.020007451564828617	0.02167252921820039	0.013333333333333334	0.003516568447492998	0.03255784144074866	0.0791592036728223	0.06217128303088196	0.16158359533011646	0.06780387748716579	0.0007450497177407801	0.03502443848230132	0.002281914200026077	0.007628202301688785	0.009367410662657569	0.0021830234077473416	0.05210512885940296	0.015952489472717508	0.005610703495899869	0.00039198218262806233	0.004367989646246764	0.00017935075028397204	0.03826983059140115	0.004331254331254331	0.010712761416986764	0.009954714209946557
k__Bacteria;p__Proteobacteria;c__Gammaproteobacteria;o__Legionellales;f__	0.0	0.0	0.0	0.0	0.0	0.0	0.0	0.0	0.0	0.0	0.0	0.0	0.0	0.0	0.0	0.0	0.0	0.0	0.0	0.0	0.0	0.0	0.0	0.0	0.0	0.0	0.0	0.0	0.0	0.0	0.0	0.0	0.0	0.0	0.0	0.0	0.0	0.0	0.0	0.0	0.0	0.0	0.0	0.0	0.0	0.0	0.0	0.0	0.0
k__Bacteria;p__Proteobacteria;c__Gammaproteobacteria;o__Legionellales;f__Coxiellaceae	0.0	0.0	0.0	0.0	0.0	0.0	0.0	0.0	0.0	7.253735673872044e-06	0.0	7.113513898027778e-05	0.0	4.526798647996137e-05	0.0	0.0	0.0	2.8337843773467278e-05	0.0	0.0	0.0	0.0	0.0	0.0	0.0	0.0	0.0	0.0	0.0	0.0	0.0	0.0	0.0	0.0	0.0	0.0	0.0	0.0	0.0	0.0	0.0	0.0	0.0	0.0	0.0	0.0	0.0	0.0	0.0
k__Bacteria;p__Proteobacteria;c__Gammaproteobacteria;o__Legionellales;f__Legionellaceae	0.0	0.0	0.0	0.0	0.0	0.0	0.0	0.0	0.0	0.0	0.0	3.556756949013889e-05	0.0	1.508932882665379e-05	0.0	0.0	0.0	0.0	0.0	0.0	0.0	0.0	0.0	0.0	0.0	0.0	0.0	0.0	0.0	0.00012352541535420912	0.0	4.0050463584115985e-05	4.6353701922519784e-05	2.1491818780984038e-05	3.2422530416386346e-05	0.0	0.0	0.0	0.0	0.00043378412860423576	0.0	0.0	0.0	0.0	0.0	7.6447923674393e-05	0.00017325017325017325	0.0	0.0
k__Bacteria;p__Proteobacteria;c__Gammaproteobacteria;o__Oceanospirillales;f__Alcanivoracaceae	0.0	0.0	0.0	0.0	0.0	0.0	0.0	0.0	0.0	0.0	0.0	0.0	0.0	0.0	0.0	0.0	0.0	0.00019836490641427092	0.0	0.0	0.0	0.0	0.0	0.0	0.0	0.0	0.0	0.0	0.0	0.0	0.0	0.0	0.0	0.0	0.0	0.0	0.0	0.0	0.0	0.0	0.0	0.0	0.0	0.0	0.0	0.0	0.0	0.0	0.0
k__Bacteria;p__Proteobacteria;c__Gammaproteobacteria;o__Oceanospirillales;f__Halomonadaceae	0.0	0.0	0.0	0.0	0.0	0.0	0.0	0.0	0.0	0.0	0.0	0.0	0.0	0.0	0.0	0.0	0.0	0.0	0.0	0.0	0.0	0.0	0.0	0.0	0.0	0.0	0.0	0.0	0.0	0.0	0.0	0.0	0.0	0.0	0.0	0.0	0.0	0.0	0.0	0.0	0.0	0.0	0.0	0.0	0.0	0.0	0.0	0.0	0.0
k__Bacteria;p__Proteobacteria;c__Gammaproteobacteria;o__Pasteurellales;f__Pasteurellaceae	2.0206510537695245e-05	8.226254915187311e-05	0.009193993257738278	0.0008357372010891544	0.0005162222853160571	0.0002905569007263922	3.8166482195336056e-05	0.005385029617662896	0.0017489011329164862	0.0006383287393007397	4.554356241745229e-05	0.0013515676406252778	7.966434754899357e-05	0.00010562530178657653	0.0	0.003200341369746106	0.0	9.918245320713546e-05	0.0	0.0	9.854158454867954e-05	0.00022346844306343313	8.625448523323213e-05	0.0	0.0007451564828614009	0.0	0.0	0.00028982706984832384	0.007391740904526905	0.06802132872171782	0.001655523718560968	0.00012015139075234795	0.00011588425480629948	7.1639395936613465e-06	0.001094260401553039	0.00017929325857347764	2.939576994870438e-05	0.00046258818087197874	0.00041429641314913077	0.010206685378923191	0.001000006802767366	0.0008631851532153646	5.3452115812917595e-05	0.0	1.9927861142663556e-05	4.58687542046358e-05	0.00017325017325017325	5.335040546308152e-05	0.0
k__Bacteria;p__Proteobacteria;c__Gammaproteobacteria;o__Pseudomonadales;Other	0.0	0.0003619552162682417	0.0	0.0	0.0	0.0	0.0	0.0	0.0	0.0	0.0	0.0	0.0	0.0	0.0	0.0	0.0	0.0	0.0	0.0	0.0	0.0	0.0	0.0	0.0	0.0	0.0	0.0	0.0	0.0	0.0	0.0	0.0	0.0	0.0	0.0	0.0	0.0	0.0	0.0	0.0	0.0	0.0	0.0	0.0	0.0	0.0	0.0	0.0
k__Bacteria;p__Proteobacteria;c__Gammaproteobacteria;o__Pseudomonadales;f__Moraxellaceae	0.0	9.871505898224775e-05	0.0	0.0	3.871667139870428e-05	0.0	0.00045799778634403267	0.0001396118789764455	0.0	1.4507471347744088e-05	0.0	0.00028454055592111113	0.0	0.0003923225494929985	0.0	0.0	0.0	0.00043923657848874277	0.0	0.0	9.854158454867954e-05	2.1282708863184108e-05	0.0	0.0	0.0	5.673436968115284e-05	0.0	0.0	0.0	0.003108722953080931	0.009926774912448262	2.0025231792057992e-05	0.0	1.4327879187322693e-05	0.0003809647323925396	0.0022656148128830348	0.0	0.00023129409043598937	0.0007648549165830108	0.007170196478693544	0.0014353839141762873	0.0	0.0	0.0	0.0	0.0	0.0	0.0	0.0
k__Bacteria;p__Proteobacteria;c__Gammaproteobacteria;o__Pseudomonadales;f__Pseudomonadaceae	0.0	0.37844063111827747	0.00025538870160384105	0.0	0.0	0.0	0.0	0.0001595564331159377	0.0	0.0	0.0	0.0	0.0	0.0008600917431192659	0.0	0.0	8.596604341285192e-05	0.000510081187922411	0.0032850241545893714	0.00016294606485253382	9.854158454867954e-05	2.1282708863184108e-05	1.7250897046646426e-05	1.9763627020830863e-05	0.0014903129657228018	0.0012481561329853621	0.0	1.9321804656554922e-05	4.2726826037727786e-05	0.0	0.004011461318051575	0.0003003784768808699	0.0001738263822094492	0.00013611485227956558	0.00014590138687373857	1.629938714304342e-05	1.469788497435219e-05	0.00011564704521799469	3.186895485762544e-05	0.0012758356723653994	0.0007483044102340831	0.0	0.0	1.3481449525452977e-05	0.0	0.0	0.0	0.0	0.0
k__Bacteria;p__Proteobacteria;c__Gammaproteobacteria;o__Salinisphaerales;f__Salinisphaeraceae	0.0	0.0	0.0	0.0	0.0	0.0	0.0	0.0	0.0	0.0	0.0	0.0	0.0	0.0	0.0	0.0	0.0	2.8337843773467278e-05	0.0	0.0	0.0	0.0	0.0	0.0	0.0	0.0	0.0	0.0	0.0	0.0	0.0	0.0	0.0	0.0	0.0	0.0	0.0	0.0	0.0	0.0	0.0	0.0	0.0	0.0	0.0	0.0	0.0	0.0	0.0
k__Bacteria;p__Proteobacteria;c__Gammaproteobacteria;o__Thiotrichales;f__Piscirickettsiaceae	0.0	0.0	0.0	0.0	0.0	0.0	0.0	0.0	0.0	0.0	0.0	0.0	0.0	0.0	0.0	0.0	0.0	0.0	0.0	0.0	0.0	0.0	0.0	0.0	0.0	0.0	0.0	0.0	0.0	0.0	0.0	0.0	0.0	0.0	0.0	0.0	0.0	0.0	0.0	0.0	0.0	0.0	0.0	0.0	0.0	0.0	0.0	0.0	0.0
k__Bacteria;p__Proteobacteria;c__Gammaproteobacteria;o__Thiotrichales;f__Thiotrichaceae	0.0	0.0	0.0	0.0	0.0	0.0	0.0	0.0	0.0	0.0	0.0	0.0	0.0	0.0	0.0	0.0	0.0	0.0	0.0	0.0	0.0	0.0	0.0	0.0	0.0	0.0	0.0	0.0	0.0	0.0	0.0	0.0	0.0	4.2983637561968075e-05	0.0	0.0	0.0	0.00023129409043598937	0.0	0.0	0.0	0.0	0.0	0.0	0.0	0.0	0.0	0.0	0.0
k__Bacteria;p__Proteobacteria;c__Gammaproteobacteria;o__Vibrionales;f__Vibrionaceae	0.0	0.0	0.0	0.0	0.0	0.0	0.0	0.0	0.0	0.0	0.0	5.335135423520834e-05	0.0	0.0	0.0	0.0	0.0	0.0	0.0	0.0	0.0	0.0	0.0	0.0	0.0	0.0	0.0	0.0	0.0	0.0	0.0	0.0	0.0	0.0	0.0	0.0	0.0	0.0	0.0	0.0	0.0	0.0	0.0	0.0	0.0	0.0	0.0	0.0	0.0
k__Bacteria;p__Proteobacteria;c__Gammaproteobacteria;o__Xanthomonadales;f__Sinobacteraceae	0.0	0.0	0.0	0.0	0.0	0.0	0.0	0.0	0.0	0.0	0.0	0.0	0.0	0.0	0.0	0.0	0.0	0.0	0.0	0.0	0.0	0.0	0.0	0.0	0.0	0.0	0.0	0.0	0.0	0.0	0.0	0.0	0.0	0.0	0.0	0.0	0.0	0.0	0.0	0.0	0.0	0.0	0.0	0.0	0.0	0.0	0.0	0.0	0.0
k__Bacteria;p__Proteobacteria;c__Gammaproteobacteria;o__Xanthomonadales;f__Xanthomonadaceae	0.0	0.0	0.0	0.0	0.0	0.0	0.0	0.0	0.0	0.0	0.0	0.0	0.0	0.0	0.0	0.0	0.0	0.0	0.0	0.0	0.0	0.0	0.0	0.0	0.0004098360655737705	0.0	0.0	3.8643609313109844e-05	0.0	0.0	0.0	0.0	0.0	0.0	0.0	0.0	0.0	0.0	3.186895485762544e-05	0.0	0.0	0.0	0.0	6.740724762726489e-06	3.985572228532711e-05	0.0	0.0	0.0	0.0
k__Bacteria;p__Proteobacteria;c__TA18;o__CV90;f__	0.0	0.0	0.0	0.0	0.0	0.0	3.8166482195336056e-05	0.0	0.0	0.0	0.0	0.0	0.0	0.0	0.0	0.0	0.0	0.0	0.0	0.0	0.0	0.0	0.0	0.0	0.0	0.0	0.0	0.0	0.0	0.0	0.0	0.0	0.0	0.0	0.0	0.0	0.0	0.0	0.0	0.0	0.0	0.0	0.0	0.0	0.0	0.0	0.0	0.0	0.0
k__Bacteria;p__Proteobacteria;c__TA18;o__PHOS-HD29;f__	0.0	0.0	0.0	0.0	0.0	0.0	0.0	0.0	0.0	0.0	0.0	0.0	0.0	0.0	0.0	0.0	0.0	0.0	0.0	0.0	0.0	0.0	0.0	0.0	0.0	0.0	0.0	0.0	0.0	0.0	0.0	0.0	0.0	0.0	0.0	0.0	0.0	0.0	0.0	0.0	0.0	0.0	0.0	0.0	0.0	0.0	0.0	0.0	0.0
k__Bacteria;p__SR1;c__;o__;f__	0.0	0.0	0.0	0.0	0.0	0.0	0.0	0.0	0.0	7.253735673872044e-06	0.0	7.113513898027778e-05	0.0	0.0	0.0	0.0	0.0	0.0	0.0	0.0	0.0	0.0	0.0	0.0	0.0	0.0	0.0	0.0	0.0	0.0	0.0	0.0	0.0	0.0	0.0	0.0	0.0	0.0	0.0	0.0	0.00016326641677834544	0.0	0.0	0.0	0.0	0.0	0.0	0.0	0.0
k__Bacteria;p__Spirochaetes;c__Spirochaetes;o__Spirochaetales;f__Spirochaetaceae	0.0	0.0	0.0	0.0	0.0	0.0	0.0	0.0	0.0	0.0	0.0	0.0	0.0	0.0	0.0	0.0	0.0	0.0	0.0	0.0	0.0	0.0	0.0	0.0	0.0	0.0	0.0	0.0	0.0	0.0	0.0	0.0	0.0	0.0	0.0	0.0	0.0	0.0	0.0	0.0	0.0	0.0	0.0	0.0	9.963930571331779e-05	0.0	0.0	0.0	0.0
k__Bacteria;p__Spirochaetes;c__[Leptospirae];o__[Leptospirales];f__Leptospiraceae	0.0	0.0	0.0	0.0	0.0	0.0	0.0	0.0	0.0	0.0	0.0	0.0	0.0	0.0	0.0	0.0	0.0	0.0	0.0	0.0	0.0	0.0	0.0	0.0	0.0	0.0	0.0	0.0	0.0	0.0	0.0	0.0	0.0	0.0	0.0	0.0	0.0	0.0	0.0	0.0	0.0	0.0	0.0	0.0	0.0	0.0	0.0	0.0	0.0
k__Bacteria;p__Synergistetes;c__Synergistia;o__Synergistales;f__Dethiosulfovibrionaceae	0.0	0.0	0.0	0.0	0.0	0.0	0.0	0.0	0.0	0.0	0.0020950038712028054	0.0	0.0	0.0	0.0	0.0	0.0	0.0	0.0	0.0	0.0	0.0	0.0	0.0	0.0	0.0	0.0	1.9321804656554922e-05	2.1363413018863893e-05	0.0	0.0	0.0	0.0	1.4327879187322693e-05	0.0	0.0	0.0	0.0	0.0	0.0	0.0	0.0	0.0	0.0	0.0	0.0	0.0	0.0	0.0
k__Bacteria;p__Synergistetes;c__Synergistia;o__Synergistales;f__Synergistaceae	0.0	0.0	0.0	0.0	0.0	0.0	0.0	1.994455413949221e-05	0.0	0.0	0.0	0.0	0.0	0.0	0.0	0.0	0.0	0.0	0.0	0.0	0.0	0.0	0.0	0.0	0.0	0.0	0.0	0.0	0.0	0.0	0.0	0.0	0.0	0.0	0.0	0.0	0.0	0.0	0.0	0.0	0.0	0.0	0.0	0.0	0.000996393057133178	0.0	0.0	0.0	0.0
k__Bacteria;p__TM6;c__F38;o__;f__	0.0	0.0	0.0	0.0	0.0	0.0	0.0	0.0	0.0	1.4507471347744088e-05	0.0	0.0	0.0	0.0	0.0	0.0	0.0	0.0	0.0	0.0	0.0	0.0	0.0	0.0	0.0	0.0	0.0	0.0	0.0	0.0	0.0	0.0	0.0	0.0	0.0	0.0	0.0	0.0	0.0	0.0	0.0	0.0	0.0	0.0	0.0	0.0	0.0	0.0	0.0
k__Bacteria;p__TM6;c__SBRH58;o__;f__	0.0	0.0	0.0	0.0	0.0	0.0	0.0	0.0	0.0	0.0	0.0	0.0	0.0	0.0	0.0	0.0	0.0	0.0	0.0	0.0	0.0	0.0	0.0	0.0	0.0	0.0	0.0	0.0	0.0	0.0	0.0	0.0	0.0	0.0	0.0	0.0	0.0	0.0	0.0	0.0	0.0	0.0	0.0	0.0	0.0	0.0	0.0	0.0	0.0
k__Bacteria;p__TM6;c__SJA-4;o__;f__	0.0	0.0	0.0	0.0	0.0	0.0	0.0	0.0	0.0	0.0	0.0	0.0	0.0	0.0	0.0	0.0	0.0	0.0	0.0	0.0	0.0	0.0	0.0	0.0	0.0	0.0	0.0	0.0	0.0	0.0	0.0	0.0	0.0	0.0	0.0	0.0	0.0	0.0	0.0	0.0	0.0	0.0	0.0	0.0	0.0	0.0	0.0	0.0	0.0
k__Bacteria;p__TM6;c__SJA-4;o__S1198;f__	0.0	0.0	0.0	0.0	0.0	0.0	0.0	0.0	0.0	0.0	0.0	0.0	0.0	0.0	0.0	0.0	0.0	0.0	0.0	0.0	0.0	0.0	0.0	0.0	0.0	0.0	0.0	0.0	0.0	0.0	0.0	0.0	0.0	0.0	0.0	0.0	0.0	0.0	0.0	0.0	0.0	0.001171465565077995	0.0	0.0	0.0	0.0	0.0	0.0	0.0
k__Bacteria;p__TM7;c__;o__;f__	0.0	0.0	0.0	0.0	0.0	0.0	0.0	0.0	0.0	0.0	0.0	0.0	0.0	0.0	0.0	0.0	0.0	0.0	0.0	0.0	0.0	0.0	0.0	0.0	0.0	0.0	0.0	0.0	0.0	0.0	0.0	0.0	0.0	0.0	0.0	0.0	0.0	0.0	0.0	0.0	0.0	0.0	0.0	0.0	0.0	0.0	0.0	0.0	0.0
k__Bacteria;p__TM7;c__SC3;o__;f__	0.0	0.0	0.0	0.0	0.0	0.0	0.0	0.0	0.0	0.0	0.0	0.0	0.0	0.0	0.0	0.0	0.0	0.0	0.0	0.0	0.0	0.0	0.0	0.0	0.0	0.0	0.0	0.0	0.0	8.235027690280609e-05	0.0	0.0	0.0	2.8655758374645386e-05	0.0	0.0	0.0	0.0	0.0	0.0	0.0	0.00043159257660768235	0.0	0.0	0.0	0.0	0.0	0.0	0.0
k__Bacteria;p__TM7;c__TM7-1;o__;f__	0.0	0.0	0.0	0.0	0.0	0.0	7.633296439067211e-05	0.0	0.0	0.0	0.0	0.0	0.0	0.0	0.0	0.0	0.0	0.0	0.0	0.0	0.0	0.0	0.0	0.0	0.0	0.0	0.0	0.0	0.0	0.0	0.0	0.0	9.270740384503958e-05	0.00013611485227956556	0.0	0.0	0.0	0.00034694113565398406	0.0	0.0	0.0	0.0003699364942351563	0.0	0.0	0.0	0.0	0.0	0.0	0.0
k__Bacteria;p__TM7;c__TM7-3;o__;f__	8.082604215078098e-05	3.290501966074925e-05	0.0004596996628869139	0.00012131669048068369	2.5811114265802855e-05	4.842615012106537e-05	0.000725163161711385	0.0	0.0004952640376400669	2.1761207021616132e-05	0.0	0.0008358378830182638	7.966434754899357e-05	3.017865765330758e-05	3.4047769019934966e-05	0.0008534243652656283	0.00030088115194498174	0.00012752029698060276	0.0	0.0	9.854158454867954e-05	4.2565417726368215e-05	1.7250897046646426e-05	0.0	0.0	0.0007375468058549869	0.0	3.8643609313109844e-05	0.0002990877822640945	0.00010293784612850761	5.730659025787965e-05	0.00016020185433646394	0.00045194859374456787	0.00010745909390492022	0.000980781545095687	8.149693571521711e-05	0.00011758307979481753	0.0	3.186895485762544e-05	7.655014034192396e-05	0.002020421907632025	0.0	3.5634743875278396e-05	8.762942191544434e-05	3.985572228532711e-05	0.0002140541862883004	0.0003465003465003465	0.00010670081092616304	0.0
k__Bacteria;p__TM7;c__TM7-3;o__Blgi18;f__	0.0	0.0	0.0	0.0	0.0	0.0	0.0	0.0	0.0	0.0	0.0	0.0	0.0	0.0	0.0	0.0	0.0	0.0	0.0	0.0	0.0	0.0	0.0	0.0	0.0	0.0	0.0	0.0	0.0	0.0	0.0	0.0	1.1588425480629946e-05	0.0	0.0	0.0	0.0	0.0	0.0	0.0	0.0	0.0	0.0	0.0	0.0	0.0	0.0	0.0	0.0
k__Bacteria;p__TM7;c__TM7-3;o__CW040;f__	0.0	0.0	0.0	0.0	0.0	0.0	0.0	0.0	0.0002785860211725376	2.9014942695488176e-05	0.0	0.00023118920168590279	0.0	0.0	0.0	0.0	0.0	0.0	0.0	0.0	0.0	0.0	0.0	0.0	0.0	0.0	0.0	1.9321804656554922e-05	0.0	0.0	0.0	0.0	0.0	0.0	2.431689781228976e-05	3.259877428608684e-05	0.0	0.0	0.0	0.0	6.802767365764393e-06	0.0	0.0	6.740724762726489e-06	0.0	0.0	0.00017325017325017325	0.0	0.0
k__Bacteria;p__TM7;c__TM7-3;o__CW040;f__F16	0.0	0.0	1.702591344025607e-05	0.0	0.0	0.0	0.0	0.0	0.0	0.0	0.0	0.00012448649321548613	0.0	0.0	0.0	0.0002133560913164071	0.0	0.0	0.0	0.0	0.0	0.0	0.0	0.0	0.0	0.0	0.0	0.0	0.0	0.0	0.0	0.0	0.0	0.0	0.0	0.0	0.0	0.0	0.0	0.0	0.0	0.0	0.0	0.0	0.0	0.0	8.662508662508663e-05	0.0	0.0
k__Bacteria;p__TM7;c__TM7-3;o__EW055;f__	0.0	0.0	0.0	0.0	0.0	0.0	0.0	0.0	0.0	0.0	0.0	0.0	0.0	0.0	0.0	0.0	0.0	0.0	0.0	0.0	0.0	0.0	0.0	0.0	0.0	0.0	0.0	0.0	0.0	0.0	0.0	0.0	6.953055288377969e-05	0.0	0.0	0.0	0.0	0.0	0.0	0.0	0.0	0.0	0.0	0.0	0.0	0.0	0.0	0.0	0.0
k__Bacteria;p__TM7;c__TM7-3;o__I025;f__	0.0	0.0	0.0	0.0	0.0	0.0	0.0	0.0	0.0	0.0	0.0	0.0	0.0	0.0	0.0	0.0	0.0	0.0	0.0	0.0	0.0	0.0	0.0	0.0	0.0	0.0	0.0	0.0	0.0	0.0	0.0	0.0	0.0	0.0	4.863379562457952e-05	0.0	0.0	0.0	0.0	0.0	0.0	0.0	0.0	0.0	0.0	0.0	0.0	0.0	0.0
k__Bacteria;p__TM7;c__TM7-3;o__I025;f__Rs-045	0.0	0.0	0.0	0.0	0.0	0.0	0.0	0.0	0.0	0.0	0.0	0.0	0.0	0.0	0.0	0.0	0.0	0.0	0.0	0.0	0.0	0.0	0.0	0.0	0.0	0.0	0.0	0.0	0.0	0.0	0.0	0.0	4.6353701922519784e-05	0.0	0.0	0.0	0.0	0.0	0.0	0.0	0.0	0.0	0.0	0.0	0.0	0.0	0.0	0.0	0.0
k__Bacteria;p__Tenericutes;c__Mollicutes;o__Anaeroplasmatales;f__Anaeroplasmataceae	0.0	0.0	0.0	0.0	0.0	0.0	0.0	0.0	0.0	0.0	0.0	0.0	0.0	0.0	0.0	0.0	0.0	0.0	0.0	0.0	0.0	0.0	0.0	0.0	0.0	0.0	0.0	0.0	0.0	0.0	0.0	0.0	0.0	0.0	0.0	0.0	0.0	0.0	0.0	0.0	0.0	0.003514396695233985	0.0	0.0	0.0	0.0	0.0	0.0	0.0
k__Bacteria;p__Tenericutes;c__Mollicutes;o__RF39;f__	0.005819475034856233	0.0	0.0	0.0	0.007730428722607954	0.00012106537530266344	0.0	0.0	0.0	0.00017408965617292905	0.018217424966980908	0.0006935676050577083	2.6554782516331192e-05	0.0	3.4047769019934966e-05	0.0	0.003438641736514078	0.0	0.0	0.0	0.0	0.0	0.0	0.01286612119056089	1.8628912071535022e-05	0.0	0.0	0.0	0.0	0.00032940110761122435	1.9102196752626552e-05	0.0	0.012955859687344277	2.149181878098404e-05	0.0001864295498942215	0.014490155170165607	1.469788497435219e-05	0.0	0.0	0.002092370502679255	0.000380954972482806	0.00018496824711757815	0.0006770601336302896	1.3481449525452977e-05	0.0004782686674239254	0.0	0.0	0.0	2.7198672704772006e-05
k__Bacteria;p__Tenericutes;c__RF3;o__ML615J-28;f__	2.0206510537695245e-05	0.0	0.0	0.0	0.0	0.0	0.0	0.0	0.0	0.0	0.0	0.0	0.0	0.0	0.0	0.0	0.0	0.0	0.0	0.0	0.0	0.0	0.0	0.0	0.0	0.00017020310904345852	0.0	0.0	0.0	0.0	0.0	0.0	0.0	0.0	0.0	0.0001466944842873908	0.0	0.0	0.0	0.0	0.0	0.0	0.0	0.0001752588438308887	0.0	0.0	0.0	0.0	1.3599336352386003e-05
k__Bacteria;p__Verrucomicrobia;c__Opitutae;o__Opitutales;f__Opitutaceae	0.0	0.0	0.0	0.0	0.0	0.0	0.0	0.0	0.0	0.0	0.0	0.0	0.0	0.0	0.0	0.0	0.0	0.0	0.0	0.0	0.0	0.0	0.0	0.0	0.0	0.0	0.0	5.7965413969664766e-05	0.0	0.0	0.0	0.0	0.0	0.0	0.0	0.0	0.0	0.0	0.0	0.0	0.0	0.0	0.0	0.0	0.0	0.0	0.0	0.0	0.0
k__Bacteria;p__Verrucomicrobia;c__Opitutae;o__Puniceicoccales;f__Puniceicoccaceae	0.0	0.0	0.0	0.0	0.0	0.0	0.0	0.0	0.0	0.0	0.0	0.0	0.0	0.0	0.0	0.0	0.0	0.0	0.0	0.0	0.0	0.0	0.0	0.0	0.0	0.0	0.0	0.0	0.0	0.0	0.0	0.0	0.0	0.0	0.0	0.0	0.0	0.0	0.0	7.655014034192396e-05	0.0	0.0	0.0	0.0	0.0	0.0	0.0	0.0	0.0
k__Bacteria;p__Verrucomicrobia;c__Opitutae;o__[Cerasicoccales];f__[Cerasicoccaceae]	0.0	0.0	0.0	0.0	0.0	0.0	0.0	0.0	0.0	0.0	0.0	0.0	0.0	0.0	0.0	0.0	0.0	0.0	0.0	0.0	0.0	0.0	0.0	0.0	0.0	0.0	0.0	0.0	0.0	0.0	0.0	0.0	0.0	0.0	0.0	0.0	0.0	0.0	0.0	0.0	0.0	0.0	0.0	2.6962899050905955e-05	0.0	0.0	0.0	0.0	0.01085227040920403
k__Bacteria;p__Verrucomicrobia;c__Verrucomicrobiae;o__Verrucomicrobiales;f__Verrucomicrobiaceae	0.2009941603184544	1.6452509830374625e-05	0.010164470323832874	0.2950152319844731	0.20253981364375515	0.0001452784503631961	0.0013739933590320979	0.1611519974470975	9.286200705751254e-05	0.028768315682576505	0.13585644669126043	0.02215859579235652	0.7247596792182279	0.002067238049251569	0.0006469076113787643	0.003200341369746106	0.04994627122286694	0.13745271122320307	0.012882447665056362	0.17532996578132626	0.0081789515175404	0.001074776797590797	0.00032776704388628205	0.00434799794458279	0.004824888226527571	0.09190967888346753	0.33333333333333337	0.001275239107332625	0.24899057873485891	0.0015234801227019127	0.0011333970073225087	0.02867613192622703	0.053793471081084204	0.0036321173739863014	0.002569485535498618	0.005851479984352586	0.7389508649705306	0.09436798889788366	0.04630559140812978	0.0023220209237050267	0.09996666643990777	0.0146741476046612	0.543893095768374	0.5081899805867122	0.2788505609692913	0.0001987646015534218	0.25025987525987525	0.0739116517285533	0.3094664980348957
k__Bacteria;p__Verrucomicrobia;c__[Methylacidiphilae];o__S-BQ2-57;f__	0.0	0.0	0.0	0.0	0.0	0.0	0.0	0.0	0.0	0.0	0.0	0.0	0.0	0.0	0.0	0.0	0.0	0.0	0.0	0.0	0.0	0.0	0.0	0.0	0.0	0.0	0.0	0.0	0.0	0.0	0.0	0.0	0.0	0.0	0.0	0.0	0.0	0.0	0.0	0.0	0.0	0.0	0.0	0.0	0.0	0.0	0.0	0.0	0.0
k__Bacteria;p__Verrucomicrobia;c__[Pedosphaerae];o__[Pedosphaerales];f__	0.0	0.0	0.0	0.0	0.0	0.0	0.0	0.0	0.0	0.0	0.0	0.0	0.0	0.0	0.0	0.0	0.0	0.0	0.0	0.0	0.0	0.0	0.0	0.0	0.0	0.0	0.0	0.0	0.0	0.0	0.0	0.0	0.0	0.0	0.0	0.0	0.0	0.0	0.0	0.0	0.0	0.0	0.0	0.0	0.0	0.0	0.0	0.0	0.0
k__Bacteria;p__Verrucomicrobia;c__[Pedosphaerae];o__[Pedosphaerales];f__Ellin515	0.0	0.0	0.0	0.0	0.0	0.0	0.0	0.0	0.0	0.0	0.0	0.0	0.0	0.0	0.0	0.0	0.0	0.0	0.0	0.0	0.0	0.0	0.0	0.0	0.0	0.0	0.0	0.0	0.0	0.0	0.0	0.0	0.0	0.0	0.0	0.0	0.0	0.0	0.0	0.0	0.0	0.0	0.0	0.0	0.0	0.0	0.0	0.0	0.0
k__Bacteria;p__Verrucomicrobia;c__[Pedosphaerae];o__[Pedosphaerales];f__Ellin517	0.0	0.0	0.0	0.0	0.0	0.0	0.0	0.0	0.0	0.0	0.0	0.0	0.0	0.0	0.0	0.0	0.0	0.0	0.0	0.0	0.0	0.0	0.0	0.0	0.0	0.0	0.0	0.0	0.0	0.0	0.0	0.0	0.0	0.0	0.0	0.0	0.0	0.0	0.0	0.0	0.0	0.0	0.0	0.0	0.0	0.0	0.0	0.0	0.0
k__Bacteria;p__Verrucomicrobia;c__[Pedosphaerae];o__[Pedosphaerales];f__[Pedosphaeraceae]	0.0	0.0	0.0	0.0	0.0	0.0	0.0	0.0	0.0	0.0	0.0	0.0	0.0	0.0	0.0	0.0	0.0	0.0	0.0	0.0	0.0	0.0	0.0	0.0	0.0	0.0	0.0	0.0	0.0	0.0	0.0	0.0	0.0	0.0	0.0	0.0	0.0	0.0	0.0	0.0	0.0	0.0	0.0	0.0	0.0	0.0	0.0	0.0	0.0
k__Bacteria;p__Verrucomicrobia;c__[Pedosphaerae];o__[Pedosphaerales];f__auto67_4W	0.0	0.0	0.0	0.0	0.0	0.0	0.0	0.0	0.0	0.0	0.0	0.0	0.0	0.0	0.0	0.0	0.0	0.0	0.0	0.0	0.0	0.0	0.0	0.0	0.0	0.0	0.0	0.0	0.0	0.0	0.0	0.0	0.0	0.0	0.0	0.0	0.0	0.0	0.0	0.0	0.0	0.0	0.0	0.0	0.0	0.0	0.0	0.0	0.0
k__Bacteria;p__Verrucomicrobia;c__[Spartobacteria];o__[Chthoniobacterales];f__[Chthoniobacteraceae]	0.0	0.0	0.0	0.0	0.0	0.0	0.0	0.0	0.0	0.0	0.0	0.0	0.0	0.0	3.4047769019934966e-05	0.0	0.0	0.0	0.0	0.0	0.0	0.0	0.0	0.0	0.0	0.0	0.0	0.0	0.0	0.0	0.0	0.0	0.0	0.0	0.0	0.0	0.0	0.0	0.0	0.0	0.0	0.0	0.0	0.0	0.0	0.0	0.0	0.0	0.0
k__Bacteria;p__WS5;c__;o__;f__	0.0	0.0	0.0	0.0	0.0	0.0	0.0	0.0	0.0	0.0	0.0	0.0	0.0	0.0	0.0	0.0	0.0	0.0	0.0	0.0	0.0	0.0	0.0	0.0	0.0	0.0	0.0	0.0	0.0	0.0	0.0	0.0	0.0	0.0	0.0	0.0	0.0	0.0	0.0	0.0	0.0	0.0	0.0	0.0	0.0	0.0	0.0	0.0	0.0
k__Bacteria;p__ZB3;c__;o__;f__	0.0	0.0	0.0	0.0	0.0	0.0	0.0	0.0	0.0	0.0	0.0	0.0	0.0	0.0	0.0	0.0	0.0	0.0	0.0	0.0	0.0	0.0	0.0	0.0	0.0	0.0	0.0	0.0	0.0	0.0	0.0	0.0	0.0	0.0	0.0	0.0	0.0	0.0	0.0	0.0	0.0	0.0	0.0	0.0	0.0	0.0	0.0	0.0	0.0
k__Bacteria;p__[Thermi];c__Deinococci;o__Deinococcales;f__Deinococcaceae	0.0	0.0	0.0	0.0	0.0	0.0	0.0	0.0	0.0	0.0	0.0	0.0	0.0	0.0	0.0	0.0	0.0	0.0	0.0	0.0	0.0	0.0	0.0	0.0	0.0	0.0	0.0	0.0	0.0	4.117513845140304e-05	0.0	0.0	0.0	0.0	0.0	0.0	0.0	0.0	0.0	0.0	0.0	0.0	0.0	0.0	0.0	0.0	0.0	0.0	0.0
k__Bacteria;p__[Thermi];c__Deinococci;o__Deinococcales;f__Trueperaceae	0.0	0.0	0.0	0.0	0.0	0.0	0.0	0.0	0.0	0.0	0.0	0.0	0.0	0.0	0.0	0.0	0.0	0.0	0.0	0.0	0.0	0.0	0.0	0.0	0.0	0.0	0.0	0.0	0.0	0.0	0.0	0.0	0.0	0.0	0.0	0.0	0.0	0.0	0.0	0.0	0.0	0.0	0.0	0.0	0.0	0.0	0.0	0.0	0.0
k__Bacteria;p__[Thermi];c__Deinococci;o__Thermales;f__Thermaceae	0.0	0.0	0.0	0.0	0.0	0.0	0.0	0.0	0.0	0.0	0.0	0.0	0.0	0.0	0.0	0.0	0.0	8.501353132040183e-05	0.0	0.0	0.0	0.0	0.0	0.0	0.0	0.0	0.0	0.0	0.0	0.0	0.0	0.0	0.0	0.0	0.0	0.0	0.0	0.0	0.0	0.0	2.721106946305757e-05	0.0	0.0	0.0	0.0	0.0	0.0	0.0	0.0
[truncated: 27 more columns]

## Sheet: otu_table_L6
# Constructed from biom file
#OTU ID	ASD-24	ASD-11	ASD-33	ASD-37	ASD-10	ASD-13	ASD-4	ASD-12	ASD-20	ASD-40	ASD-17	ASD-15	ASD-25	ASD-36	ASD-5	ASD-39	ASD-7	ASD-8	ASD-41	ASD-3	ASD-34	ASD-1	ASD-2	ASD-18	ASD-35	ASD-27	ASD-26	ASD-22	ASD-21	ASD-29	ASD-30	ASD-6	ASD-19	ASD-9	ASD-16	ASD-31	ASD-38	ASD-14	ASD-23	ASD-28	ASD-32	N-00-1	N-00-3	N-00-4	N-01-1	N-02-3	N-02-5	N-03-2	N-03-7
Unassigned;Other;Other;Other;Other;Other	0.006506496393137872	0.02049982724864674	0.001787720911226888	0.031084032027606165	0.023926902924399283	0.029031476997578732	0.003167818022212894	0.019685274935678777	0.0036990032811242495	0.017169592340055072	0.024380987080809324	0.005264000284540571	0.004036326942482341	0.008012433606953147	0.019117822304693395	0.0006400682739492213	0.0329249946271222	0.0040806495033792935	0.01610305958132043	0.07161479550268875	0.005025620811982656	0.02534770625605209	0.02886075075903937	0.0026483260207913356	0.0034090909090909085	0.00533303075002837	0.0	0.02007535503816049	0.018052084000940036	0.0019764066456673464	0.0014517669531996188	0.02090634199090844	0.003974829939856064	0.0029730349313694445	0.004409464136628542	0.031082931281784035	0.0033511177741523	0.0005782352260899734	0.0014341029685931439	0.004261291145700433	0.0020612385118266158	0.0007398729884703125	0.00026726057906458807	0.0035186583261432283	0.00043841294513859825	0.0006115833893951441	0.0002598752598752599	0.005089628681177987	0.03697659554213755
k__Archaea;p__Euryarchaeota;c__Methanobacteria;o__Methanobacteriales;f__Methanobacteriaceae;g__Methanobacterium	0.0	0.0	0.0	0.0	0.0	0.0	0.0	0.0	0.0	0.0	0.0	0.0	0.0	0.0	0.0	0.0	0.0	0.0	0.0	0.0	0.0	0.0	0.0	0.0	0.0	0.0	0.0	0.0	0.0	0.0	0.0	0.0	0.0	0.0	0.0	0.0	0.0	0.0	0.0	0.0	0.0	0.0	0.0	0.0	0.0	0.0	0.0	0.0	0.0
k__Archaea;p__Euryarchaeota;c__Methanobacteria;o__Methanobacteriales;f__Methanobacteriaceae;g__Methanobrevibacter	0.0097799511002445	0.0	0.0	0.0	0.0	0.0	0.0003816648219533606	0.0	0.00018572401411502508	0.025816045263310595	0.0006376098738443321	0.0017072433355266668	0.00021243826013064954	0.0	0.0	0.0	4.298302170642596e-05	1.4168921886733639e-05	0.0	0.00016294606485253382	0.0	0.0	0.00010350538227987855	0.0245266611328511	0.0	5.673436968115284e-05	0.0	3.8643609313109844e-05	0.0	0.005990982644679142	0.0035084368035657432	4.0050463584115985e-05	0.0006141865504733872	0.0004370003152133422	0.0016778659490479934	0.0	0.0	0.0	0.0	0.0	0.0004829964829692719	0.0	0.045523385300668136	0.0011931082830025884	0.0	0.0	0.0	0.00034144259496372175	0.00013599336352386005
k__Archaea;p__Euryarchaeota;c__Methanobacteria;o__Methanobacteriales;f__Methanobacteriaceae;g__Methanosphaera	0.0	0.0	0.0	0.0	0.0	0.0	0.0	0.0	0.0	0.0	0.0	0.0	0.0	0.0	0.0	0.0	0.0	0.0	0.0	0.0	0.0	0.0	0.0	0.0	0.0	0.0	0.0	0.0	0.0	0.0	0.0	0.0	0.0	0.0	0.0	0.0	0.0	0.0	0.0	0.0	0.0	0.0	0.0	0.0	0.0	0.0	0.0	0.0	0.0
k__Archaea;p__[Parvarchaeota];c__[Parvarchaea];o__WCHD3-30;f__;g__	0.0	0.0	0.0	0.0	0.0	0.0	0.0	0.0	0.0	0.0	0.0	0.0	0.0	0.0	0.0	0.0	0.0	0.0	0.0	0.0	0.0	0.0	0.0	0.0	0.0	0.0	0.0	0.0	0.0	0.0	0.0	0.0	0.0	0.0	0.0	0.0	0.0	0.0	0.0	0.0	0.0	0.0	0.0	0.0	0.0	0.0	0.0	0.0	0.0
k__Archaea;p__[Parvarchaeota];c__[Parvarchaea];o__YLA114;f__;g__	0.0	0.0	0.0	0.0	0.0	0.0	0.0	0.0	0.0	0.0	0.0	0.0	0.0	0.0	0.0	0.0	0.0	0.0	0.0	0.0	0.0	0.0	0.0	0.0	0.0	0.0	0.0	0.0	0.0	0.0	0.0	0.0	0.0	0.0	0.0	0.0	0.0	0.0	0.0	0.0	0.0	0.0	0.0	0.0	0.0	0.0	0.0	0.0	0.0
k__Bacteria;Other;Other;Other;Other;Other	0.0	0.0	0.0	0.0	0.0	0.0	0.0	0.0	0.0	0.0	0.0	0.0	0.0	0.0	5.1071653529902456e-05	0.0	0.0	0.0	0.0	0.0	0.0	0.0	0.0	0.0	0.0	0.0	0.0	0.0	0.0	0.0	0.0	0.0	0.0	0.0	0.0	0.0	0.0	0.0	0.0	0.0	0.0	0.0	0.0	0.0	0.0	0.0	0.0	0.0	0.0
k__Bacteria;p__AD3;c__JG37-AG-4;o__;f__;g__	0.0	0.0	0.0	0.0	0.0	0.0	0.0	0.0	0.0	0.0	0.0	0.0	0.0	0.0	0.0	0.0	0.0	0.0	0.0	0.0	0.0	0.0	0.0	0.0	0.0	0.0	0.0	0.0	0.0	0.0	0.0	0.0	0.0	0.0	0.0	0.0	0.0	0.0	0.0	0.0	0.0	0.0	0.0	0.0	0.0	0.0	0.0	0.0	0.0
k__Bacteria;p__Acidobacteria;c__Acidobacteria-5;o__;f__;g__	0.0	0.0	0.0	0.0	0.0	0.0	0.0	0.0	0.0	0.0	0.0	0.0	0.0	0.0	0.0	0.0	0.0	0.0	0.0	0.0	0.0	0.0	0.0	0.0	0.0	0.0	0.0	0.0	0.0	0.0	0.0	0.0	0.0	0.0	0.0	0.0	0.0	0.0	0.0	0.0	0.0	0.0	0.0	0.0	0.0	0.0	0.0	0.0	0.0
k__Bacteria;p__Acidobacteria;c__Acidobacteria-6;o__CCU21;f__;g__	0.0	0.0	0.0	0.0	0.0	0.0	0.0	0.0	0.0	0.0	0.0	0.0	0.0	0.0	0.0	0.0	0.0	0.0	0.0	0.0	0.0	0.0	0.0	0.0	0.0	0.0	0.0	0.0	0.0	0.0	0.0	0.0	0.0	0.0	0.0	0.0	0.0	0.0	0.0	0.0	0.0	0.0	0.0	0.0	0.0	0.0	0.0	0.0	0.0
k__Bacteria;p__Acidobacteria;c__Acidobacteria-6;o__iii1-15;f__;g__	0.0	0.0	0.0	0.0	0.0	0.0	0.0	0.0	0.0	0.0	0.0	3.556756949013889e-05	0.0	0.0	0.0	0.0	0.0	8.501353132040184e-05	0.0	0.0	0.0	0.0	0.0	0.0	0.0	0.0	0.0	0.0	0.0	0.0	0.0	0.0	0.0	0.0	0.0	0.0	0.0	0.0	0.0	0.0	0.0	0.0	0.0	0.0	0.0	0.0	0.0	0.0	0.0
k__Bacteria;p__Acidobacteria;c__Acidobacteria-6;o__iii1-15;f__mb2424;g__	0.0	0.0	0.0	0.0	0.0	0.0	0.0	0.0	0.0	0.0	0.0	0.0	0.0	0.0	0.0	0.0	0.0	0.0	0.0	0.0	0.0	0.0	0.0	0.0	0.0	0.0	0.0	0.0	0.0	0.0	0.0	0.0	0.0	0.0	0.0	0.0	0.0	0.0	0.0	0.0	0.0	0.0	0.0	0.0	0.0	0.0	0.0	0.0	0.0
k__Bacteria;p__Acidobacteria;c__Acidobacteriia;o__Acidobacteriales;f__Acidobacteriaceae;g__	0.0	0.0	0.0	0.0	0.0	0.0	0.0	0.0	0.0	0.0	0.0	0.0	0.0	0.0	0.0	0.0	0.0	0.0	0.0	0.0	0.0	0.0	0.0	0.0	0.0	0.0	0.0	0.0	0.0	0.0	0.0	0.0	0.0	0.0	0.0	0.0	0.0	0.0	0.0	0.0	0.0	0.0	0.0	0.0	0.0	0.0	0.0	0.0	0.0
k__Bacteria;p__Acidobacteria;c__Acidobacteriia;o__Acidobacteriales;f__Koribacteraceae;g__Candidatus Koribacter	0.0	0.0	0.0	0.0	0.0	0.0	0.0	0.0	0.0	0.0	0.0	0.0	0.0	0.0	0.0	0.0	0.0	0.0	0.0	0.0	0.0	0.0	0.0	0.0	0.0	0.0	0.0	0.0	0.0	0.0	0.0	0.0	0.0	0.0	0.0	0.0	0.0	0.0	0.0	0.0	0.0	0.0	0.0	0.0	0.0	0.0	0.0	0.0	0.0
k__Bacteria;p__Acidobacteria;c__DA052;o__Ellin6513;f__;g__	0.0	0.0	0.0	0.0	0.0	0.0	0.0	0.0	0.0	0.0	0.0	0.0	0.0	0.0	0.0	0.0	0.0	0.0	0.0	0.0	0.0	0.0	0.0	0.0	0.0	0.0	0.0	0.0	0.0	0.0	0.0	0.0	0.0	0.0	0.0	0.0	0.0	0.0	0.0	0.0	0.0	0.0	0.0	0.0	0.0	0.0	0.0	0.0	0.0
k__Bacteria;p__Acidobacteria;c__Solibacteres;o__Solibacterales;Other;Other	0.0	0.0	0.0	0.0	0.0	0.0	0.0	0.0	0.0	0.0	0.0	0.0	0.0	0.0	0.0	0.0	0.0	0.0	0.0	0.0	0.0	0.0	0.0	0.0	0.0	0.0	0.0	0.0	0.0	0.0	0.0	0.0	0.0	0.0	0.0	0.0	0.0	0.0	0.0	0.0	0.0	0.0	0.0	0.0	0.0	0.0	0.0	0.0	0.0
k__Bacteria;p__Acidobacteria;c__Solibacteres;o__Solibacterales;f__;g__	0.0	0.0	0.0	0.0	0.0	0.0	0.0	0.0	0.0	0.0	0.0	0.0	0.0	0.0	0.0	0.0	0.0	0.0	0.0	0.0	0.0	0.0	0.0	1.9763627020830863e-05	0.0	0.0	0.0	0.0	0.0	0.0	0.0	0.0	0.0	0.0	0.0	0.0	0.0	0.0	0.0	0.0	0.0	0.0	0.0	0.0	0.0	0.0	0.0	0.0	0.0
k__Bacteria;p__Acidobacteria;c__Solibacteres;o__Solibacterales;f__Solibacteraceae;g__Candidatus Solibacter	0.0	0.0	0.0	0.0	0.0	0.0	0.0	0.0	0.0	0.0	0.0	0.0	0.0	0.0	0.0	0.0	0.0	0.0	0.0	0.0	0.0	0.0	0.0	0.0	0.0	0.0	0.0	0.0	0.0	0.0	0.0	0.0	0.0	0.0	0.0	0.0	0.0	0.0	0.0	0.0	0.0	0.0	0.0	0.0	0.0	0.0	0.0	0.0	0.0
k__Bacteria;p__Acidobacteria;c__Solibacteres;o__Solibacterales;f__[Bryobacteraceae];g__	0.0	0.0	3.405182688051214e-05	0.0	0.0	0.0	0.0	0.0	0.0	0.0	0.0	0.0	0.0	0.0	0.0	0.0	0.0	0.0	0.0	0.0	0.0	0.0	0.0	0.0	0.0	0.0	0.0	0.0	0.0	0.0	0.0	0.0	0.0	0.0	0.0	0.0	0.0	0.0	0.0	0.0	0.0	0.0	0.0	0.0	0.0	0.0	0.0	0.0	0.0
k__Bacteria;p__Acidobacteria;c__[Chloracidobacteria];o__PK29;f__;g__	0.0	0.0	0.0	0.0	0.0	0.0	0.0	0.0	0.0	0.0	0.0	0.0	0.0	0.0	0.0	0.0	0.0	0.0	0.0	0.0	0.0	0.0	0.0	0.0	0.0	0.0	0.0	0.0	0.0	0.0	0.0	0.0	0.0	0.0	0.0	0.0	0.0	0.0	0.0	0.0	0.0	0.0	0.0	0.0	0.0	0.0	0.0	0.0	0.0
k__Bacteria;p__Acidobacteria;c__[Chloracidobacteria];o__RB41;f__Ellin6075;g__	0.0	0.0	0.0	0.0	0.0	0.0	0.0	0.0	0.0	0.0	0.0	0.0	0.0	0.0	0.0	0.0	4.298302170642596e-05	0.0	0.0	0.0	0.0	0.0	0.0	0.0	0.0	0.0	0.0	0.0	0.0	0.0	0.0	0.0	0.0	0.0	0.0	0.0	0.0	0.0	0.0	0.0	0.0	0.0	0.0	0.0	0.0	0.0	0.0	0.0	0.0
k__Bacteria;p__Actinobacteria;Other;Other;Other;Other	0.0	0.0	1.702591344025607e-05	0.0	0.0	0.0	0.0	0.0	0.0	0.0	0.0	0.0	0.0	0.0	0.0	0.0	0.0	0.0	0.0	0.0	0.0	0.0	0.0	0.0	0.0	0.0	0.0	0.0	0.0	0.0	0.0	0.0	0.0	0.0	0.0	0.0	0.0	0.0	0.0	0.0	0.0	0.0	0.0	0.0	0.0	0.0	0.0	0.0	0.0
k__Bacteria;p__Actinobacteria;c__Acidimicrobiia;o__Acidimicrobiales;f__;g__	0.0	0.0	0.0	0.0	0.0	0.0	0.0	0.0	0.0	0.0	0.0	1.7783784745069446e-05	0.0	0.0	0.0	0.0	0.0	0.0	0.0	0.0	0.0	0.0	0.0	0.0	0.0	0.0	0.0	0.0	0.0	0.0	0.0	0.0	0.0	0.0	0.0	0.0	0.0	0.0	0.0	0.0	0.0	0.0	0.0	0.0	0.0	0.0	0.0	0.0	0.0
k__Bacteria;p__Actinobacteria;c__Acidimicrobiia;o__Acidimicrobiales;f__C111;g__	0.0	0.0	0.0	0.0	0.0	0.0	0.0	0.0	0.0	0.0	0.0	0.0	5.3109565032662385e-05	0.0	0.0	0.0	0.0	0.0	0.0	0.0	0.0	0.0	0.0	0.0	0.0	0.0	0.0	0.0	0.0	0.0	0.0	0.0	3.476527644188984e-05	0.0	0.0	0.0	0.0	0.0	0.0	0.0	0.0	0.0	0.0	0.0	0.0	0.0	0.0	0.0	0.0
k__Bacteria;p__Actinobacteria;c__Acidimicrobiia;o__Acidimicrobiales;f__EB1017;g__	0.0	0.0	0.0	0.0	0.0	0.0	0.0	0.0	0.0	0.0	0.0	0.0	0.0	0.0	0.0	0.0	0.0	0.0	0.0	0.0	0.0	0.0	0.0	0.0	0.0	0.0	0.0	0.0	0.0	0.0	0.0	0.0	0.0	0.0	0.0	0.0	0.0	0.0	0.0	0.0	0.0	0.0	0.0	0.0	0.0	0.0	0.0	0.0	0.0
k__Bacteria;p__Actinobacteria;c__Acidimicrobiia;o__Acidimicrobiales;f__Microthrixaceae;g__	0.0	0.0	0.0	0.0	0.0	0.0	0.0	0.0	0.0	0.0	0.0	3.556756949013889e-05	0.0	0.0	0.0	0.0	0.0	0.0	0.0	0.0	0.0	0.0	0.0	0.0	0.0	0.0	0.0	0.0	0.0	0.0	0.0	0.0	0.0	0.0	0.0	0.0	0.0	0.0	0.0	0.0	0.0	0.0	0.0	0.0	0.0	0.0	0.0	0.0	0.0
k__Bacteria;p__Actinobacteria;c__Actinobacteria;o__Actinomycetales;Other;Other	0.0	0.0	0.0	0.0	0.0	0.0	0.0	0.0	0.0	0.0	0.0	0.0	0.0	0.0	0.0	0.0	0.0	0.0	0.0	0.0	0.0	0.0	0.0	0.0	0.0	0.0	0.0	0.0	0.0	0.0	0.0	0.0	0.0	0.0	0.0	0.0	0.0	0.0	0.0	7.655014034192396e-05	0.0	0.0	0.0	0.0	0.0	0.0	0.0	0.0	0.0
k__Bacteria;p__Actinobacteria;c__Actinobacteria;o__Actinomycetales;f__;g__	0.0	0.0	6.810365376102427e-05	0.0	0.0	0.0	0.0	0.0	0.0	7.253735673872044e-06	0.0	0.0	0.0	0.0	0.0	0.0	0.0	0.0	0.0	0.0	0.0	0.0	1.7250897046646426e-05	1.9763627020830863e-05	0.0	0.0	0.0	0.0	0.0	0.0	0.0	0.0	0.0	0.0001576066710605496	0.0	0.0	0.0	0.0	0.0	0.0	0.0	0.0	0.0	0.0	0.0	0.0	0.0	0.0	0.0
k__Bacteria;p__Actinobacteria;c__Actinobacteria;o__Actinomycetales;f__ACK-M1;g__	0.0	0.0	1.702591344025607e-05	0.0	0.0	0.0	0.0	0.0	0.0	0.0	0.0	0.0	0.0	0.0	0.0	0.0	0.0	0.0	0.0	0.0	0.0	0.0	0.0	0.0	0.0	0.0	0.0	0.0	0.0	0.0	0.0	0.0	0.0	0.0	0.0	0.0	0.0	0.00023129409043598937	0.0	0.0	0.0	0.0	0.0	0.0	0.0	0.0	0.0	0.0	0.0
k__Bacteria;p__Actinobacteria;c__Actinobacteria;o__Actinomycetales;f__Actinomycetaceae;g__	0.0	0.0	0.0	0.0	0.0	0.0	0.0	0.0	0.0	0.0	0.0	0.0	0.0	0.0	0.0	0.0	0.0	0.0	0.0	0.0	0.0	0.0	0.0	0.0	0.0	0.0	0.0	0.0	0.0	0.0	0.0	0.0	0.0	0.0	0.0	0.0	0.0	0.0	0.0	0.0	0.0	0.0	0.0	0.0	0.0	0.0	8.662508662508663e-05	0.0	0.0
k__Bacteria;p__Actinobacteria;c__Actinobacteria;o__Actinomycetales;f__Actinomycetaceae;g__Actinobaculum	0.0	0.0	0.0	0.0	0.0	0.0	0.0	0.0	0.0	0.0	0.0	0.0	0.0	0.0	0.0	0.0	0.0	0.0	0.0	0.0	0.0	0.0	0.0	0.0	0.0	0.0	0.0	0.0	0.0	4.117513845140304e-05	0.0	0.0	0.0	0.0	0.0	0.0	0.0	0.0	0.0	0.0	0.0	0.0	0.0	0.0	0.0	0.0	0.0	0.0	0.0
k__Bacteria;p__Actinobacteria;c__Actinobacteria;o__Actinomycetales;f__Actinomycetaceae;g__Actinomyces	0.0	0.0	0.0005448292300881942	0.0001347963227563152	0.0	0.0	0.00030533185756268844	3.988910827898442e-05	0.00023215501764378135	8.704482808646454e-05	0.0002580801870322296	0.000924756806743611	7.966434754899357e-05	0.0001659826170931917	0.0001191671915697724	0.0	0.00021491510853212983	5.6675687546934556e-05	0.0	0.00032589212970506764	0.003350413874655105	0.0	0.0	0.0003162180323332938	0.0004284649776453055	5.673436968115284e-05	0.0	1.9321804656554922e-05	0.00040590484735841397	0.00032940110761122435	0.0	0.005366762120271541	0.000915485612969766	6.447545634295211e-05	0.00023506334551880097	0.000537879775720433	5.879153989740876e-05	0.00011564704521799469	0.0	0.0005103342689461597	0.0008435431533547849	0.0004932486589802084	0.0003028953229398664	4.7185073339085425e-05	0.0008768258902771965	0.00022934377102317902	0.00017325017325017325	0.00014938113529662826	1.3599336352386003e-05
k__Bacteria;p__Actinobacteria;c__Actinobacteria;o__Actinomycetales;f__Actinomycetaceae;g__Arcanobacterium	0.0	0.0	0.0	0.0	0.0	0.0	0.0	0.0	0.0	0.0	0.0	0.0	0.0	0.0	0.0	0.0	0.0	0.0	0.0	0.0	0.0	0.0	0.0	0.0	1.8628912071535022e-05	0.0	0.0	0.0	0.0	6.176270767710456e-05	0.0	0.0	0.0	0.0	0.0	0.0	0.0	0.0	0.0	0.0	0.0	0.0007398729884703126	0.0	0.0	0.0	0.0	0.0	0.0	0.0
k__Bacteria;p__Actinobacteria;c__Actinobacteria;o__Actinomycetales;f__Actinomycetaceae;g__Mobiluncus	0.0	0.0	0.0	0.0	0.0	0.0	0.0	0.0	0.0	0.0	0.0	0.0	0.0	0.0	0.0	0.0	0.0	0.0	0.0	0.0	0.0	0.0	0.0	0.0001581090161666469	0.0	0.0	0.0	0.0	0.0	0.0	0.0	0.0	0.0	0.0	0.0	0.0	0.0	0.0	0.0	0.0	0.0	0.0	0.0	0.0	0.0	0.0	0.0	0.0	0.0
k__Bacteria;p__Actinobacteria;c__Actinobacteria;o__Actinomycetales;f__Actinomycetaceae;g__N09	0.0	0.0	0.0	0.0	0.0	0.0	0.0	0.0	0.0	0.0	0.0	0.0	0.0	0.0	0.0	0.0	0.0	0.0	0.0	0.0	0.0	0.0	0.0	0.0	0.0	0.0	0.0	0.0	0.0	0.0	0.0	0.0	0.0	0.0	0.0	1.629938714304342e-05	0.0	0.0	0.0	0.0	0.0	0.0	0.0	0.0	0.0	0.0	0.0	0.0	0.0
k__Bacteria;p__Actinobacteria;c__Actinobacteria;o__Actinomycetales;f__Actinomycetaceae;g__Varibaculum	0.0	0.0	0.0	0.0	0.0	0.0	0.0	0.0	0.0	0.0	0.0	0.0	0.0	0.0	0.0	0.0	0.0	0.0	0.0	0.0	0.0	0.0	0.0	0.0	0.0	0.0	0.0	0.0	0.0	0.0	0.0	0.0007008831127220298	0.0	0.0	0.0	0.0	0.0	0.0195443506418411	0.0	0.0	1.3605534731528785e-05	0.0	0.0	0.0	0.0	0.0	0.0	0.0	0.0
k__Bacteria;p__Actinobacteria;c__Actinobacteria;o__Actinomycetales;f__Brevibacteriaceae;g__Brevibacterium	0.0	0.0	0.0	0.0	0.0	0.0	0.0	0.0	0.0	0.0	0.0	0.0	0.0	0.0	0.0	0.0	0.0	0.0	0.0	0.0	0.0	0.0	0.0	0.0	0.0	0.0	0.0	0.0	0.0	4.117513845140304e-05	0.0	0.0	0.0	0.0	0.0003485422019761532	0.0	0.0	0.0	1.593447742881272e-05	0.0	0.0	0.0	0.0	0.0	0.0	0.0	0.0	0.0	0.0
k__Bacteria;p__Actinobacteria;c__Actinobacteria;o__Actinomycetales;f__Cellulomonadaceae;g__Actinotalea	0.0	0.0	0.0	0.0	0.0	0.0	0.0	0.0	0.0	0.0	0.0	0.0	0.0	0.0	0.0	0.0	0.0	0.0	0.0	0.0	0.0	0.0	0.0	0.0	0.0	0.0	0.0	0.0	0.0	0.0	0.0	0.0	0.0	0.0	0.0	0.0	0.0	0.0	0.0	0.0	0.0	0.0	0.0	0.0	0.0	0.0	0.0	0.0	0.0
k__Bacteria;p__Actinobacteria;c__Actinobacteria;o__Actinomycetales;f__Cellulomonadaceae;g__Cellulomonas	0.0	0.0	0.0	0.0	0.0	0.0	0.0	0.0	0.0	0.0	0.0	0.0	0.0	0.0	0.0	0.0	0.0	0.0	0.0	0.0	0.0	0.0	0.0	0.0	0.0	0.0	0.0	0.0	0.0	0.0	0.0	0.0	0.0	0.0	0.0	0.0	0.0	0.0	0.0	0.00025516713447307985	0.0	0.0	0.0	0.0	0.0	0.0	0.0	0.0	0.0
k__Bacteria;p__Actinobacteria;c__Actinobacteria;o__Actinomycetales;f__Corynebacteriaceae;g__Corynebacterium	0.0	1.6452509830374625e-05	0.0006810365376102428	4.043889682689456e-05	3.871667139870428e-05	0.0	7.633296439067211e-05	3.988910827898442e-05	1.547700117625209e-05	0.0	0.00021253662461477737	0.0004979459728619445	5.3109565032662385e-05	0.0008600917431192661	0.0	0.0002133560913164071	0.0	0.00019836490641427095	0.0	0.0	0.008967284193929838	0.00044693688612686627	8.625448523323213e-05	0.0	0.0004284649776453055	0.00017020310904345852	0.0	9.66090232827746e-05	2.1363413018863893e-05	0.004817491198814155	0.004075135307226999	0.002342952119670785	0.0008111897836440964	0.00013611485227956556	0.0013860631753005162	0.000537879775720433	1.469788497435219e-05	0.002891176130449867	0.0009879376005863887	0.012222505741260525	0.0033469615439560814	0.0	0.0	2.696289905090595e-05	0.0005380522508519161	0.0001070270931441502	0.0	1.0670081092616305e-05	0.0
k__Bacteria;p__Actinobacteria;c__Actinobacteria;o__Actinomycetales;f__Dermabacteraceae;g__Brachybacterium	0.0	0.0	0.0	0.0	0.0	0.0	0.0	0.0	0.0	0.0	0.0	0.0	0.0	0.0	0.0	0.0	0.0	0.0	0.0	0.0	0.0	0.0	0.0	0.0	0.0	0.0	0.0	0.0	0.0	0.0	0.0	2.0025231792057992e-05	0.0	0.0	0.0	0.0	0.0	0.0	0.0	0.0	0.0	0.0	0.0	0.0	0.0	0.0	0.0	0.0	0.0
k__Bacteria;p__Actinobacteria;c__Actinobacteria;o__Actinomycetales;f__Dermabacteraceae;g__Dermabacter	0.0	0.0	0.0	0.0	0.0	0.0	0.0	0.0	0.0	0.0	0.0	0.0	0.0	0.0	0.0	0.0	0.0	0.0	0.0	0.0	0.0	0.0	0.0	0.0	0.0	0.0	0.0	0.0	0.0	0.0	0.0	0.0	0.0	0.0	0.0	0.0	0.0	0.0	0.0	0.0	0.0	0.0	0.0	0.0	0.0	0.0	0.0	0.0	0.0
k__Bacteria;p__Actinobacteria;c__Actinobacteria;o__Actinomycetales;f__Dermacoccaceae;g__Dermacoccus	0.0	0.0	0.0	0.0	0.0	0.0	0.0	0.0	0.0	0.0	0.0	0.0	0.0	0.0	0.0	0.0	0.0	0.0	0.0	0.0	0.0	0.0	0.0	0.0	0.0	0.0	0.0	0.0	0.0	0.0	0.0	0.0	0.0	0.0	0.0	0.0	0.0	0.0	0.0	0.0	0.0	0.0	0.0	0.0	0.0	0.0	0.0	0.0	0.0
k__Bacteria;p__Actinobacteria;c__Actinobacteria;o__Actinomycetales;f__Geodermatophilaceae;Other	0.0	0.0	0.0	0.0	0.0	0.0	0.0	0.0	0.0	0.0	0.0	0.0	0.0	0.0	0.0	0.0	0.0	0.0	0.0	0.0	0.0	0.0	0.0	0.0	0.0	0.0	0.0	0.0	0.0	0.0	0.0	0.0	0.0	0.0	0.0	0.0	0.0	0.0	0.0	0.00028068384792038787	0.0	0.0	0.0	0.0	0.0	0.0	0.0	0.0	0.0
k__Bacteria;p__Actinobacteria;c__Actinobacteria;o__Actinomycetales;f__Geodermatophilaceae;g__	0.0	0.0	0.0	0.0	0.0	0.0	0.0	0.0	0.0	0.0	0.0	0.0	0.0	0.0	0.0	0.0	0.0	0.0	0.0	0.0	0.0	0.0	0.0	0.0	0.0	0.0	0.0	0.0	0.0	0.0	0.0	0.0	0.0	0.0	0.0	0.0	0.0	0.0	0.0	0.0	0.0	0.0	0.0	0.0	0.0	0.0	0.0	0.0	0.0
k__Bacteria;p__Actinobacteria;c__Actinobacteria;o__Actinomycetales;f__Geodermatophilaceae;g__Modestobacter	0.0	0.0	0.0	0.0	0.0	0.0	0.0	0.0	0.0	0.0	0.0	0.0	0.0	0.0	0.0	0.0	0.0	0.0	0.0	0.0	0.0	0.0	0.0	0.0	0.0	0.0	0.0	0.0	0.0	0.0	6.367398917542184e-06	0.0	0.0	0.0	0.0	0.0	0.0	0.0	0.0	0.0	0.0	0.0	0.0	0.0	0.0	0.0	0.0	0.0	0.0
k__Bacteria;p__Actinobacteria;c__Actinobacteria;o__Actinomycetales;f__Gordoniaceae;g__Gordonia	0.0	0.0	0.0	0.0	0.0	0.0	0.0	0.0	0.0	0.0	1.5181187472484098e-05	0.0	0.0	0.0	0.0	0.0	0.0	0.0	0.0	0.0	0.0008868742609381159	0.0	0.0	0.0	0.0	0.0	0.0	0.0	0.0	0.0	0.0	0.0	0.0	0.0	0.0	0.0	0.0	0.0	0.0	0.0	0.0	0.0	0.0	0.0	0.0	0.0	0.0	0.0	0.0
k__Bacteria;p__Actinobacteria;c__Actinobacteria;o__Actinomycetales;f__Intrasporangiaceae;g__	0.0	0.0	0.0	0.0	0.0	0.0	0.0	0.0	0.0	0.0	0.0	0.0	0.0	0.0	0.0	0.0	0.0	0.0	0.0	0.0	0.0	0.0	0.0	0.0	0.0	0.0	0.0	0.0	0.0	0.0	0.0	0.0	0.0	0.0	0.0	0.0	0.0	0.0	0.0	0.0	0.0	0.0	0.0	0.0	0.0	0.0	0.0	0.0	0.0
k__Bacteria;p__Actinobacteria;c__Actinobacteria;o__Actinomycetales;f__Intrasporangiaceae;g__Phycicoccus	0.0	0.0	0.0	0.0	0.0	0.0	0.0	0.0	0.0	0.0	0.0	0.0	0.0	0.0	0.0	0.0	0.0	0.0	0.0	0.0	0.0	0.0	0.0	0.0	0.0	0.0	0.0	0.0	0.0	2.058756922570152e-05	5.093919134033747e-05	0.0	0.0	0.0	0.0	0.0	0.0	0.0	0.0	0.0	0.0	0.0	0.0	0.0	0.0	0.0	0.0	0.0	0.0
k__Bacteria;p__Actinobacteria;c__Actinobacteria;o__Actinomycetales;f__Kineosporiaceae;g__	0.0	0.0	0.0	0.0	0.0	0.0	0.0	0.0	0.0	0.0	0.0	0.0	0.0	0.0	0.0	0.0	0.0	2.8337843773467278e-05	0.0	0.0	0.0	0.0	0.0	0.0	0.0	0.0	0.0	0.0	0.0	0.0	0.0	0.0	0.0	0.0	0.0	0.0	0.0	0.0	0.0	0.0	0.0	0.0	0.0	0.0	0.0	0.0	0.0	0.0	0.0
k__Bacteria;p__Actinobacteria;c__Actinobacteria;o__Actinomycetales;f__Microbacteriaceae;Other	0.0	0.0	3.405182688051214e-05	0.0	0.0	0.0	3.8166482195336056e-05	0.0	9.286200705751254e-05	7.253735673872044e-06	0.0	0.0	5.3109565032662385e-05	0.0	0.0	0.0	0.0	0.0	0.0	0.0	0.0	0.0	0.0	0.0	0.0	0.0	0.0	0.0	0.0	0.0	0.0	0.0	0.0	0.0	0.0	0.0	0.0	0.0	0.0	0.0	0.0	0.00030828041186263023	0.0	2.6962899050905955e-05	0.0	0.0	0.0	0.0	0.0
k__Bacteria;p__Actinobacteria;c__Actinobacteria;o__Actinomycetales;f__Microbacteriaceae;g__	0.0	0.0	0.0	0.0	0.0	0.0	0.0	0.0	0.0	0.0	0.0	0.0	0.0	0.0	0.0	0.0	0.0	0.0	0.0	0.0	0.0	0.0	1.7250897046646426e-05	0.0008498359618957271	0.0	0.0	0.0	1.9321804656554922e-05	0.0	0.0	0.0003247373447946514	0.0	0.0	0.0	0.0	0.0	0.0	0.0	0.0	0.0	0.0	0.0	0.0	6.740724762726489e-06	0.0	0.0	0.0	0.0	0.0
k__Bacteria;p__Actinobacteria;c__Actinobacteria;o__Actinomycetales;f__Microbacteriaceae;g__Candidatus Aquiluna	0.0	0.0	0.0	0.0	0.0	0.0	0.0	0.0	0.0	0.0	0.0	0.0	0.0	0.0	0.0	0.0	0.0	0.0	0.0	0.0	0.0	0.0	0.0	0.0	0.0	0.0	0.0	0.0	0.0	0.0	0.0	0.0	0.0	0.0	0.0	0.0	0.0	0.0	0.0	0.0	0.0	0.0	0.0	0.0	0.0	0.0	0.0	0.0	0.0
k__Bacteria;p__Actinobacteria;c__Actinobacteria;o__Actinomycetales;f__Microbacteriaceae;g__Candidatus Rhodoluna	0.0	0.0	0.0	0.0	0.0	0.0	0.0	0.0	0.0	0.0	0.0	0.0	0.0	0.0	0.0	0.0	0.0	0.0	0.0	0.0	0.0	0.0	0.0	0.0	0.0	0.0	0.0	0.0	0.0	0.0	0.0	0.0	0.0	0.0	0.0	0.0	0.0	0.0	0.0	0.0	0.0	0.0	0.0	0.0	0.0	0.0	0.0	0.0	0.0
k__Bacteria;p__Actinobacteria;c__Actinobacteria;o__Actinomycetales;f__Microbacteriaceae;g__Leucobacter	0.0	0.0	0.0	0.0	0.0	4.842615012106537e-05	0.0	0.0	0.0	0.0	0.0	0.0	0.0	0.0	0.0	0.0	0.0	0.0	0.0	0.0	0.0	0.0	0.0	0.0	0.0	0.0	0.0	0.0	0.0	0.0	0.0	0.0	0.0	0.0	0.0	0.0	0.0	0.0	0.0	0.0	0.0	0.0	0.0	0.0	0.0	0.0	0.0	0.0	0.0
k__Bacteria;p__Actinobacteria;c__Actinobacteria;o__Actinomycetales;f__Microbacteriaceae;g__Microbacterium	0.0	0.0	1.702591344025607e-05	0.0	0.0	0.0	0.00019083241097668028	0.0	0.0	0.0	0.0	0.0	0.0	0.0	0.0	0.0	0.0	0.0	0.0	0.0	0.0	0.0	0.0	0.0	0.0	0.0	0.0	0.0	0.0	0.0	0.0	0.0	0.0	0.0	0.0	0.0	0.0	0.0	0.0	0.0	0.0	0.0	0.0	0.0	0.0	0.0	0.0	0.0	0.0
k__Bacteria;p__Actinobacteria;c__Actinobacteria;o__Actinomycetales;f__Micrococcaceae;Other	0.0	0.0	0.0	0.0	0.0	0.0	0.0	0.0	0.0	0.0	0.0	0.0	0.0	0.0	0.0	0.0	0.0	0.0	0.0	0.0	0.0	0.0	0.0	0.0	0.0	0.0	0.0	0.0	0.0	0.0	0.0	0.0	0.0	0.0	0.0	0.0	0.0	0.0	0.0	0.0	0.0	0.0	0.0	0.0	0.0	0.0	0.0	0.0	0.0
k__Bacteria;p__Actinobacteria;c__Actinobacteria;o__Actinomycetales;f__Micrococcaceae;g__	0.0	0.0	0.0	0.0	0.0	0.0	0.0	0.0	0.0	0.0	0.0	0.0	0.0	0.0	0.0	0.0	0.0	0.0	6.44122383252818e-05	0.0	0.0	0.0	0.0	0.0	0.0	0.0	0.0	0.0	0.0	0.0	0.0	0.0	0.0	0.0	0.0	0.0	0.0	0.0	0.0	0.0	0.0	0.0	0.0	0.0	0.0	0.0	0.0	0.0	0.0
k__Bacteria;p__Actinobacteria;c__Actinobacteria;o__Actinomycetales;f__Micrococcaceae;g__Arthrobacter	0.0	0.0	0.0	0.0	0.0	0.0	0.0	0.0	0.0	0.0	0.0	0.0	0.0	0.0	0.0	0.0	0.0	0.0	0.0	0.0	0.0	0.0	0.0	0.0	0.0	0.0	0.0	0.0	0.0	0.0	0.0	0.0	0.0	0.0	0.0	0.0	0.0	0.0	0.0	0.0	0.0	0.0	0.0	0.0	0.0	0.0	0.0	0.0	0.0
k__Bacteria;p__Actinobacteria;c__Actinobacteria;o__Actinomycetales;f__Micrococcaceae;g__Kocuria	0.0	0.0	0.0	0.0	0.0	0.0	0.0	0.0	0.0	0.0	0.0	0.0	0.0	0.0	0.0	0.0	0.0	0.0	0.0	0.0	0.0	0.0	0.0	0.0	0.0007078986587183308	0.00011346873936230568	0.0	0.0	0.0	0.0	0.0	2.0025231792057992e-05	0.0	0.0	0.0	0.0	1.469788497435219e-05	0.0	0.0	0.0	4.761937156035075e-05	0.0	0.0	0.0	0.0	0.0	0.0	0.0	0.0
k__Bacteria;p__Actinobacteria;c__Actinobacteria;o__Actinomycetales;f__Micrococcaceae;g__Microbispora	0.0	0.0	0.0	0.0	0.0	0.0	0.0	0.0	0.0	0.0	0.0	0.0	0.0	0.0	8.511942254983743e-05	0.0	0.0	0.0	0.0	0.0	0.0	0.0	0.0	0.0	0.0	0.0	0.0	0.0	0.0	0.0	0.0	0.0	0.0	0.0	0.0	0.0	0.0	0.0	0.0	0.0	0.0	0.0	0.0	0.0	0.0	0.0	0.0	0.0	0.0
k__Bacteria;p__Actinobacteria;c__Actinobacteria;o__Actinomycetales;f__Micrococcaceae;g__Micrococcus	0.0	0.0	3.405182688051214e-05	0.0	0.0	0.0	0.0	0.0	0.0	0.0	0.0	0.0	0.0	0.0	0.0	0.0	0.0	0.0	0.0	0.0	0.0	0.0	0.0	0.0	0.0	0.0	0.0	0.0	0.0	0.0	0.00042024832855778413	0.0	0.0	0.0	1.6211265208193173e-05	0.0	0.0	0.0	0.0	5.1033426894615975e-05	5.442213892611514e-05	0.0	0.0	0.0	0.0001394950279986449	0.0	0.0	0.0	0.0
k__Bacteria;p__Actinobacteria;c__Actinobacteria;o__Actinomycetales;f__Micrococcaceae;g__Renibacterium	0.0	0.0	0.0	0.0	0.0	0.0	0.0	0.0	0.0	0.0	0.0	0.0	0.0	0.0	0.0	0.0	0.0	0.0	0.0	0.0	0.0	0.0	0.0	0.0	0.0	0.0	0.0	0.0	0.0	0.0	0.0	0.0	0.0	0.0	0.0	0.0	0.0	0.0	0.0	0.0	0.0	6.165608237252604e-05	0.0	0.0	0.0	0.0	0.0	0.0	0.0
k__Bacteria;p__Actinobacteria;c__Actinobacteria;o__Actinomycetales;f__Micrococcaceae;g__Rothia	2.0206510537695245e-05	0.0	0.0	1.347963227563152e-05	3.871667139870428e-05	0.0	0.0	0.0	0.0	7.253735673872044e-06	0.0	0.0	0.0	1.508932882665379e-05	0.0	0.0	0.0	0.0	0.0	0.0	0.0	2.1282708863184108e-05	0.0	0.0	0.0	0.00017020310904345852	0.0	1.9321804656554922e-05	0.0	4.117513845140304e-05	0.00026106335561922956	6.007569537617398e-05	2.3176850961259892e-05	0.0	0.0	0.0	1.469788497435219e-05	0.00034694113565398406	3.186895485762544e-05	2.5516713447307987e-05	0.0004013632745800992	0.0	0.0	6.740724762726489e-06	0.0	0.0	0.0	0.00016005121638924458	0.0
k__Bacteria;p__Actinobacteria;c__Actinobacteria;o__Actinomycetales;f__Micromonosporaceae;Other	0.0	0.0	0.0	0.0	0.0	0.0	0.0	0.0	0.0	0.0	0.0	0.0	0.0	0.0	0.0	0.0	0.0	0.0	0.0	0.0	0.0	0.0	0.0	0.0	0.0	0.0	0.0	0.0	0.0	0.0	0.0	0.0	0.0	0.0	0.0	0.0	0.0	0.0	0.0	0.0	0.0	0.0	0.0	0.0	0.0	0.0	0.0	0.0	0.0
k__Bacteria;p__Actinobacteria;c__Actinobacteria;o__Actinomycetales;f__Mycobacteriaceae;g__Mycobacterium	0.0	0.0	0.0	0.0	0.0	0.0	0.0	0.0	0.0	0.0	0.0	0.0	0.0	0.0	0.0	0.0	0.0	0.0	0.0	0.0	0.0	0.0	0.0	0.0	0.0	0.0	0.0	0.0	0.0	0.0	0.0	0.0	0.0	7.1639395936613465e-06	0.0	0.0	0.0	0.0	0.0	0.0	0.0	0.0	0.0	0.0	0.0	0.0	0.0	0.0	0.0
k__Bacteria;p__Actinobacteria;c__Actinobacteria;o__Actinomycetales;f__Nakamurellaceae;g__	0.0	0.0	0.0	0.0	0.0	0.0	0.0	0.0	0.0	0.0	0.0	0.0	0.0	0.0	0.0	0.0	0.0	0.0	0.0	0.0	0.0	0.0	0.0	0.0	0.0	0.0	0.0	0.0	0.0	0.0	0.0	0.0	0.0	0.0	0.0	0.0	0.0	0.0	0.0	0.0	0.0	0.0	0.0	0.0	0.0	0.0	0.0	0.0	0.0
k__Bacteria;p__Actinobacteria;c__Actinobacteria;o__Actinomycetales;f__Nocardiaceae;g__Rhodococcus	0.0	0.0	0.0	0.0	0.0	0.0	0.0	0.0	0.0	0.0	0.0	0.0	2.6554782516331192e-05	0.0	0.0	0.0	0.0	1.4168921886733639e-05	0.0	0.0	0.0	0.0	0.0	0.0	0.0	0.0	0.0	0.0	0.0	0.0	0.0	0.0	0.0	0.0	0.0	0.0	0.0	0.0	0.0	0.0	0.0	0.0	1.7817371937639198e-05	0.0	0.0	0.0	0.0	0.0	0.0
k__Bacteria;p__Actinobacteria;c__Actinobacteria;o__Actinomycetales;f__Nocardioidaceae;g__	0.0	0.0	0.0	0.0	0.0	0.0	0.0	0.0	0.0	0.0	0.0	0.0	0.0	0.0	0.0	0.0	0.0	0.0	0.0	0.0	0.0	0.0	0.0	3.9527254041661726e-05	0.0	0.0	0.0	0.0	0.0	2.058756922570152e-05	0.0	0.0	0.0	0.0	0.0	0.0	0.0	0.0	0.0	0.0	0.0	6.165608237252604e-05	0.0	0.0	0.0	0.0	0.0	0.0	0.0
k__Bacteria;p__Actinobacteria;c__Actinobacteria;o__Actinomycetales;f__Nocardioidaceae;g__Aeromicrobium	0.0	0.0	0.0	0.0	0.0	0.0	0.0	0.0	0.0	0.0	0.0	0.0	0.0	0.0	0.0	0.0	0.0	0.0	0.0	0.0	0.0	0.0	0.0	0.0	0.0	0.0	0.0	0.0	0.0	0.0	0.0	0.0	0.0	0.0	0.0	0.0	0.0	0.0	0.0	0.0	0.0	0.0	0.0	0.0	0.0	0.0	0.0	0.0	0.0
k__Bacteria;p__Actinobacteria;c__Actinobacteria;o__Actinomycetales;f__Nocardioidaceae;g__Friedmanniella	0.0	0.0	0.0	0.0	0.0	0.0	0.0	0.0	0.0	0.0	0.0	0.0	0.0	0.0	0.0	0.0	0.0	0.0	0.0	0.0	0.0	0.0	0.0	0.0	0.0	0.0	0.0	0.0	0.0	0.0	0.0	0.0	0.0	0.0	0.0	0.0	0.0	0.0	0.0	0.0	0.0	0.0	0.0	0.0	0.0	0.0	0.0	0.0	0.0
k__Bacteria;p__Actinobacteria;c__Actinobacteria;o__Actinomycetales;f__Nocardioidaceae;g__Nocardioides	0.0	0.0	0.0	0.0	0.0	0.0	0.0	0.0	0.0	0.0	0.0	0.0	0.0	0.0	0.0	0.0	0.0	0.0	0.0	0.0	0.0	0.0	0.0	0.0	0.0	0.0	0.0	0.0	0.0	0.0	0.0	0.0	0.0	0.0	0.0	0.0	0.0	0.0	0.0	0.0	0.0	0.0	0.0	0.0	0.0	0.0	0.0	0.0	0.0
k__Bacteria;p__Actinobacteria;c__Actinobacteria;o__Actinomycetales;f__Promicromonosporaceae;Other	0.0	0.0	0.0	0.0	0.0	0.0	0.0	0.0	0.0	0.0	0.0	0.0	0.0	0.0	0.0	0.0	0.0	0.0	0.0	0.0	0.0	0.0	0.0	0.0	0.0	0.0	0.0	0.0	0.0	0.0	0.0	0.0	0.0	0.0	0.0	0.0	0.0	0.0	0.0	0.0	0.0	0.0	0.0	0.0	0.0	0.0	0.0	0.0	0.0
k__Bacteria;p__Actinobacteria;c__Actinobacteria;o__Actinomycetales;f__Promicromonosporaceae;g__Cellulosimicrobium	0.0	0.0	0.0	0.0	0.0	0.0	0.0	0.0	0.0	0.0	0.0	0.0	0.0	0.0	0.0	0.0	0.0	0.0	0.0	0.0	0.0	0.0	0.0	0.0	0.0	0.0	0.0	0.0	0.0	0.0	0.0	0.0	0.0	0.0	0.0	0.0	0.0	0.0	0.0	0.0	0.0	0.0	0.0	0.0	0.0	0.0	0.0	0.0	0.0
k__Bacteria;p__Actinobacteria;c__Actinobacteria;o__Actinomycetales;f__Propionibacteriaceae;g__	0.0	0.0	0.0	0.0	0.0	0.0	0.0	0.0	0.0	0.0	0.0	0.0	0.0	0.0	0.0	0.0	0.0	0.0	0.0	0.0	0.0	0.0	0.0	0.0	0.0	0.0	0.0	0.0	0.0	0.0	0.0	0.0	0.0	0.0	0.0	0.0	0.0	0.0	0.0	0.0	0.0	0.0	0.0	0.0	0.0	0.0	0.0	0.0	0.0
k__Bacteria;p__Actinobacteria;c__Actinobacteria;o__Actinomycetales;f__Propionibacteriaceae;g__Propionibacterium	0.0	0.0	8.512956720128035e-05	0.0	0.0	0.0	0.0	0.0	0.0	0.0	0.0	1.7783784745069446e-05	0.0	4.526798647996137e-05	0.0	0.0	0.0	0.00022670275018773822	0.0	0.0	0.00019708316909735908	1.0641354431592054e-05	0.0	0.0	0.00013040238450074516	0.0	0.0	1.9321804656554922e-05	0.0	6.176270767710456e-05	6.367398917542184e-05	6.007569537617398e-05	0.0	2.149181878098404e-05	0.00015400701947783512	1.629938714304342e-05	0.0	0.00034694113565398406	0.0	0.0004082674151569278	6.122490629187954e-05	0.0	1.7817371937639198e-05	6.740724762726489e-06	0.00021920647256929912	0.0	0.0	0.0	0.0
k__Bacteria;p__Actinobacteria;c__Actinobacteria;o__Actinomycetales;f__Pseudonocardiaceae;g__Pseudonocardia	0.0	0.0	0.0	0.0	0.0	0.0	0.0	0.0	0.0	0.0	0.0	0.0	0.0	0.0	0.0	0.0	0.0	0.0	0.0	0.0	0.0	0.0	0.0	0.0	0.0	0.0	0.0	0.0	0.0	0.0	0.0	0.0	0.0	0.0	0.0	0.0	0.0	0.0	0.0	0.0	0.0	0.0	0.0	0.0	0.0	0.0	0.0	0.0	0.0
k__Bacteria;p__Actinobacteria;c__Actinobacteria;o__Bifidobacteriales;f__Bifidobacteriaceae;Other	2.0206510537695245e-05	0.0	0.0	0.0	0.0	4.842615012106537e-05	0.0	0.0	0.0	1.4507471347744088e-05	1.5181187472484098e-05	0.0	0.0	0.0	1.7023884509967483e-05	0.0	4.298302170642596e-05	0.0	0.0	0.0	0.0	1.0641354431592054e-05	3.450179409329285e-05	0.0	0.0	0.0	0.0	1.9321804656554922e-05	0.0	0.0	0.0	0.0	0.0	0.0	0.0	0.0	0.0	0.0	0.0	0.0	1.3605534731528785e-05	0.0	0.0	5.392579810181191e-05	0.00011956716685598135	0.0	0.0	0.0	0.0
k__Bacteria;p__Actinobacteria;c__Actinobacteria;o__Bifidobacteriales;f__Bifidobacteriaceae;g__	0.0	0.0	0.0	0.0	0.0	0.0	0.0	1.994455413949221e-05	0.0	0.0	0.0	0.0	0.0	0.0	1.7023884509967483e-05	0.0	0.0	0.0	0.0	0.0	0.0	3.192406329477616e-05	3.450179409329285e-05	0.0	0.0	0.0	0.0	0.00011593082793932953	0.0	0.0	0.0	0.0	0.0	0.0	8.105632604096586e-06	0.0	0.0	0.0	0.0	0.0	0.0	0.0	0.0	0.0	0.0	0.0	0.0	0.0	0.0
k__Bacteria;p__Actinobacteria;c__Actinobacteria;o__Bifidobacteriales;f__Bifidobacteriaceae;g__Bifidobacterium	0.003920063044312877	6.58100393214985e-05	0.013331290223720501	0.0098805704580379	0.014467129545982503	0.0023244552058111377	0.0376703179267967	0.007399429585751609	0.0758063517612828	0.05318438996082987	0.15802098040108717	0.017499244189148323	0.03417600509851828	0.028096330275229356	0.07459866192267768	0.024322594410070408	0.001633354824844187	0.018447936296527183	0.004830917874396136	0.018983216555320207	0.030744974379188016	0.06739169761527226	0.07830182169472798	0.009545831851061306	0.014102086438152011	0.010212186542607514	0.02666666666666667	0.003883682735967541	0.039009592172445554	0.046322030757828446	0.06300541228907999	0.05563009391833707	0.03000243356935092	0.0077872023383098845	0.13405095200654926	0.23048963358977656	0.0027191087202551555	0.00740141089395166	0.001912137291457526	0.32362847665220706	0.03906149021421912	0.07879647327208832	0.0489086859688196	0.009362866695427092	0.1840537255136406	0.003210812794324506	0.010828135828135828	0.05721297481860859	0.0033590360790393434
k__Bacteria;p__Actinobacteria;c__Actinobacteria;o__Bifidobacteriales;f__Bifidobacteriaceae;g__Scardovia	0.0	0.0	0.0	0.0	0.0	0.0	0.0	0.0	0.0	0.0	0.0	0.0	0.0	0.0	0.0	0.0	0.0	0.0	0.0	0.0	0.0	0.0	0.0	0.0	0.0	0.0	0.0	0.0	0.0	0.0	0.0	0.0	0.0	0.0	0.0	0.0	0.0	0.0	0.0	0.0	0.0	0.0	0.0	0.0	0.0	0.0	0.0	0.0	0.0
k__Bacteria;p__Actinobacteria;c__Coriobacteriia;o__Coriobacteriales;f__Coriobacteriaceae;g__	0.000727434379357029	8.226254915187312e-05	0.010385807198556203	0.0026959264551263025	0.0007485223137082828	0.0	0.0011831609480554177	0.00023933464967390653	0.0	0.011011170752937751	0.00044025443670203885	0.0006402162508225	0.0014605130383982155	0.00019616127474649927	0.007626700260465437	0.001706848730531257	0.0017623038899634647	0.00022670275018773822	0.0015458937198067635	0.009776763891152028	0.001083957430035475	0.0030647100762985118	0.006106817554512829	0.004170125301395313	0.004489567809239941	0.0003971405877680699	0.0	3.8643609313109844e-05	0.0010681706509431945	0.0005352767998682396	0.0010251512257242917	0.001481867152612291	0.004959846105709616	0.0012178697309224284	0.0009645702798874941	0.0005052810014343461	7.348942487176096e-05	0.0010408234069619522	3.186895485762544e-05	0.003470273028833886	0.0047551343886693105	0.0030211480362537764	0.006360801781737194	0.000276369715271786	0.0025706940874035992	0.0011161396856461379	0.0012127512127512127	0.0013124199743918053	0.0002719867270477201
k__Bacteria;p__Actinobacteria;c__Coriobacteriia;o__Coriobacteriales;f__Coriobacteriaceae;g__Adlercreutzia	0.0001414455737638667	0.0	0.003779752783736848	0.0005257056587496293	0.00021939447125932427	0.0	0.0028624861646502045	1.994455413949221e-05	0.0	0.0	0.00018217424966980917	0.006117621952303891	0.0	1.508932882665379e-05	0.0	0.0002133560913164071	0.00030088115194498174	0.00015585814075407003	0.0001288244766505636	0.0	0.0	0.0	1.7250897046646426e-05	3.9527254041661726e-05	0.00020491803278688525	0.00017020310904345852	0.0	9.66090232827746e-05	0.0	0.0	0.0	2.0025231792057992e-05	0.003302701261979534	2.8655758374645386e-05	8.105632604096586e-06	4.889816142913026e-05	2.939576994870438e-05	0.0	0.0	0.0002041337075784639	8.843597575493711e-05	0.00018496824711757815	5.3452115812917595e-05	0.00012807377049180329	0.0	0.00018347501681854322	8.662508662508663e-05	0.00038412291933418694	0.00016319203622863204
k__Bacteria;p__Actinobacteria;c__Coriobacteriia;o__Coriobacteriales;f__Coriobacteriaceae;g__Atopobium	0.0	0.0	8.512956720128035e-05	5.391852910252608e-05	2.5811114265802855e-05	0.0	0.00019083241097668028	3.988910827898442e-05	0.0003250170247012939	7.253735673872045e-05	0.0	0.00040902704913659726	0.0	1.508932882665379e-05	0.0002213104986295773	0.0	0.0	2.8337843773467278e-05	0.0	0.00024441909727880074	0.0043358297201418995	0.0	3.450179409329285e-05	0.0	0.0	0.0	0.0	0.0	0.00040590484735841397	0.0	0.0	0.00048060556300939187	0.0007300708052796868	0.00012178697309224291	0.0	0.0	0.0001616767347178741	0.0	0.0	0.0	0.0007687127123313765	0.0	0.00017817371937639198	6.740724762726489e-06	0.0009166816125625236	0.00012231667787902881	0.0	9.603072983354675e-05	1.3599336352386003e-05
k__Bacteria;p__Actinobacteria;c__Coriobacteriia;o__Coriobacteriales;f__Coriobacteriaceae;g__Collinsella	0.001980238032694134	6.58100393214985e-05	0.008683215854530595	0.0012805650661849941	0.0013938001703533542	0.00021791767554479418	0.025037212320140445	0.0018947326432517597	1.547700117625209e-05	0.0027346583490497622	0.0051919661155895615	0.012839892585940142	0.00013277391258165595	6.035731530661516e-05	0.0050390698149503765	0.0	0.0006017623038899635	0.005143318644884311	0.001610305958132045	0.0	0.0	0.0018409543166654247	0.002587634556996965	0.0028854895450413057	0.013934426229508193	0.00034040621808691704	0.0	0.001313882716645735	0.009506718793394429	0.001132316307413584	0.0013689907672715697	0.0003204037086729279	0.10102789334013183	0.008138235378399286	0.028069805707986478	0.005052810014343457	0.0	0.0034694113565398406	3.186895485762544e-05	0.05302373054350604	0.009496663242607091	0.02213453357173685	0.009585746102449888	0.0004314063848144953	0.005061676730236543	0.0021558314476178824	0.0077096327096327095	0.007938540332906528	0.0003943807542191941
k__Bacteria;p__Actinobacteria;c__Coriobacteriia;o__Coriobacteriales;f__Coriobacteriaceae;g__Eggerthella	0.0	3.290501966074925e-05	0.0005278033166479381	0.0001347963227563152	0.0	7.263922518159807e-05	0.003625815808556926	0.00019944554139492214	0.0017953321364452424	6.52836210648484e-05	0.0020798226837303218	0.0024541622948195843	0.0038504434648680224	0.0003772332206663447	0.0009022658790282766	0.0004267121826328142	4.298302170642596e-05	5.6675687546934556e-05	0.0001932367149758454	0.0	0.04690579424517146	0.0009364391899801009	0.0012248136903118963	5.9290881062492586e-05	7.451564828614009e-05	0.0	0.0	9.66090232827746e-05	0.004913584994338693	0.0018940563687645398	0.000413880929640242	0.0401305645112842	0.001100900420659845	6.447545634295211e-05	0.0010213097081161698	0.00022819142000260793	0.001308111762717345	0.001850352723487915	4.780343228643817e-05	0.0009951518244450115	0.0019932108381689674	0.0003699364942351563	0.0	4.718507333908542e-05	0.0012753831131304676	0.0002752125252278148	0.00017325017325017325	0.0003307725138711054	0.0
k__Bacteria;p__Actinobacteria;c__Coriobacteriia;o__Coriobacteriales;f__Coriobacteriaceae;g__Slackia	0.00024247812645234297	0.0	3.405182688051214e-05	0.0	0.0	0.0	0.0	0.0	0.0	0.0007543885100826925	0.0	0.0	0.0	0.0	0.0	0.0	0.0004298302170642596	0.0	0.0001288244766505636	0.0	0.0	0.0	0.0	0.0003755089133957864	5.588673621460507e-05	0.0	0.0	0.0	0.002734516866414578	8.235027690280609e-05	1.2734797835084367e-05	0.00010012615896028997	1.1588425480629946e-05	7.1639395936613465e-06	0.00011347885645735221	0.00133654974572956	0.0	0.0	0.0	0.00015310028068384792	2.0408302097293177e-05	0.0	0.0	2.6962899050905955e-05	0.0	0.0	0.0	0.0	0.0
k__Bacteria;p__Actinobacteria;c__MB-A2-108;o__0319-7L14;f__;g__	0.0	0.0	0.0	0.0	0.0	0.0	0.0	0.0	0.0	0.0	0.0	0.0	0.0	0.0	0.0	0.0	0.0	0.0	0.0	0.0	0.0	0.0	0.0	0.0	0.0	0.0	0.0	0.0	0.0	0.0	0.0	0.0	0.0	0.0	0.0	0.0	0.0	0.0	0.0	0.0	0.0	0.0	0.0	0.0	0.0	0.0	0.0	0.0	0.0
k__Bacteria;p__Actinobacteria;c__Thermoleophilia;o__Gaiellales;f__;g__	0.0	0.0	0.0	0.0	0.0	0.0	0.0	0.0	0.0	0.0	0.0	0.0	0.0	0.0	0.0	0.0	0.0	0.0	0.0	0.0	0.0	0.0	0.0	0.0	0.0	0.0	0.0	0.0	0.0	0.0	0.0	0.0	0.0	0.0	0.0	0.0	0.0	0.0	0.0	0.0	0.0	0.0	0.0	0.0	0.0	0.0	0.0	0.0	0.0
k__Bacteria;p__Actinobacteria;c__Thermoleophilia;o__Gaiellales;f__AK1AB1_02E;g__	0.0	0.0	0.0	0.0	0.0	0.0	0.0	0.0	0.0	0.0	0.0	0.0	0.0	0.0	0.0	0.0	0.0	0.0	0.0	0.0	0.0	0.0	0.0	0.0	0.0	0.0	0.0	0.0	0.0	0.0	0.0	0.0	0.0	0.0	0.0	0.0	0.0	0.0	0.0	0.0	0.0	0.0	0.0	0.0	0.0	0.0	0.0	0.0	0.0
k__Bacteria;p__Actinobacteria;c__Thermoleophilia;o__Gaiellales;f__Gaiellaceae;g__	0.0	0.0	0.0	0.0	0.0	0.0	0.0	0.0	0.0	0.0	0.0	0.0	0.0	0.0	0.0	0.0	0.0	0.0	0.0	0.0	0.0	0.0	0.0	0.0	0.0	0.0	0.0	0.0	0.0	0.0	0.0	0.0	0.0	0.0	0.0	0.0	0.0	0.0	0.0	0.0	0.0	0.0	0.0	0.0	0.0	0.0	0.0	0.0	0.0
k__Bacteria;p__Actinobacteria;c__Thermoleophilia;o__Solirubrobacterales;f__;g__	0.0	0.0	0.0	0.0	0.0	0.0	0.0	0.0	0.0	0.0	0.0	3.556756949013889e-05	0.0	0.0	0.0	0.0	0.0	0.0	0.0	0.0	0.0	0.0	0.0	0.0	0.0	0.0	0.0	0.0	0.0	0.0	0.0	0.0	0.0	0.0	0.0	0.0	0.0	0.0	0.0	0.0	0.0	0.0	0.0	0.0	0.0	0.0	0.0	0.0	0.0
k__Bacteria;p__Actinobacteria;c__Thermoleophilia;o__Solirubrobacterales;f__Solirubrobacteraceae;g__	0.0	0.0	0.0	0.0	0.0	0.0	0.0	0.0	0.0	0.0	0.0	0.0	0.0	0.0	0.0	0.0	0.0	0.0	0.0	0.0	0.0	0.0	0.0	0.0	0.0	0.0	0.0	0.0	0.0	0.0	0.0	0.0	0.0	0.0	0.0	0.0	0.0	0.0	0.0	0.0	0.0	0.0	0.0	0.0	0.0	0.0	0.0	0.0	0.0
k__Bacteria;p__Aquificae;c__Aquificae;o__Aquificales;f__Aquificaceae;g__	0.0	0.0	0.0	0.0	0.0	0.0	0.0	0.0	0.0	0.0	0.0	0.0	0.0	0.0	0.0	0.0	0.0	0.0	0.0	0.0	0.0	0.0	0.0	0.0	0.0	0.0	0.0	0.0	0.0	0.0	0.0	0.0	0.0	0.0	0.0	0.0	0.0	0.0	0.0	0.0	0.0	0.0	0.0	0.0	0.0	0.0	0.0	0.0	0.0
k__Bacteria;p__Armatimonadetes;c__Armatimonadia;o__Armatimonadales;f__Armatimonadaceae;g__Armatimonas	0.0	0.0	0.0	0.0	0.0	0.0	0.0	0.0	0.0	0.0	0.0	0.0	0.0	0.0	0.0	0.0	0.0	1.4168921886733639e-05	0.0	0.0	0.0	0.0	0.0	0.0	0.0	0.0	0.0	0.0	0.0	0.0	0.0	0.0	0.0	0.0	0.0	0.0	0.0	0.0	0.0	0.0	0.0	0.0	0.0	0.0	0.0	0.0	0.0	0.0	0.0
k__Bacteria;p__Armatimonadetes;c__Armatimonadia;o__FW68;f__;g__	0.0	0.0	0.0	0.0	0.0	0.0	0.0	0.0	0.0	0.0	0.0	0.0	0.0	0.0	0.0	0.0	0.0	0.0	0.0	0.0	0.0	0.0	0.0	0.0	0.0	0.0	0.0	0.0	0.0	0.0	0.0	0.0	0.0	0.0	0.0	0.0	0.0	0.0	0.0	0.0	0.0	0.0	0.0	0.0	0.0	0.0	0.0	0.0	0.0
k__Bacteria;p__Armatimonadetes;c__Chthonomonadetes;o__SJA-22;f__;g__	0.0	0.0	0.0	0.0	0.0	0.0	0.0	0.0	0.0	0.0	0.0	0.0	0.0	0.0	0.0	0.0	0.0	0.0	0.0	0.0	0.0	0.0	0.0	0.0	0.0	0.0	0.0	0.0	0.0	0.0	0.0	0.0	0.0	0.0	0.0	0.0	0.0	0.0	0.0	0.0	0.0	0.0	0.0	0.0	0.0	0.0	0.0	0.0	0.0
k__Bacteria;p__Armatimonadetes;c__[Fimbriimonadia];o__[Fimbriimonadales];f__[Fimbriimonadaceae];g__	0.0	0.0	0.0	0.0	0.0	0.0	0.0	0.0	0.0	0.0	0.0	0.0	0.0	0.0	0.0	0.0	0.0	0.0	0.0	0.0	0.0	0.0	0.0	0.0	0.0	0.0	0.0	0.0	0.0	0.0	0.0	0.0	0.0	0.0	0.0	0.0	0.0	0.0	0.0	0.0	0.0	0.0	0.0	0.0	0.0	0.0	0.0	0.0	0.0
k__Bacteria;p__Armatimonadetes;c__[Fimbriimonadia];o__[Fimbriimonadales];f__[Fimbriimonadaceae];g__Fimbriimonas	0.0	0.0	0.0	0.0	0.0	0.0	0.0	0.0	0.0	0.0	0.0	0.0	0.0	0.0	0.0	0.0	0.0	0.0	0.0	0.0	0.0	0.0	0.0	0.0	0.0	0.0	0.0	0.0	0.0	0.0	0.0	0.0	0.0	0.0	0.0	0.0	0.0	0.0	0.0	0.0	0.0	0.0	0.0	0.0	0.0	0.0	0.0	0.0	0.0
k__Bacteria;p__Bacteroidetes;c__;o__;f__;g__	0.0	0.0	0.0	0.0	0.0	0.0	0.0	0.0	0.0	0.0	0.0	0.0	0.0	0.0	0.0	0.0	0.0	0.0	0.0	0.0	0.0	0.0	0.0	0.0	0.0	0.0	0.0	0.0	0.0	0.0	0.0	0.0	0.0	0.0	0.0	0.0	0.0	0.0	0.0	0.0	0.0	0.0	0.0	0.0	0.0	0.0	0.0	0.0	0.0
k__Bacteria;p__Bacteroidetes;c__Bacteroidia;o__Bacteroidales;Other;Other	2.0206510537695245e-05	0.00024678764745561933	0.0	0.0	5.162222853160571e-05	0.0	0.0	5.983366241847663e-05	0.0	0.00018859712752067315	0.0	0.0	0.0	0.0	0.00013619107607973986	0.0	0.0003438641736514077	2.8337843773467278e-05	0.0001932367149758454	8.147303242626691e-05	0.0	0.0002873165696529854	0.0009660502346121998	0.0	0.0	0.0	0.0	7.728721862621969e-05	0.0	2.058756922570152e-05	1.2734797835084367e-05	0.0	0.0	7.1639395936613465e-06	0.0	1.629938714304342e-05	0.0	0.0	0.0	0.0	0.0	0.0	0.0	0.0	0.0	0.0	0.0	0.0	0.0
k__Bacteria;p__Bacteroidetes;c__Bacteroidia;o__Bacteroidales;f__;g__	0.0	0.0	0.0	0.0	2.5811114265802855e-05	0.0	0.0	0.0	0.0	0.0	0.0	0.0	0.0	0.0	0.0	0.0	0.0	0.0	0.0	0.0	9.854158454867954e-05	0.0	0.0	0.0	0.0	0.0	0.0	0.0	0.0	0.0	0.0	0.0	0.0	7.1639395936613465e-06	0.0	0.0	0.0	0.0	0.0	0.0	0.0	0.0	0.0	0.0	0.0	0.0055348296740260535	0.0	0.0	0.0
k__Bacteria;p__Bacteroidetes;c__Bacteroidia;o__Bacteroidales;f__BA008;g__	0.0	0.0	0.0	0.0	0.0	0.0	0.0	0.0	0.0	0.0	0.0	0.0	0.0	0.0	0.0	0.0	0.0	0.0	0.0	0.0	0.0	0.0	0.0	0.0	0.0	0.0	0.0	0.0	0.0	0.0	0.0	0.0	0.0	0.0	0.0	0.0	0.0	0.0	0.0	0.0	0.0	0.0	0.0	0.0	0.0	0.0	0.0	0.0	0.0
k__Bacteria;p__Bacteroidetes;c__Bacteroidia;o__Bacteroidales;f__Bacteroidaceae;g__5-7N15	0.0	0.0	0.0	0.0	0.0	0.0	0.0	0.0	0.0	0.0	0.0	0.0	0.0	0.0	0.0	0.0	0.0	0.0	0.0	0.0	0.0	0.0	0.0	0.0	0.0	0.0	0.0	0.0	0.0	0.0	0.0	0.0	0.0	0.0	0.0	0.0	0.0	0.0	0.0	0.0	0.0	0.0	0.0	0.0	0.0	0.0	0.0	0.0	0.0
k__Bacteria;p__Bacteroidetes;c__Bacteroidia;o__Bacteroidales;f__Bacteroidaceae;g__BF311	0.0	0.0	0.0	0.0	0.0	0.0	0.0	0.0	0.0	0.0	0.0	0.0	0.0	0.0	0.0	0.0	0.0	0.0	0.0	0.0	0.0	0.0	0.0	0.0	0.0	0.0	0.0	0.0	0.0	0.0	0.0	0.0	0.0	0.0	0.0	0.0	0.0	0.0	0.0	0.0	0.0	0.0	0.0	0.0	0.0	0.0	0.0	0.0	0.0
k__Bacteria;p__Bacteroidetes;c__Bacteroidia;o__Bacteroidales;f__Bacteroidaceae;g__Bacteroides	0.013295883933803482	0.25284217107319634	0.0675758504443764	0.28297792036233627	0.3041452649510891	0.38813559322033675	0.08041677798557303	0.48525100221384915	0.0009905280752801338	0.10181343391846813	0.03304944512759791	0.06087389518237262	0.036858038132667734	0.33542069048768824	0.13697417476719898	0.039044164710902496	0.2179239200515815	0.5314337532057197	0.4334943639291446	0.005784585302264948	0.002364998029168309	0.40274334117246036	0.455078664090529	0.02379540693308034	0.13122205663189232	0.023090888460229216	0.10666666666666667	0.5333204521302353	0.055950778696404725	0.22251044819138227	0.19656797198344522	0.013797384704727949	0.020604220504560032	0.07216236352695057	0.3629215942158221	0.013577389490155191	0.08657054249893438	0.29339655371805246	0.005656739487228521	0.04261291145700442	0.014489894489078158	0.03175288242185091	0.0026904231625835195	0.14221581104400355	0.007014607122217572	0.09308299186594086	0.025900900900900897	0.06891805377720901	0.15911223532291624
k__Bacteria;p__Bacteroidetes;c__Bacteroidia;o__Bacteroidales;f__Porphyromonadaceae;g__	0.0	0.0	0.0	0.0	0.0	0.0	0.0	0.0	0.0	0.0	0.0	0.0	0.0	0.0	0.0	0.0	0.0	0.0	0.0	0.0	0.0	0.0	0.0	0.0	0.0	0.0	0.0	0.0	0.0	0.0	0.0	0.0	0.0	0.0	0.0	0.0	0.0	0.0	0.0	0.0	0.0	0.0	0.0	0.0	0.0	0.0	0.0	0.0	0.0
k__Bacteria;p__Bacteroidetes;c__Bacteroidia;o__Bacteroidales;f__Porphyromonadaceae;g__Dysgonomonas	0.0	0.0	0.0	0.0	0.0	0.0	0.0	0.0	0.0	0.0	0.0	0.0	0.0	0.0	0.0	0.0002133560913164071	0.0	0.00031171628150814006	0.0	0.0	0.0	0.0	0.0	0.0	0.0	0.0	0.0	0.0	0.0	0.0	0.0	0.0	0.0	0.0	8.105632604096586e-06	0.0	0.002939576994870438	0.0	0.0	0.0	0.0	0.0	0.0	0.0	0.0	0.0	0.0	0.0	0.0
k__Bacteria;p__Bacteroidetes;c__Bacteroidia;o__Bacteroidales;f__Porphyromonadaceae;g__Paludibacter	0.0	0.0	0.0	0.0	0.0	0.0	0.0	0.0	0.0	0.0	0.0	0.0	0.0	0.0	0.0	0.0	0.0	0.0	0.0	0.0	0.0	0.0	0.0	0.0	0.0	0.0	0.0	0.0	0.0	0.0	0.0	0.0	0.0	4.2983637561968075e-05	0.0	0.0	0.0	0.0	0.0	0.0	0.0	0.0	0.0	0.0	0.0	0.0	0.0	0.0	0.0
k__Bacteria;p__Bacteroidetes;c__Bacteroidia;o__Bacteroidales;f__Porphyromonadaceae;g__Parabacteroides	0.0012325971427994105	0.04473437422878857	0.002894405284843532	0.0008357372010891543	0.0011744056990940297	0.0005569007263922518	0.00919812220907599	0.019386106623586426	6.190800470500836e-05	0.05358334542289284	4.554356241745229e-05	0.0010670270847041668	0.0006638695629082798	0.00024142926122646064	0.00023833438313954476	0.0	0.004212336127229744	0.001275202969806027	0.013719806763285021	0.00032589212970506764	0.001083957430035475	0.10902067615166033	0.02660088324592876	0.0004940906755207716	0.005868107302533532	0.0010779530239419038	0.0	0.0006569413583228672	0.0006409023905659167	0.0	0.0016109519261381727	4.0050463584115985e-05	0.002758045264389927	0.003617789494798978	0.00037285909978844293	0.00013039509714434736	0.0025133383306142247	0.015381057013993293	0.0	0.0009951518244450115	6.802767365764393e-06	0.0	0.00010690423162583519	0.010144790767903368	0.0	9.173750840927161e-05	0.0	0.005591122492530945	0.02411162335278039
k__Bacteria;p__Bacteroidetes;c__Bacteroidia;o__Bacteroidales;f__Porphyromonadaceae;g__Porphyromonas	0.0	0.0	0.00011918139408179248	0.00012131669048068369	1.2905557132901427e-05	0.0	0.00011449944658600817	0.0	0.0	0.0	0.0	0.0	0.0	0.0	5.1071653529902456e-05	0.0	0.0	1.4168921886733639e-05	0.0005152979066022544	0.0	0.0	0.0	0.0	0.0001581090161666469	0.0	5.673436968115284e-05	0.0	1.9321804656554922e-05	0.0	0.0	1.9102196752626552e-05	0.00010012615896028997	0.0	0.0	0.0	3.259877428608684e-05	5.879153989740876e-05	0.0	0.0	0.00010206685378923195	4.0816604194586354e-05	0.00018496824711757815	1.7817371937639198e-05	0.0	0.0	0.0	8.662508662508663e-05	0.0003201024327784891	0.0003399834088096501
k__Bacteria;p__Bacteroidetes;c__Bacteroidia;o__Bacteroidales;f__Porphyromonadaceae;g__Tannerella	0.0	0.0	0.0	0.0	0.0	0.0	0.0	0.0	0.0	0.0	0.0	0.00014227027796055556	0.0	0.0	0.0	0.0	0.0	0.0	0.0	0.0	0.0	0.0	0.0	0.0	0.0	0.0	0.0	0.0	0.0	0.0	0.0	0.0	0.0	0.0	0.0	0.0	0.0	0.0	0.0	0.0	0.0	0.0	0.0	0.0	0.0	0.0	0.0	0.0	0.0
k__Bacteria;p__Bacteroidetes;c__Bacteroidia;o__Bacteroidales;f__Prevotellaceae;g__Prevotella	0.017377599062417898	0.05166088086737631	0.00020431096128307284	0.00035047043916641956	3.871667139870428e-05	0.0	0.0	0.0	0.013248313006871789	0.14789641665457656	7.590593736242048e-05	0.11710622254628221	0.0006107599978756174	4.526798647996137e-05	8.511942254983741e-05	0.0010667804565820354	0.0002578981302385558	0.0028762911430069284	0.0023832528180354265	8.147303242626691e-05	0.0	8.513083545273642e-05	1.7250897046646426e-05	0.004743270484999408	0.17293219076005945	0.00034040621808691704	0.0	0.00025118346053521395	0.0	0.0018734687995388382	0.004533588029290035	8.010092716823197e-05	0.008505904302782379	0.00010745909390492019	0.009110731047004569	0.0013528491328726035	0.00024986404456398724	0.0008095293165259628	4.780343228643817e-05	0.0013268690992600152	0.0004557854135062143	0.0007398729884703126	0.0005167037861915367	2.0222174288179467e-05	0.0	0.1082043911687358	0.035429660429660434	0.0010136577037985488	8.159601811431602e-05
k__Bacteria;p__Bacteroidetes;c__Bacteroidia;o__Bacteroidales;f__Rikenellaceae;Other	2.0206510537695245e-05	0.00011516756881262236	0.0	0.0	0.0006323722995121699	0.0	0.0	0.0	0.0	2.1761207021616132e-05	0.0	0.0	0.0	0.0	0.0	0.0	4.298302170642596e-05	0.0	0.0001932367149758454	0.0	0.0	3.192406329477616e-05	0.0	0.0	0.0	0.0	0.0	3.8643609313109844e-05	0.0	0.0	0.0	0.0	1.1588425480629946e-05	0.00014327879187322692	0.0	0.0	0.0	0.0	0.0	0.0	0.0	0.0	0.0	1.3481449525452977e-05	0.0	0.0	0.0	0.0	0.0
k__Bacteria;p__Bacteroidetes;c__Bacteroidia;o__Bacteroidales;f__Rikenellaceae;g__	0.02673321344137078	0.0075681545219723236	0.008989682296455205	0.0136009489661122	0.03127016493302017	0.005133171912832931	0.016755085683752526	0.009792776082490672	0.05153841391691946	0.008871318729145492	0.0015332999347208941	0.006562216570930626	0.001805725211110521	0.013731289232254952	0.11249382884186523	0.0002133560913164071	0.009542230818826564	0.025787437833855203	0.027246376811594208	0.00105914942154147	0.0005912495072920772	0.06356081001989927	0.058808308032017684	0.006502233289853354	0.0010991058122205662	0.004765687053216839	0.013333333333333334	0.04102019128586603	0.00192270717169775	0.013031931319869065	0.010627188793377904	0.018863768348118624	0.018008413196898936	0.01312433733558758	0.0035340558153861123	0.006813143825792148	0.0021311933212810677	0.005435411125245751	0.001322561626591456	0.0035468231691758102	0.0017279029109041558	0.005487391331154819	0.003759465478841871	0.06776450603968939	0.0016141567525557482	0.04086905999633052	0.0021656271656271655	0.002027315407597098	0.0695606054424543
k__Bacteria;p__Bacteroidetes;c__Bacteroidia;o__Bacteroidales;f__Rikenellaceae;g__Alistipes	0.0	0.0	0.0	0.0	0.0	0.0	0.0	0.0	0.0	2.1761207021616132e-05	0.0	0.0	0.0	0.0	0.0	0.0	0.0	0.0	0.0	0.0	0.0	0.0	0.0	0.0	0.0	0.0	0.0	0.0	0.0	0.0	0.0	0.0	0.0	0.0	0.0	8.149693571521711e-05	0.0	0.0	0.0	0.0	0.0	0.0	0.0	0.0	0.0	0.0	0.0	0.0	0.0
k__Bacteria;p__Bacteroidetes;c__Bacteroidia;o__Bacteroidales;f__S24-7;g__	0.005779062013780842	0.0	0.0	2.695926455126304e-05	0.00012905557132901425	0.0	0.0	0.0	0.0	0.00010155229943420861	0.0	0.0	0.0	1.508932882665379e-05	5.1071653529902456e-05	0.0	0.0025359982806791325	1.4168921886733639e-05	0.0	0.0	0.0	1.0641354431592054e-05	1.7250897046646426e-05	0.0	0.0	0.0	0.0	0.0	0.0	4.117513845140304e-05	0.0	0.0	8.111897836440962e-05	2.8655758374645386e-05	0.0	0.0	1.469788497435219e-05	0.0	0.0	0.0	1.3605534731528785e-05	0.0	0.0	0.001422292924935289	0.0	1.5289584734878602e-05	0.0	0.0	0.003155046033753553
k__Bacteria;p__Bacteroidetes;c__Bacteroidia;o__Bacteroidales;f__[Barnesiellaceae];Other	0.0	0.0	0.0	0.0	9.033889993030999e-05	0.0	0.0	0.0	0.0	0.0	0.0	0.0	0.0	0.0	0.0	0.0	0.0	0.0	0.0	0.0	0.0	0.0	0.0	0.0	0.0	0.0	0.0	0.0	0.0	0.0	0.0	0.0	0.0	0.0	0.0	0.0	0.0	0.0	0.0	0.0	0.0	0.0	0.0	0.0	0.0	0.0	0.0	0.0	0.0
k__Bacteria;p__Bacteroidetes;c__Bacteroidia;o__Bacteroidales;f__[Barnesiellaceae];g__	0.005617409929479279	0.0014313683552425924	0.011066843736166445	0.003437306230286037	0.019397052370750855	0.0	0.00045799778634403267	0.005843754362871216	0.0	0.0127375598433193	0.0	0.0010314595152140279	0.0	0.02286033317238049	0.006554195536337483	0.0	0.00958521384053299	0.003372203409042606	0.007729468599033816	0.0	0.0	0.0001383376076106967	1.7250897046646426e-05	0.00035574528637495557	0.0003353204172876304	0.0011914217633042096	0.0	1.9321804656554922e-05	0.0015381657373582	0.00922323101311428	0.0	6.007569537617398e-05	0.006941466862897336	0.02022380147290596	0.0001864295498942215	8.149693571521711e-05	1.469788497435219e-05	0.0019659997687059096	6.373790971525089e-05	0.0005868844092880836	0.00023809685780175376	0.001233121647450521	0.0001247216035634744	0.03918383304572908	1.9927861142663556e-05	6.115833893951441e-05	0.0003465003465003465	0.0	0.08237118028640197
k__Bacteria;p__Bacteroidetes;c__Bacteroidia;o__Bacteroidales;f__[Barnesiellaceae];g__Barnesiella	0.0	0.0	0.0	0.0	1.2905557132901427e-05	0.0	0.0	0.0	0.0	0.0	0.0	0.0	0.0	0.0	0.0	0.0	0.0	0.0	0.0	0.0	0.0	0.0	0.0	0.0	0.0	0.0	0.0	0.0	0.0	0.0	0.0	0.0	0.0	0.0	0.0	0.0	0.0	0.0	0.0	0.0	0.0	0.0	0.0	0.0	0.0	0.0	0.0	0.0	0.0
k__Bacteria;p__Bacteroidetes;c__Bacteroidia;o__Bacteroidales;f__[Odoribacteraceae];g__Butyricimonas	0.0005859888055931622	0.010167651075171511	5.107774032076821e-05	0.0	0.0007872389851069871	0.0007748184019370461	0.0	0.0	0.0	0.001102567822428551	0.0	0.0015294054880759724	0.0002921026076796431	1.508932882665379e-05	0.0	0.0	0.0015473887814313352	0.0	0.0028985507246376808	0.0	0.0	1.0641354431592054e-05	0.0	1.9763627020830863e-05	0.0	0.0	0.0	0.0	2.1363413018863893e-05	0.0	0.0	0.00014017662254440594	0.0006953055288377969	0.001325328824827349	0.0	0.0	0.0	0.003353764311321846	0.0	0.0	0.0002653079272648113	0.0	0.0	0.005257765314926661	0.0	0.0	0.0	0.00012804097311139564	0.0006799668176193001
k__Bacteria;p__Bacteroidetes;c__Bacteroidia;o__Bacteroidales;f__[Odoribacteraceae];g__Odoribacter	2.0206510537695245e-05	0.002698211612181439	0.00018728504784281676	0.0013210039630118884	0.00028392225692383137	0.00048426150121065375	0.00011449944658600817	0.00047866929934781307	0.0	0.0	0.0	0.0006935676050577083	0.0002655478251633119	0.0006337518107194591	0.001191671915697724	0.0004267121826328142	0.0005157962604771116	0.004619068535075166	0.0037359098228663444	8.147303242626691e-05	0.0	5.320677215796027e-05	0.004761247584874412	0.00011858176212498519	1.8628912071535022e-05	0.0	0.0	0.0	0.00014954389113204725	0.0009470281843822699	0.0	0.0	4.6353701922519784e-05	0.00022208212740350172	0.000648450608327727	0.0	8.818730984611315e-05	0.0011564704521799469	0.00020714820657456539	0.00010206685378923195	0.0005442213892611515	0.003884333189469141	1.7817371937639198e-05	0.003040066867989647	0.0	0.003684789921105743	8.662508662508663e-05	0.0	0.003059850679286851
k__Bacteria;p__Bacteroidetes;c__Bacteroidia;o__Bacteroidales;f__[Paraprevotellaceae];g__	0.0	0.0	0.0	0.0	3.871667139870428e-05	0.0	0.0	0.0	0.0	0.0	0.0	0.0	0.0	0.0	0.0	0.0	0.0	0.0	0.0	8.147303242626691e-05	0.0	0.0	0.0	0.0	0.0	0.0	0.0	0.0	0.0	0.0	0.0	0.0	0.0	0.0	0.0	0.0	0.0	0.0	0.0	0.0	0.0	0.0	0.0	0.0	0.0	0.0	0.0	0.0	0.0
k__Bacteria;p__Bacteroidetes;c__Bacteroidia;o__Bacteroidales;f__[Paraprevotellaceae];g__Paraprevotella	0.0018994119905433532	0.02592915549267041	1.702591344025607e-05	0.00021567411641010433	0.0	0.0	0.0	0.0	0.0	0.010568692876831558	0.0	0.0	0.0	0.0060809995171414765	0.0	0.0	0.0	0.0005667568754693455	0.0	8.147303242626691e-05	9.854158454867954e-05	1.0641354431592054e-05	0.0	0.0	0.00013040238450074516	0.0	0.0	0.0	0.0	2.058756922570152e-05	0.0	0.0	0.0001506495312481893	0.0	0.0	0.0	0.0	0.0	0.0	0.0	8.843597575493711e-05	0.0	0.0	0.0	0.0	0.0	8.662508662508663e-05	0.0	0.0
k__Bacteria;p__Bacteroidetes;c__Bacteroidia;o__Bacteroidales;f__[Paraprevotellaceae];g__[Prevotella]	0.0	0.00037840772609861633	0.0	0.0	2.5811114265802855e-05	0.0	0.0	0.0	0.0	0.0052444508922094915	0.0	0.0	0.0	0.0	0.0	0.0	0.0	0.0	0.0	0.0	0.0	0.0	1.7250897046646426e-05	0.0	0.0	5.673436968115284e-05	0.0	5.7965413969664766e-05	0.0	0.0	0.0005093919134033747	0.0	0.0	7.1639395936613465e-06	1.6211265208193173e-05	1.629938714304342e-05	4.409365492305657e-05	0.0	0.0	0.0029089053329931108	6.802767365764393e-06	0.0	0.0	0.0	0.0	0.04349886857072963	0.0	0.0	0.0
k__Bacteria;p__Bacteroidetes;c__Bacteroidia;o__Bacteroidales;f__p-2534-18B5;g__	0.0	0.0	0.0	0.0	0.0	0.0	0.0	0.0	0.0	0.0	0.0	0.0	0.0	0.0	0.0	0.0	0.0	0.0	0.0	0.0	0.0	0.0	0.0	0.0	0.0	0.0	0.0	0.0	0.0	0.0	0.0	0.0	0.0	5.731151674929077e-05	0.0	0.0	0.0	0.0005782352260899734	0.0	0.0	0.0	0.0	0.0	0.0	0.0	0.0	0.0	0.0	0.0
k__Bacteria;p__Bacteroidetes;c__Cytophagia;o__Cytophagales;f__Cytophagaceae;Other	0.0	0.0	0.0	0.0	0.0	0.0	0.0	0.0	0.0	0.0	0.0	0.0	0.0	0.0	0.0	0.0	0.0	0.0	0.0	0.0	0.0	0.0	0.0	0.0	0.0	0.0	0.0	0.0	0.0	0.0	0.0	0.0	0.0	0.0	0.0	0.0	0.0	0.0	0.0	0.0	0.0	0.0	0.0	0.0	0.0	0.0	0.0	0.0	0.0
k__Bacteria;p__Bacteroidetes;c__Cytophagia;o__Cytophagales;f__Cytophagaceae;g__	0.0	0.0	1.702591344025607e-05	0.0	0.0	0.0	0.0	0.0	0.0	7.253735673872044e-06	0.0	0.0	0.0	0.0	0.0	0.0	0.0	0.0	0.0	0.0	0.0	0.0	0.0	0.0	0.0	0.0	0.0	0.0	0.0	0.0	0.0	0.0	0.0	0.0	0.0	0.0	0.0	0.0	0.0	0.0	0.0	0.0	0.0	0.0	0.0	0.0	0.0	0.0	0.0
k__Bacteria;p__Bacteroidetes;c__Cytophagia;o__Cytophagales;f__Cytophagaceae;g__Adhaeribacter	0.0	0.0	0.0	0.0	0.0	0.0	0.0	0.0	0.0	0.0	0.0	0.0	0.0	0.0	0.0	0.0	0.0	0.0	0.0	0.0	0.0	0.0	0.0	0.0	0.0	0.0	0.0	0.0	0.0	4.117513845140304e-05	0.0	0.0	0.0	0.0	0.0	0.0	0.0	0.0	0.0	0.0	0.0	0.0	0.0	0.0	0.0	0.0	0.0	0.0	0.0
k__Bacteria;p__Bacteroidetes;c__Cytophagia;o__Cytophagales;f__Cytophagaceae;g__Cytophaga	0.0	0.0	0.0	0.0	0.0	0.0	0.0	0.0	0.0	0.0	0.0	0.0	0.0	0.0	0.0	0.0	0.0	0.0	0.0	0.0	0.0	0.0	0.0	0.0	0.0	0.0	0.0	0.0	0.0	0.0	0.0	0.0	0.0	0.0	0.0	0.0	0.0	0.0	0.0	0.0	0.0	0.0	0.0	0.0	0.0	0.0	0.0	0.0	0.0
k__Bacteria;p__Bacteroidetes;c__Cytophagia;o__Cytophagales;f__Cytophagaceae;g__Dyadobacter	0.0	0.0	0.0	0.0	0.0	0.0	0.0	0.0	0.0	0.0	0.0	0.0	0.0	0.0	0.0	0.0	0.0	0.0	0.0	0.0	0.0	0.0	0.0	0.0	0.0	0.0	0.0	0.0	0.0	0.0	0.0	0.0	0.0	0.0	0.0	0.0	0.0	0.0	0.0	0.0	0.0	0.0	0.0	0.0	0.0	0.0	0.0	0.0	0.0
k__Bacteria;p__Bacteroidetes;c__Cytophagia;o__Cytophagales;f__Cytophagaceae;g__Flectobacillus	0.0	0.0	0.0	0.0	0.0	0.0	0.0	0.0	0.0	0.0	0.0	0.0	0.0	0.0	0.0	0.0	0.0	0.0	0.0	0.0	0.0	0.0	0.0	0.0	0.0	0.0	0.0	0.0	0.0	0.0	0.0	0.0	0.0	7.880333553027481e-05	0.0	0.0	0.0	0.0	0.0	0.0	0.0	0.0	0.0	0.0	0.0	0.0	0.0	0.0	0.0
k__Bacteria;p__Bacteroidetes;c__Cytophagia;o__Cytophagales;f__Cytophagaceae;g__Hymenobacter	0.0	0.0	0.0	0.0	0.0	0.0	0.0	0.0	0.0	0.0	0.0	0.0	0.0	0.0	0.0	0.0	0.0	0.0	0.0	0.0	0.0	0.0	0.0	0.0	0.0	0.0	0.0	0.0	0.0	0.0	0.0	0.0	0.0	0.0	0.0	0.0	0.0	0.0	0.0	0.0	0.0	0.0	0.0	0.0	0.0	0.0	0.0	0.0	0.0
k__Bacteria;p__Bacteroidetes;c__Cytophagia;o__Cytophagales;f__Cytophagaceae;g__Leadbetterella	0.0	0.0	0.0	0.0	0.0	0.0	0.0	0.0	0.0	0.0	0.0	0.0	0.0	0.0	0.0	0.0	0.0	0.0	0.0	0.0	0.0	0.0	0.0	0.0	0.0	0.0	0.0	0.0	0.0	0.0	0.0	0.0	0.0	0.0	0.0	0.0	0.0	0.0	0.0	0.0	0.0	0.0	0.0	0.0	0.0	0.0	0.0	0.0	0.0
k__Bacteria;p__Bacteroidetes;c__Cytophagia;o__Cytophagales;f__Cytophagaceae;g__Spirosoma	0.0	0.0	0.0	0.0	0.0	0.0	0.0	0.0	0.0	0.0	0.0	0.0	0.0	0.0	0.0	0.0	0.0	0.0	0.0	0.0	0.0	0.0	0.0	0.0	0.0	0.0	0.0	0.0	0.0	0.0	0.0	0.0	0.0	0.0	0.0	0.0	0.0	0.0	0.0	0.0	0.0	0.0	0.0	0.0	0.0	0.0	0.0	0.0	0.0
k__Bacteria;p__Bacteroidetes;c__Cytophagia;o__Cytophagales;f__Cytophagaceae;g__Sporocytophaga	0.0	0.0	0.0	0.0	0.0	0.0	0.0	0.0	0.0	0.0	0.0	0.0	0.0	0.0	0.0	0.0	0.0	0.0	0.0	0.0	0.0	0.0	0.0	0.0	0.0	0.0	0.0	0.0	0.0	0.0	0.0	0.0	0.0	0.0	0.0	0.0	0.0	0.0	0.0	0.0	0.0	0.0	0.0	0.0	0.0	0.0	0.0	0.0	0.0
k__Bacteria;p__Bacteroidetes;c__Flavobacteriia;o__Flavobacteriales;f__Cryomorphaceae;g__	0.0	0.0	0.0	0.0	0.0	0.0	0.0	0.0	0.0	0.0	0.0	0.0	0.0	0.0	0.0	0.0	0.0	0.0	0.0	0.0	0.0	0.0	0.0	0.0	0.0	0.0	0.0	0.0	0.0	0.0	0.0	0.0	0.0	0.0	0.0	0.0	0.0	0.0	0.0	0.0	0.0	0.0	0.0	0.0	0.0	0.0	0.0	0.0	0.0
k__Bacteria;p__Bacteroidetes;c__Flavobacteriia;o__Flavobacteriales;f__Cryomorphaceae;g__Fluviicola	0.0	0.0	0.0	1.347963227563152e-05	0.0	0.0	3.8166482195336056e-05	0.0	0.0	0.0	0.0	0.0	0.0	0.0	0.0	0.0	0.0	0.0	0.0	0.0	0.0	0.0	0.0	3.9527254041661726e-05	5.588673621460507e-05	0.0	0.0	3.8643609313109844e-05	0.0	0.0	0.0	0.0	0.0	2.1491818780984038e-05	0.0	0.0	0.0	0.0	0.0	0.0	0.0	0.0	0.0	0.0	0.0	0.0	0.0	0.0	0.0
k__Bacteria;p__Bacteroidetes;c__Flavobacteriia;o__Flavobacteriales;f__Flavobacteriaceae;g__Aequorivita	0.0	0.0	0.0	0.0	0.0	0.0	0.0	0.0	0.0	0.0	0.0	0.0	0.0	0.0	0.0	0.0	0.0	0.0	0.0	0.0	0.0	0.0	0.0	0.0	0.0	0.0	0.0	0.0	0.0	0.0	0.0	0.0	0.0	0.0	0.0	0.0	0.0	0.0	0.0	0.0	0.0	0.0	0.0	0.0	0.0	0.0	0.0	0.0	0.0
k__Bacteria;p__Bacteroidetes;c__Flavobacteriia;o__Flavobacteriales;f__Flavobacteriaceae;g__Capnocytophaga	0.0	0.0	0.0	0.0	0.0	0.0	0.0	0.0	0.0	0.0	0.0	0.0	0.0	0.0	0.0	0.0	0.0	0.0	0.0	0.0	0.0	0.0	0.0	0.0	0.0	0.0	0.0	1.9321804656554922e-05	0.0	0.0	0.0	0.0	0.0	0.0	0.0	0.0	0.0	0.0	0.0	0.0	0.0	0.0	0.0	0.0	0.0	0.0	0.0	0.0	0.0
k__Bacteria;p__Bacteroidetes;c__Flavobacteriia;o__Flavobacteriales;f__Flavobacteriaceae;g__Flavobacterium	0.0	0.0	0.0	0.0	0.0	0.0	0.0004961642685393687	0.0	6.190800470500836e-05	0.00016683592049905702	3.0362374944968196e-05	0.0006757838203126389	5.3109565032662385e-05	0.0	1.7023884509967483e-05	0.0	0.0	0.00012752029698060276	0.0	0.0	0.0	0.0	0.0	0.0034191074746037393	0.0004284649776453055	0.00011346873936230568	0.0	0.00011593082793932955	2.1363413018863893e-05	0.0	0.0	0.0003804794040491019	1.1588425480629946e-05	8.596727512393615e-05	0.0	0.0	0.0	0.0	0.0	0.0	0.0	0.004254269683704298	0.0	0.0	1.9927861142663556e-05	0.0	0.0	0.00017072129748186088	0.0
k__Bacteria;p__Bacteroidetes;c__Flavobacteriia;o__Flavobacteriales;f__[Weeksellaceae];g__	0.0	0.0	0.0	0.0	0.0	0.0	0.0	0.0	1.547700117625209e-05	0.0	0.0	0.0	0.0	0.0	0.0	0.0	0.0	0.0	0.0	0.0	0.0	0.0	0.0	0.0	0.0	0.0	0.0	7.728721862621969e-05	0.0	0.0	0.0	0.0	0.0	0.0	0.0	0.0	0.0	0.0	0.0	0.0	7.483044102340832e-05	0.0	0.0	0.0	0.0	0.0	0.0	0.0	0.0
k__Bacteria;p__Bacteroidetes;c__Flavobacteriia;o__Flavobacteriales;f__[Weeksellaceae];g__Chryseobacterium	0.0	0.0	8.512956720128035e-05	0.0	0.0	0.0	0.0	0.0	0.0	0.0	0.0	0.0	0.0	0.0	0.0	0.0	0.0	0.0	0.0	0.0	0.0	0.0	0.0	0.0	0.0	0.0	0.0	0.0	0.0	0.0	0.0	0.0	0.0	0.0	0.0	0.0	0.0	0.0	0.0	0.0	0.0	0.0	0.0	0.0	0.00017935075028397202	0.0	0.0	0.0	0.0
k__Bacteria;p__Bacteroidetes;c__Flavobacteriia;o__Flavobacteriales;f__[Weeksellaceae];g__Cloacibacterium	0.0	0.0	0.0	0.0	0.0	0.0	0.0	0.0	0.0	0.0	0.0	0.0	0.0	0.0	0.0	0.0	0.0	0.0	0.0	0.0	0.0	0.0	0.0	0.0002569271512708012	0.0	0.0	0.0	0.0	0.0	2.058756922570152e-05	0.0	0.0	0.0	0.0	0.0	0.0	0.0	0.0	0.0	0.0	0.0	0.0	0.0	0.0	0.0	0.0	0.0	0.0	0.0
k__Bacteria;p__Bacteroidetes;c__Flavobacteriia;o__Flavobacteriales;f__[Weeksellaceae];g__Elizabethkingia	0.0	0.0	0.0	0.0	0.0	0.0	0.0	0.0	0.0	0.0	0.0	0.0	0.0	0.0	0.0	0.0	0.0	0.0	0.0	0.0	0.0	0.0	0.0	0.0	0.0	0.0	0.0	0.0	0.0	0.0	0.0	0.0	0.0	0.0	0.0	0.0	0.0	0.0	0.0	0.0	0.0	0.0	0.0	0.0	0.0	0.0	0.0	0.0	0.0
k__Bacteria;p__Bacteroidetes;c__Flavobacteriia;o__Flavobacteriales;f__[Weeksellaceae];g__Wautersiella	0.0	0.0	0.0	0.0	0.0	0.0	0.0	0.0	0.0	0.0	0.0	0.0	0.0	0.0	0.0	0.0	0.0	0.0	6.44122383252818e-05	0.0	0.0	0.0	0.0	0.0	0.0	0.0	0.0	0.0	0.0	0.0	0.0	0.0	0.0	0.0	0.0	0.0	0.0	0.0	0.0	0.0	0.0	0.0	0.0	0.0	0.0	0.0	0.0	0.0	0.0
k__Bacteria;p__Bacteroidetes;c__Sphingobacteriia;o__Sphingobacteriales;f__;g__	0.0	0.0	0.0	0.0	0.0	0.0	0.0	0.0	0.0	6.52836210648484e-05	3.0362374944968196e-05	1.7783784745069446e-05	0.0	0.0	0.0	0.0	0.0	0.0	0.0	0.0	0.0	0.0	0.0	0.0	0.0	0.0	0.0	0.0	0.0	0.0	0.0	0.0	0.0	0.0	0.0	0.0	0.0	0.0	0.0	0.0	0.0	0.0002466243294901042	0.0	0.0	0.0	0.0	0.0	3.201024327784891e-05	0.0
k__Bacteria;p__Bacteroidetes;c__Sphingobacteriia;o__Sphingobacteriales;f__Sphingobacteriaceae;g__	0.0	1.6452509830374625e-05	0.0	0.0	0.0	0.0	0.0	0.0	0.0	0.0	0.0	0.0	0.0	0.0	0.0	0.0	0.0	0.0	0.0	0.0	0.0	0.0	0.0	0.0	0.0	0.0	0.0	0.0	0.0	0.0	0.0	0.0	0.0	0.0	0.0	0.0	0.0	0.0	0.0	0.0	6.802767365764393e-06	0.0	0.0	0.0	0.0	0.0	0.0	0.0	0.0
k__Bacteria;p__Bacteroidetes;c__Sphingobacteriia;o__Sphingobacteriales;f__Sphingobacteriaceae;g__Pedobacter	0.0	0.0	0.0	0.0	0.0	0.0	0.0	0.0	0.0	0.0	0.0	0.0	0.0	0.0	1.7023884509967483e-05	0.0	4.298302170642596e-05	4.250676566020092e-05	0.0	0.0	0.0002956247536460386	0.0	0.0	0.0	0.0	0.0	0.0	0.0	0.0	0.0	0.0	0.0	0.0	0.0	0.0	0.0	0.0	0.0	0.0	0.0	0.0	0.0	0.0	0.0	0.0	0.0	0.0	0.0	0.0
k__Bacteria;p__Bacteroidetes;c__Sphingobacteriia;o__Sphingobacteriales;f__Sphingobacteriaceae;g__Sphingobacterium	0.0	0.0	0.0	0.0	0.0	0.0	0.0	0.0	0.0	0.0	0.0	0.0	0.0	0.0	0.0	0.0	0.0	0.0	0.0	0.0	0.0	0.0	0.0	0.0	0.0	0.0	0.0	0.0	0.0	0.0	0.0	0.0	0.0	0.0	0.0	0.0	0.0	0.0	0.0	0.0	0.0	0.0	0.0	0.0	5.978358342799067e-05	0.0	0.0	0.0	0.0
k__Bacteria;p__Bacteroidetes;c__VC2_1_Bac22;o__;f__;g__	0.0	0.0	0.0	0.0	0.0	0.0	0.0	0.0	0.0	0.0	0.0	0.0	0.0	0.0	0.0	0.0	0.0	0.0	0.0	0.0	0.0	0.0	0.0	0.0	0.0	0.0	0.0	0.0	0.0	0.0	0.0	0.0	5.794212740314973e-05	0.0	0.0	0.0	0.0	0.0	0.0	0.0	0.0	0.0	0.0	0.0	0.0	0.0	0.0	0.0	0.0
k__Bacteria;p__Bacteroidetes;c__[Saprospirae];o__[Saprospirales];f__;g__	0.0	0.0	0.0	0.0	0.0	0.0	0.0	0.0	0.0	0.0	3.0362374944968196e-05	0.0	0.0	0.0	0.0	0.0	0.0	0.0	0.0	0.0	0.0	0.0	0.0	0.0	0.0	0.0	0.0	0.0	0.0	0.0	0.0	0.0	0.0	0.0	0.0	0.0	0.0	0.0	0.0	0.0	0.0	0.0	0.0	0.0	0.0	0.0	0.0	0.0	0.0
k__Bacteria;p__Bacteroidetes;c__[Saprospirae];o__[Saprospirales];f__Chitinophagaceae;g__	0.0	0.0	0.0	0.0	0.0	0.0	0.0	0.0	0.0	0.0	0.0	0.0	0.0	0.0	0.0	0.0	0.0	0.0	0.0	0.0	0.0	0.0	0.0	0.0	3.7257824143070045e-05	0.0	0.0	0.0	0.0	0.0	0.0	0.0	0.0	0.0	0.0	0.0	0.0	0.0	0.0	0.0	6.122490629187954e-05	0.0003699364942351563	0.0	0.0	0.0	0.0	0.0	2.134016218523261e-05	0.0
k__Bacteria;p__Bacteroidetes;c__[Saprospirae];o__[Saprospirales];f__Chitinophagaceae;g__Flavihumibacter	0.0	0.0	0.0	0.0	0.0	0.0	0.0	0.0	0.0	0.0	0.0	0.0	0.0	0.0	0.0	0.0	0.0	0.0	0.0	0.0	0.0	0.0	0.0	0.0	0.0	0.0	0.0	0.0	0.0	0.0	0.0	0.0	0.0	0.0	0.0	0.0	0.0	0.0	0.0	0.0	0.0	0.0	0.0	0.0	0.0	0.0	0.0	0.0	0.0
k__Bacteria;p__Bacteroidetes;c__[Saprospirae];o__[Saprospirales];f__Chitinophagaceae;g__Flavisolibacter	0.0	0.0	0.0	0.0	0.0	0.0	0.0	0.0	0.0	0.0	0.0	0.0	0.0	0.0	0.0	0.0	0.0	0.0	0.0	0.0	0.0	0.0	0.0	0.0	0.0	0.0	0.0	0.0	0.0	0.0	0.0	0.0	0.0	0.0	0.0	0.0	0.0	0.0	0.0	0.0	0.0	0.0	0.0	0.0	0.0	0.0	0.0	0.0	0.0
k__Bacteria;p__Bacteroidetes;c__[Saprospirae];o__[Saprospirales];f__Chitinophagaceae;g__Sediminibacterium	0.0	0.0	0.00035754418224537743	0.0	0.0	0.0	0.0	0.0	0.0	0.0	0.0	0.0	0.0	0.0	0.0	0.0	0.0	0.0	0.0	0.0	0.0	0.0	0.0	0.0	0.0	0.0	0.0	0.0	0.0	0.0	0.0	0.0	0.0	0.0	0.0	0.0	0.0	0.0	0.0	0.0	0.0	0.0	0.0	0.0	0.0	9.17375084092716e-05	0.0	0.0	0.0
k__Bacteria;p__Bacteroidetes;c__[Saprospirae];o__[Saprospirales];f__Chitinophagaceae;g__Segetibacter	0.0	0.0	0.0	0.0	0.0	0.0	0.0	0.0	0.0	0.0	0.0	0.0	0.0	0.0	0.0	0.0	0.0	5.6675687546934556e-05	0.0	0.0	0.0	0.0	0.0	0.0	0.0	0.0	0.0	0.0	0.0	0.0	0.0	0.0	0.0	0.0	0.0	0.0	0.0	0.0	0.0	0.0	0.0	0.0	0.0	0.0	0.0	0.0	0.0	0.0	0.0
k__Bacteria;p__Bacteroidetes;c__[Saprospirae];o__[Saprospirales];f__Saprospiraceae;g__	0.0	0.0	0.0	0.0	0.0	0.0	0.0	0.0	0.0	0.0	0.0	0.0	0.0	0.0	0.0	0.0	0.0	0.0	0.0	0.0	0.0	0.0	0.0	0.0	0.0	0.0	0.0	0.0	0.0	0.0	0.0	0.0	0.0	0.0	0.0	0.0	0.0	0.0	0.0	0.0	0.0	0.00043159257660768235	0.0	0.0	0.0	0.0	0.0	0.0	0.0
k__Bacteria;p__Chlamydiae;c__Chlamydiia;o__Chlamydiales;f__;g__	0.0	0.0	0.0	0.0	0.0	0.0	0.0	0.0	0.0	0.0	0.0	0.0	0.0	0.0	0.0	0.0	0.0	0.0	0.0	0.0	0.0	0.0	0.0	0.0	0.0	0.0	0.0	0.0	0.0	0.0	0.0	0.0	0.0	0.0	0.0	0.0	2.939576994870438e-05	0.0	0.0	0.0	0.0	0.0	0.0	0.0	0.0	1.5289584734878602e-05	0.0	0.0	0.0
k__Bacteria;p__Chlamydiae;c__Chlamydiia;o__Chlamydiales;f__Parachlamydiaceae;Other	0.0	0.0	0.0	0.0	0.0	0.0	0.0	0.0	0.0	0.0	0.0	0.0	0.0	0.0	0.0	0.0	0.0	0.0	0.0	0.0	0.0	0.0	0.0	0.0	0.0	0.0	0.0	0.0	0.0	0.0	0.0	0.0	0.0	0.0	0.0	0.0	0.0	0.0	0.0	0.0	0.0	0.0	0.0	0.0	0.0	0.0	0.0	0.0	0.0
k__Bacteria;p__Chlamydiae;c__Chlamydiia;o__Chlamydiales;f__Parachlamydiaceae;g__Candidatus Protochlamydia	0.0	0.0	0.0	0.0	0.0	0.0	0.0	0.0	0.0	0.0	0.0	0.0	0.0	0.0	0.0	0.0	0.0	0.0	0.0	0.0	0.0	0.0	0.0	0.0	0.0	0.0	0.0	0.0	0.0	0.0	0.0	0.0	0.0	0.0	0.0	0.0	0.0	0.0	0.0	0.0	0.0	0.0	0.0	0.0	0.0	0.0	0.0	0.0	0.0
k__Bacteria;p__Chlamydiae;c__Chlamydiia;o__Chlamydiales;f__Parachlamydiaceae;g__Parachlamydia	0.0	0.0	0.0	0.0	0.0	0.0	0.0	0.0	0.0	0.0	0.0	0.0	0.0	0.0	0.0	0.0	0.0	0.0	0.0	0.0	0.0	0.0	0.0	0.0	0.0	0.0	0.0	0.0	0.0	0.0	0.0	0.0	0.0	0.0	0.0	0.0	0.0	0.0	0.0	0.0	0.0	0.0	0.0	0.0	0.0	0.0	0.0	0.0	0.0
k__Bacteria;p__Chlamydiae;c__Chlamydiia;o__Chlamydiales;f__Rhabdochlamydiaceae;g__Candidatus Rhabdochlamydia	0.0	0.0	0.0	0.0	0.0	0.0	0.0	0.0	0.0	0.0	0.0	0.0	0.0	0.0	0.0	0.0	0.0	0.0	0.0	0.0	0.0	0.0	0.0	0.0	0.0	0.0	0.0	0.0	0.0	0.0	0.0	0.0	0.0	0.0	0.0	0.0	0.0	0.0	0.0	0.0	0.0	0.0	0.0	0.0	0.0	0.0	0.0	0.0	0.0
k__Bacteria;p__Chlorobi;c__OPB56;o__;f__;g__	0.0	0.0	0.0	0.0	0.0	0.0	0.0	0.0	0.0	0.0	0.0	0.0	0.0	0.0	0.0	0.0	0.0	2.8337843773467278e-05	0.0	0.0	0.0	0.0	0.0	0.0	0.0	0.0	0.0	0.0	0.0	0.0	0.0	0.0	0.0	0.0	0.0	0.0	0.0	0.0	0.0	0.0	0.0	0.0	0.0	0.0	0.0	0.0	0.0	0.0	0.0
k__Bacteria;p__Chloroflexi;c__;o__;f__;g__	0.0	0.0	0.0	0.0	0.0	0.0	0.0	0.0	0.0	0.0	0.0	0.0	0.0	0.0	0.0	0.0	0.0	0.0	0.0	0.0	0.0	0.0	0.0	0.0	0.0	0.0	0.0	0.0	0.0	0.0	0.0	0.0	0.0	0.0	0.0	0.0	0.0	0.0	0.0	0.0	0.0	0.0	0.0	0.0	0.0	0.0	0.0	0.0	0.0
k__Bacteria;p__Chloroflexi;c__Anaerolineae;o__;f__;g__	0.0	0.0	0.0	0.0	0.0	0.0	0.0	0.0	0.0	0.0	0.0	0.0	0.0	0.0	0.0	0.0	0.0	0.0	0.0	0.0	0.0	0.0	0.0	0.0	0.0	0.0	0.0	0.0	0.0	0.0	0.0	0.0	0.0	0.0	0.0	0.0	0.0	0.0	0.0	0.0	0.0	0.0	0.0	0.0	0.0	0.0	0.0	0.0	0.0
k__Bacteria;p__Chloroflexi;c__Anaerolineae;o__H39;f__;g__	0.0	0.0	0.0	0.0	0.0	0.0	0.0	0.0	0.0	0.0	0.0	0.0	0.0	0.0	0.0	0.0	0.0	0.0	0.0	0.0	0.0	0.0	0.0	0.0	0.0	0.0	0.0	0.0	0.0	0.0	0.0	0.0	0.0	0.0	0.0	0.0	0.0	0.0	0.0	0.0	0.0	0.0	0.0	0.0	0.0	0.0	0.0	0.0	0.0
k__Bacteria;p__Chloroflexi;c__Anaerolineae;o__SBR1031;f__oc28;g__	0.0	0.0	0.0	0.0	0.0	0.0	0.0	0.0	0.0	0.0	0.0	0.0	0.0	0.0	0.0	0.0	0.0	2.8337843773467278e-05	0.0	0.0	0.0	0.0	0.0	0.0	0.0	0.0	0.0	0.0	0.0	0.0	0.0	0.0	0.0	0.0	0.0	0.0	0.0	0.0	0.0	0.0	0.0	0.0	0.0	0.0	0.0	0.0	0.0	0.0	0.0
k__Bacteria;p__Chloroflexi;c__Chloroflexi;o__AKIW781;f__;g__	0.0	0.0	0.0	0.0	0.0	0.0	0.0	0.0	0.0	0.0	0.0	0.0	0.0	0.0	0.0	0.0	0.0	0.0	0.0	0.0	0.0	0.0	0.0	0.0	0.0	0.0	0.0	0.0	0.0	0.0	0.0	0.0	0.0	0.0	0.0	0.0	0.0	0.0	0.0	0.0	0.0	0.0	0.0	0.0	0.0	0.0	0.0	0.0	0.0
k__Bacteria;p__Chloroflexi;c__Chloroflexi;o__Herpetosiphonales;f__;g__	0.0	0.0	0.0	0.0	0.0	0.0	0.0	0.0	0.0	0.0	0.0	0.0	0.0	0.0	0.0	0.0	0.0	0.0	0.0	0.0	0.0	0.0	0.0	0.0	0.0	0.0	0.0	0.0	0.0	0.0	0.0	0.0	0.0	0.0	0.0	0.0	0.0	0.0	0.0	0.0	0.0	0.0	0.0	0.0	0.0	0.0	0.0	0.0	0.0
k__Bacteria;p__Chloroflexi;c__Ellin6529;o__;f__;g__	0.0	0.0	3.405182688051214e-05	0.0	0.0	0.0	0.0	0.0	0.0	0.0	0.0	0.0	0.0	0.0	0.0	0.0	0.0	0.0	0.0	0.0	0.0	0.0	0.0	0.0	0.0	0.0	0.0	0.0	0.0	0.0	0.0	0.0	1.1588425480629946e-05	0.0	0.0	0.0	0.0	0.0	0.0	0.0	0.0	0.0	0.0	0.0	0.0	0.0	0.0	0.0	0.0
k__Bacteria;p__Chloroflexi;c__Thermomicrobia;o__Ellin6537;f__;g__	0.0	0.0	0.0	0.0	0.0	0.0	0.0	0.0	0.0	0.0	0.0	0.0	0.0	0.0	0.0	0.0	0.0	0.0	0.0	0.0	0.0	0.0	0.0	0.0	0.0	0.0	0.0	0.0	0.0	0.0	0.0	0.0	0.0	0.0	0.0	0.0	0.0	0.0	0.0	0.0	0.0	0.0	0.0	0.0	0.0	0.0	0.0	0.0	0.0
k__Bacteria;p__Cyanobacteria;c__4C0d-2;o__MLE1-12;f__;g__	0.0	0.0	0.0	0.0	0.0	0.0	0.0	0.0	0.0	0.0	0.0	0.0	0.0	0.0	0.0	0.0	0.0	0.0	0.0	0.0	0.0	0.0	0.0	0.0	0.0	0.0	0.0	0.0	0.0	0.0	0.0	0.0	0.0	0.0	0.0	0.0	0.0	0.0	0.0	0.0	0.0	0.0	0.0	0.0	0.0	0.0	0.0	0.0	0.0
k__Bacteria;p__Cyanobacteria;c__4C0d-2;o__YS2;f__;g__	0.0	0.0	0.0	0.0	5.162222853160571e-05	0.0	0.0	0.0	0.0	0.0	0.0	0.0	0.0	0.0003319652341863834	0.0	0.0	0.0004298302170642596	0.0	0.0	0.0	0.0	0.0	0.0	0.0	0.0	0.0	0.0	0.0	0.0	0.0	0.0	2.0025231792057992e-05	0.0	0.0	0.0	0.0	0.0	0.0	7.967238714406361e-05	0.0	0.00036054667038551284	0.0	0.0	0.00012133304572907679	0.0	0.0	0.0	0.0	0.0
k__Bacteria;p__Cyanobacteria;c__Chloroplast;o__;f__;g__	0.0	0.0	0.0	0.0	0.0	0.0	0.0	0.0	0.0	0.0	0.0	0.0	0.0	0.0	0.0	0.0	0.0	0.0	0.0	0.0	0.0	0.0	0.0	0.0	0.0	0.0	0.0	0.0	0.0	0.0	0.0	0.0	0.0	0.0	0.0	0.0	0.0	0.0	0.0	0.0	0.0	0.0	0.0	0.0	0.0	0.0	0.0	0.0	0.0
k__Bacteria;p__Cyanobacteria;c__Chloroplast;o__Chlorophyta;f__;g__	0.0	0.0	0.0	0.0	0.0	0.0	0.0	0.0	0.0	0.0	0.0	0.000160054062705625	0.0	0.0	0.0	0.0	0.0	0.0	0.0	0.0	0.0	0.0	0.0	0.0	0.0	0.0	0.0	0.0	0.0	0.0	0.0	0.0	0.0	0.0	0.0	0.0	0.0	0.0	0.0	0.0	0.0	0.0	0.0	0.0	0.0	0.0	0.0	0.0	0.0
k__Bacteria;p__Cyanobacteria;c__Chloroplast;o__Chlorophyta;f__Chlamydomonadaceae;g__	0.0	0.0	0.0	0.0	0.0	0.0	0.0	0.0	0.0	0.0	0.0	0.0	0.0	0.0	0.0	0.0	0.0	0.0	0.0	0.0	0.0	0.0	0.0	0.0	0.0	0.0	0.0	0.0	0.0	0.0	0.0	0.0	0.0	0.0	0.0	0.0	0.0	0.0	0.0	0.0	0.0	0.0	0.0	0.0	0.0	0.0	0.0	0.0	0.0
k__Bacteria;p__Cyanobacteria;c__Chloroplast;o__Cryptophyta;f__;g__	0.0	0.0	0.0	0.0	0.0	0.0	0.0	0.0	0.0	0.0	0.0	0.0	0.0	0.0	0.0	0.0	0.0	0.0	0.0	0.0	0.0	0.0	0.0	0.0	0.0	0.0	0.0	0.0	0.0	0.0	0.0	0.0	0.0	0.0	0.0	0.0	0.0	0.0	0.0	0.0	0.0	0.0	0.0	0.0	0.0	0.0	0.0	0.0	0.0
k__Bacteria;p__Cyanobacteria;c__Chloroplast;o__Stramenopiles;f__;g__	0.0	0.0	0.0	0.0	0.0	0.0	0.0	0.0	0.0	0.0	0.0	0.0	0.0	0.0	1.7023884509967483e-05	0.0006400682739492213	0.0001289490651192779	0.00046757442226221	0.0	0.0	0.00039416633819471815	0.0	0.0	1.9763627020830863e-05	0.0	0.0	0.0	0.0	0.0	4.117513845140304e-05	0.0	0.0	0.0001854148076900791	0.0002579018253718085	0.0	0.0	0.0	0.0031224702208858565	0.0	0.0	0.0	0.0	0.0	0.0	0.0	0.0	0.0	0.0	0.0
k__Bacteria;p__Cyanobacteria;c__Chloroplast;o__Streptophyta;f__;g__	8.082604215078098e-05	0.0	0.00028944052848435314	1.347963227563152e-05	0.0	0.0	0.0	3.988910827898442e-05	0.0	4.352241404323227e-05	0.0	0.001511621703330903	0.0	6.035731530661516e-05	3.4047769019934966e-05	0.0002133560913164071	0.0001289490651192779	0.0007934596256570839	0.0001932367149758454	8.147303242626691e-05	0.03350413874655104	3.192406329477616e-05	0.0	0.0	0.0006520119225037258	0.0	0.0	0.0	2.1363413018863893e-05	6.176270767710456e-05	0.0001591849729385546	0.00024030278150469594	2.3176850961259892e-05	0.0	0.0	4.889816142913026e-05	1.469788497435219e-05	0.0	1.593447742881272e-05	0.0	0.0	0.0	1.7817371937639198e-05	0.0	0.05153344891492794	0.0	0.0	1.0670081092616305e-05	0.0
k__Bacteria;p__Elusimicrobia;c__Elusimicrobia;o__Elusimicrobiales;f__;g__	0.0	0.0	0.0	0.0	0.0	0.0	0.0	0.0	0.0	0.0	0.0	0.0	0.0	0.0	0.0	0.0	0.0	0.0	0.0	0.0	0.0	0.0	0.0	0.0	0.0	0.0	0.0	0.0	0.0	0.0	0.0	0.0	0.0	0.0	0.0	0.0	0.0	0.0	0.0	0.0	0.0	0.0	0.0	0.0	0.0	0.0	0.0	0.0	0.0
k__Bacteria;p__Elusimicrobia;c__Elusimicrobia;o__FAC88;f__;g__	0.0	0.0	0.0	0.0	0.0	0.0	0.0	0.0	0.0	0.0	0.0	0.0	0.0	0.0	0.0	0.0	0.0	0.0	0.0	0.0	0.0	0.0	0.0	0.0	0.0	0.0	0.0	0.0	0.0	0.0	0.0	0.0	0.0	3.581969796830673e-05	0.0	0.0	0.0	0.0	0.0	0.0	0.0	0.0	0.0	0.0	0.0	0.0	0.0	0.0	0.0
k__Bacteria;p__Elusimicrobia;c__Elusimicrobia;o__IIb;f__;g__	0.0	0.0	0.0	0.0	0.0	0.0	0.0	0.0	0.0	0.0	0.0	0.0	0.0	0.0	0.0	0.0	0.0	0.0	0.0	0.0	0.0	0.0	0.0	0.0	0.0	0.0	0.0	0.0	0.0	0.0	0.0	0.0	4.6353701922519784e-05	0.0	0.0	0.0	0.0	0.0	0.0	0.0	0.0	0.0	0.0	0.0	0.0	0.0	0.0	0.0	0.0
k__Bacteria;p__FBP;c__;o__;f__;g__	0.0	0.0	0.0	0.0	0.0	0.0	0.0	0.0	0.0	0.0	0.0	0.0	0.0	0.0	0.0	0.0	0.0	0.0	0.0	0.0	0.0	0.0	0.0	0.0	0.0	0.0	0.0	0.0	0.0	0.0	0.0	0.0	0.0	0.0	0.0	0.0	0.0	0.0	0.0	0.0	0.0	0.0	0.0	0.0	0.0	0.0	0.0	0.0	0.0
k__Bacteria;p__Fibrobacteres;c__Fibrobacteria;o__258ds10;f__;g__	0.0	0.0	0.0	0.0	0.0	0.0	0.0	0.0	0.0	0.0	0.0	0.0	0.0	0.0	0.0	0.0	0.0	0.0	0.0	0.0	0.0	0.0	0.0	0.0	0.0	0.0	0.0	0.0	0.0	0.0	0.0	0.0	0.0	0.0	0.0	0.0	0.0	0.0	0.0	0.0	0.0	0.0	0.0	0.0	0.0	0.0	0.0	0.0	0.0
k__Bacteria;p__Firmicutes;Other;Other;Other;Other	0.0	0.0	0.0	0.0	1.2905557132901427e-05	0.0	0.0	1.994455413949221e-05	0.0	2.1761207021616132e-05	3.0362374944968196e-05	0.0	0.0	0.0	1.7023884509967483e-05	0.0	0.0	0.0	0.0	0.0	0.0	1.0641354431592054e-05	3.450179409329285e-05	0.0	0.0	0.0	0.0	0.0	6.409023905659168e-05	0.0	0.0	2.0025231792057992e-05	2.3176850961259892e-05	0.0	8.105632604096586e-06	1.629938714304342e-05	0.0	0.0	0.0	0.0	0.0	0.0	0.0	0.0	0.0	0.0	0.0	1.0670081092616305e-05	0.0
k__Bacteria;p__Firmicutes;c__Bacilli;Other;Other;Other	0.0	0.0	0.0	0.0	1.2905557132901427e-05	0.0	0.0	0.0	0.0	0.0	0.0	0.0	0.0	0.0	0.0	0.0	0.0	0.0	0.0	8.147303242626691e-05	0.0	1.0641354431592054e-05	0.0	0.0	0.0	0.0	0.0	0.0	0.0	0.0	1.2734797835084367e-05	4.0050463584115985e-05	0.0	0.0	0.0	1.629938714304342e-05	0.0	0.0	0.0	0.0	6.802767365764393e-06	0.0	0.0	0.0	0.0	0.0	0.0	0.0	0.0
k__Bacteria;p__Firmicutes;c__Bacilli;o__Bacillales;Other;Other	0.0	0.0	0.0	0.0	0.0	0.0	0.0	0.0	0.0	0.0	0.0	0.0	0.0	0.0	0.0	0.0	0.0	0.0	0.0	0.0	0.0	0.0	0.0	0.0	0.0	0.0	0.0	0.0	0.0	4.117513845140304e-05	0.0	0.0	1.1588425480629946e-05	0.0	0.0	1.629938714304342e-05	0.0	0.0	0.0	0.0	6.802767365764393e-06	0.0	0.0	0.0	0.0	0.0	0.0	0.0	0.0
k__Bacteria;p__Firmicutes;c__Bacilli;o__Bacillales;f__;g__	0.0	0.0	0.0	0.0	0.0	0.0	0.0	0.0	0.0	0.0	0.0	0.0	0.0	0.0	0.0	0.0	0.0	0.0	0.0	0.0	0.0	0.0	0.0	0.0	0.0	0.0	0.0	0.0	0.0	0.0	0.0	0.0	0.0	0.0	0.0	0.0	0.0	0.0	0.0	0.0	0.0	0.0	0.0	0.0	0.0	0.0	0.0	0.0	0.0
k__Bacteria;p__Firmicutes;c__Bacilli;o__Bacillales;f__Alicyclobacillaceae;g__Alicyclobacillus	0.0	0.0	0.0	0.0	0.0	0.0	0.0	0.0	0.0	0.0	0.0	0.0	0.0	0.0	0.0	0.0	0.0	0.0	0.0	0.0	0.0	0.0	0.0	0.0	0.0	0.0	0.0	0.0	0.0	0.0	0.0	0.0	0.0	0.0	0.0	0.0	0.0	0.0	0.0	0.0	0.0	0.0	0.0	0.0	0.0	0.0	0.0	0.0	0.0
k__Bacteria;p__Firmicutes;c__Bacilli;o__Bacillales;f__Bacillaceae;Other	0.0	0.0	0.0	0.0	0.0	0.0	0.0	0.0	0.0	0.0	0.0	0.0	0.0	0.0	0.0	0.0	0.0	0.0	6.44122383252818e-05	0.0	0.0	0.0	0.0	0.0	0.0	0.0	0.0	0.0	0.0	0.0	0.0	0.0	0.0	0.0	0.0	0.0	0.0	0.0	0.0	0.0	0.0	0.0	0.0	0.0	0.0	0.0	0.0	1.0670081092616305e-05	0.0
k__Bacteria;p__Firmicutes;c__Bacilli;o__Bacillales;f__Bacillaceae;g__	0.0	0.0	0.0	0.0	0.0	0.0	3.8166482195336056e-05	0.0	0.0	0.0	0.0	0.0	0.0	0.0	0.0	0.0	0.0	0.0	0.0	0.0	0.0	0.0	0.0	0.0	0.0	0.0	0.0	0.0	0.0	0.0	0.0	0.0	0.0	0.0	0.0	0.0	0.0	0.0	0.0	0.0	0.0	0.0	0.0	0.0	0.0	0.0	0.0	0.0	0.0
k__Bacteria;p__Firmicutes;c__Bacilli;o__Bacillales;f__Bacillaceae;g__Anaerobacillus	0.0	0.0	0.0	0.0	0.0	0.0	0.000686996679516049	0.0	0.0	0.0	0.0	0.0	0.0	0.0	0.0	0.0	0.0	0.0	0.0	8.147303242626691e-05	0.0	0.0	0.0	0.0	0.0	0.0	0.0	0.0	0.0	0.0	0.0	4.0050463584115985e-05	0.0	0.0	0.0	0.0	0.0	0.0	0.0	0.0	2.040830209729318e-05	0.0	0.0	0.0	0.0	0.0	0.0	0.0	0.0
k__Bacteria;p__Firmicutes;c__Bacilli;o__Bacillales;f__Bacillaceae;g__Anoxybacillus	0.0	0.0	0.0	0.0	0.0	0.0	0.0	0.0	0.0	0.0	0.0	0.0	0.0	0.0	0.0	0.0	0.0	0.0	0.0	0.0	0.0	0.0	0.0	0.0	3.7257824143070045e-05	0.0	0.0	0.0	0.0	0.0	0.0	0.0	0.0	0.0	0.0	0.0	0.0	0.0	0.0	0.0	0.0	0.0	0.0	0.0	0.0	0.0	0.0	0.0	0.0
k__Bacteria;p__Firmicutes;c__Bacilli;o__Bacillales;f__Bacillaceae;g__Bacillus	0.0	0.0	0.0	0.0	0.0	0.0	0.0	0.0	0.0	0.0	1.5181187472484098e-05	0.00012448649321548613	0.0	4.526798647996137e-05	0.0	0.0	0.0	0.0	0.0	0.0	0.0	0.0	0.0	0.0	0.0	0.0	0.0	0.0	0.0	2.058756922570152e-05	6.367398917542184e-06	0.0	0.0	0.0	0.0	1.629938714304342e-05	0.0	0.0	1.593447742881272e-05	0.00030620056136769583	0.0008707542228178424	0.0	0.0	0.0	0.0	0.0	0.0	0.0	0.0
k__Bacteria;p__Firmicutes;c__Bacilli;o__Bacillales;f__Bacillaceae;g__Geobacillus	0.0	0.0	0.0	0.0	0.0	0.0	0.0	0.0	0.0	0.0	0.0	0.0	0.0	0.0	0.0	0.0	0.0	0.0	0.0	0.0	0.0	0.0	0.0	0.0	0.0	0.0	0.0	0.0	0.0	0.0	0.0	0.0	0.0	0.0	0.0	0.0	0.0	0.0	0.0	0.0	0.0	0.0	0.0	0.0	0.0	0.0	0.0	0.0	0.0
k__Bacteria;p__Firmicutes;c__Bacilli;o__Bacillales;f__Bacillaceae;g__Virgibacillus	0.0	0.0	0.0	0.0	0.0	0.0	0.0	0.0	0.0	0.0	0.0	0.0	0.0	0.0	0.0	0.0	0.0	0.0	0.0	0.0	0.0	0.0	0.0	0.0	0.0	0.0	0.0	0.0	0.0	0.0	0.0	0.0	0.0	0.0	0.0	0.0	0.0	0.0	0.0	0.0	0.0	0.0	0.0	0.0	0.0	0.0	0.0	0.0	0.0
k__Bacteria;p__Firmicutes;c__Bacilli;o__Bacillales;f__Paenibacillaceae;g__	0.0	0.0	0.0	0.0	0.0	0.0	0.0	0.0	0.0	0.0	0.0	0.0	0.0	0.0	0.0	0.0	0.0	0.0	0.0	0.0	0.0	0.0	0.0	0.0	0.0	0.0	0.0	0.0	0.0	0.0	0.0	0.0	0.0	0.0	0.0	0.0	0.0	0.0	0.0	0.0	0.0	0.0	0.0	0.0	0.0	0.0	0.0	0.0	0.0
k__Bacteria;p__Firmicutes;c__Bacilli;o__Bacillales;f__Paenibacillaceae;g__Aneurinibacillus	0.0	0.0	0.0	0.0	0.0	0.0	0.0	0.0	0.0	0.0	0.0	0.0	0.0	0.0	0.0	0.0	0.0	0.0	0.0	0.0	0.0	0.0	0.0	0.0	0.0	0.0	0.0	0.0	0.0	0.0	0.0	0.0	0.0	0.0	0.0	0.0	0.0	0.0	0.0	0.0	0.0	0.0	0.0	0.0	0.0	0.0	0.0	0.0	0.0
k__Bacteria;p__Firmicutes;c__Bacilli;o__Bacillales;f__Paenibacillaceae;g__Brevibacillus	0.0	0.0	0.0	0.0	0.0	0.0	0.0	0.0	0.0	0.0	0.0	0.0	0.0	0.0	0.0	0.0	0.0	0.0	0.0	0.0	0.0	0.0	0.0	0.0	0.0	0.0	0.0	0.0	0.0	0.0	0.0	0.0	0.0	0.0	0.0	0.0	0.0	0.0	0.0	0.0	0.0	0.0	0.0	0.0	0.0	0.0	0.0	0.0	0.0
k__Bacteria;p__Firmicutes;c__Bacilli;o__Bacillales;f__Paenibacillaceae;g__Paenibacillus	4.041302107539049e-05	0.0	0.0	0.0	0.0	0.0	0.0	0.0	0.0	0.0	0.0	0.0	0.0	0.0	0.0	0.0	0.0	0.0	0.0	0.0	0.0	0.0	0.0	0.0	0.0	0.0	0.0	0.0	0.0	0.0	0.0	0.0	0.0	0.0	0.0	0.0	0.0	0.0	0.0	0.0	0.0	0.0	0.0	0.0	0.0	0.0	0.0	0.0	0.0
k__Bacteria;p__Firmicutes;c__Bacilli;o__Bacillales;f__Planococcaceae;Other	0.0	0.0	0.0	0.0	0.0	0.0	0.0	0.0	0.0	0.0	0.0	0.0	0.0	0.0	0.0	0.0	0.0	0.0	0.0	0.0	0.0	0.0	0.0	0.0	0.0	0.0	0.0	0.0	0.0	0.0	0.0	0.0	0.0	0.0	0.0	0.0	0.0	0.0	0.0	0.0	0.0	0.0	0.0	0.0	0.0	0.0	0.0	0.0	0.0
k__Bacteria;p__Firmicutes;c__Bacilli;o__Bacillales;f__Planococcaceae;g__	0.0	0.0	0.0	0.0	2.5811114265802855e-05	0.0	0.0	0.0	0.0	0.0	1.5181187472484098e-05	1.7783784745069446e-05	0.0	3.017865765330758e-05	0.0	0.0	0.0	0.0	0.0	0.0	0.0	2.1282708863184108e-05	0.0	0.0	1.8628912071535022e-05	0.0	0.0	0.0	0.0	0.0	6.367398917542184e-06	4.0050463584115985e-05	0.0	0.0	8.105632604096586e-06	0.0	0.0	0.0	0.0	5.1033426894615975e-05	6.802767365764393e-06	0.0	0.0	0.0	0.0	0.0	0.0	0.0	0.0
k__Bacteria;p__Firmicutes;c__Bacilli;o__Bacillales;f__Planococcaceae;g__Lysinibacillus	0.0	0.0	0.0	0.0	0.0	0.0	0.0	0.0	0.0	0.0	0.0	0.0	0.0	0.0	0.0	0.0	0.0	0.0	0.0	0.0	0.0	0.0	0.0	0.0	0.0	0.0	0.0	0.0	0.0	0.0	0.0	0.0	0.0	0.0	0.0	0.0	0.0	0.0	0.0	0.0	0.0	0.0	0.0	0.0	0.00015942288914130845	0.0	0.0	0.0	0.0
k__Bacteria;p__Firmicutes;c__Bacilli;o__Bacillales;f__Planococcaceae;g__Planomicrobium	0.0	0.0	0.0	0.0	0.0	0.0	0.0	0.0	0.0	0.0	0.0	0.0	0.0	0.0	0.0	0.0	0.0	0.0	0.0	0.0	0.0	0.0	0.0	0.0	0.0	0.0	0.0	0.0	0.0	0.0	0.0	0.0	0.0	0.0	0.0	0.0	0.0	0.0	0.0	0.0	0.0	0.0	0.0	0.0	0.0	0.0	0.0	0.0	0.0
k__Bacteria;p__Firmicutes;c__Bacilli;o__Bacillales;f__Planococcaceae;g__Solibacillus	0.0	0.0	0.0	0.0	0.0	0.0	0.0	0.0	0.0	0.0	0.0	0.0	0.0	0.0	0.0	0.0	0.0	0.0	0.0	0.0	0.0	0.0	0.0	0.0	0.0	0.0	0.0	0.0	0.0	0.0	0.0	0.0	0.0	0.0	0.0	0.0	0.0	0.0	0.0	0.0	0.0	0.0	5.3452115812917595e-05	0.0	0.0	0.0	0.0	0.0	0.0
k__Bacteria;p__Firmicutes;c__Bacilli;o__Bacillales;f__Planococcaceae;g__Sporosarcina	0.0	0.0	0.0	0.0	0.0	0.0	0.0	0.0	0.0	0.0	0.0	0.0	0.0	0.0	0.0	0.0002133560913164071	0.0	0.0	0.0	0.0	0.0	0.0	0.0	0.0	0.0	0.0	0.0	0.0	0.0	0.0	0.0	0.0002803532450888119	0.0	0.0	0.0	0.0	0.0	0.0	0.0	0.0	0.0	0.0	0.0	0.0	0.0	0.0	0.0	0.0	0.0
k__Bacteria;p__Firmicutes;c__Bacilli;o__Bacillales;f__Planococcaceae;g__Ureibacillus	0.0	0.0	0.0	0.0	0.0	0.0	0.0	0.0	0.0	0.0	0.0	0.0	0.0	0.0	0.0	0.0	0.0	0.0	0.0	0.0	0.0	0.0	0.0	0.0	0.0	0.0	0.0	0.0	0.0	0.0	0.0	0.0	0.0	0.0	0.0	0.0	0.0	0.0	0.0	0.0	0.0	0.0	0.0	0.0	0.0	0.0	0.0	0.0	0.0
k__Bacteria;p__Firmicutes;c__Bacilli;o__Bacillales;f__Staphylococcaceae;g__Jeotgalicoccus	0.0	0.0	0.0	0.0	0.0	0.0	0.0	0.0	0.0	0.0	0.0	0.0	0.0	0.0	0.0	0.0	0.0	0.0	0.0	0.0	0.0	0.0	0.0	0.0	0.0	0.0	0.0	0.0	0.0	0.0	0.0	0.0	0.0	0.0	0.0	0.0	0.0	0.0	0.0	0.0	0.0	0.0	0.0	0.0	0.0	0.0	0.0	0.0	0.0
k__Bacteria;p__Firmicutes;c__Bacilli;o__Bacillales;f__Staphylococcaceae;g__Salinicoccus	0.0	0.0	0.0	0.0	0.0	0.0	0.0	0.0	0.0	0.0	0.0	0.0	0.0	0.0	0.0	0.0	0.0	0.0	0.0	0.0	0.0	0.0	0.0	0.0	0.0	0.0	0.0	0.0	0.0	0.0	0.0	0.0	0.0	0.0	0.0	0.0	0.0	0.0	0.0	0.0	0.0	0.0	0.0	0.0	0.0	0.0	0.0	0.0	0.0
k__Bacteria;p__Firmicutes;c__Bacilli;o__Bacillales;f__Staphylococcaceae;g__Staphylococcus	0.0	0.0	0.0	1.347963227563152e-05	1.2905557132901427e-05	0.0	0.0	0.0	1.547700117625209e-05	2.1761207021616132e-05	3.0362374944968196e-05	0.0014582703490956944	5.3109565032662385e-05	0.00099589570255915	0.0	0.0	8.596604341285192e-05	0.0	0.0	0.0	9.854158454867954e-05	0.0001383376076106967	0.00010350538227987855	0.0015613265346456381	0.01894560357675112	0.0006240780664926813	0.0	0.00023186165587865906	2.1363413018863893e-05	0.005620406398616515	0.0028525947150588983	4.0050463584115985e-05	4.635370192251979e-05	0.0	0.0038339642217376855	0.0020048246185943404	1.469788497435219e-05	0.0008095293165259628	0.0016253166977388976	0.03202347537637154	0.0022993353696283652	0.0	0.0	6.740724762726489e-06	0.0	4.58687542046358e-05	0.0	0.0	0.0
k__Bacteria;p__Firmicutes;c__Bacilli;o__Bacillales;f__Thermoactinomycetaceae;g__	0.0	0.0	0.0	0.0	0.0	0.0	0.0	0.0	0.0	0.0	0.0	0.0	0.0	0.0	0.0	0.0	0.0	0.0	0.0	0.0	0.0	0.0	0.0	0.0	0.0	0.0	0.0	0.0	0.0	0.0	0.0	0.0	0.0	0.0	0.0	0.0	0.0	0.0	0.0	0.0	0.0	0.0	0.0	0.0	0.0	0.0	0.0	0.0	0.0
k__Bacteria;p__Firmicutes;c__Bacilli;o__Bacillales;f__Thermoactinomycetaceae;g__Planifilum	0.0	0.0	0.0	0.0	0.0	0.0	0.0	0.0	0.0	0.0	0.0	0.0	0.0	0.0	0.0	0.0	0.0	0.0	0.0	0.0	0.0	0.0	0.0	0.0	0.0	0.0	0.0	0.0	0.0	0.0	0.0	0.0	0.0	0.0	0.0	0.0	0.0	0.0	0.0	0.0	0.0	0.0	0.0	0.0	0.0	0.0	0.0	0.0	0.0
k__Bacteria;p__Firmicutes;c__Bacilli;o__Bacillales;f__[Exiguobacteraceae];g__Exiguobacterium	0.0	0.0	0.0	0.0	0.0	0.0	0.0	0.0	0.0	0.0	0.0	0.0	0.0	0.0	0.0	0.0	0.0	0.0	0.0	0.0	0.0	0.0	0.0	0.0	0.0	0.0	0.0	0.0	0.0	0.0	0.0	0.0	0.0	0.0	0.0	0.0	0.0	0.0	0.0	0.0	0.0	0.0	0.0	0.0	0.0	0.0	0.0	0.0	0.0
k__Bacteria;p__Firmicutes;c__Bacilli;o__Gemellales;f__Gemellaceae;Other	0.0	0.0	0.0	0.0	0.0	0.0	0.0	0.0	0.0	0.0	0.0	0.0	0.0	0.0	0.0	0.0	0.0	0.0	0.0	0.0	0.0	0.0	0.0	0.0	0.0	0.0	0.0	0.0	0.0	0.0	0.0	0.0	0.0	0.0	0.0	0.0	0.0	0.0	0.0	0.0	0.0	0.0	0.0	0.0	0.0	0.0	0.0	0.0	0.0
k__Bacteria;p__Firmicutes;c__Bacilli;o__Gemellales;f__Gemellaceae;g__	0.0	0.0	0.0006640106241699867	0.0	0.00016777224272771857	0.0	0.00038166482195336056	1.994455413949221e-05	7.738500588126045e-05	1.4507471347744088e-05	0.0	0.0015294054880759722	0.0	1.508932882665379e-05	5.1071653529902456e-05	0.0	0.0	0.0	0.0	8.147303242626691e-05	0.002660622782814348	1.0641354431592054e-05	0.0	0.0	0.0003539493293591654	0.0	0.0	1.9321804656554922e-05	6.409023905659168e-05	0.0011529038766392853	0.00012734797835084368	0.00030037847688086993	8.111897836440963e-05	1.4327879187322693e-05	8.105632604096586e-06	0.0003748859042899987	1.469788497435219e-05	0.0	0.0003505585034338799	0.0031130390405715745	0.0012040898237402975	0.0	0.0	0.0	0.0002391343337119627	0.00025992294049293624	8.662508662508663e-05	0.0	0.0
k__Bacteria;p__Firmicutes;c__Bacilli;o__Gemellales;f__Gemellaceae;g__Gemella	0.0	0.0	0.0005278033166479382	0.0	0.0	0.0	0.0	0.0	4.643100352875627e-05	0.0	0.0	0.000160054062705625	0.0	4.526798647996137e-05	0.0	0.0	0.0	0.0	0.0001288244766505636	0.0	0.0026606227828143477	0.0	0.0	0.0	0.0	0.0	0.0	0.0	0.0	0.00018528812303131369	0.0	0.0016620942387408134	2.3176850961259892e-05	0.0	0.0	0.0	1.469788497435219e-05	0.0	1.593447742881272e-05	0.0024496044909415667	0.00014285811468105225	0.0	1.7817371937639198e-05	0.0	0.0	9.17375084092716e-05	0.0	6.402048655569782e-05	0.0
k__Bacteria;p__Firmicutes;c__Bacilli;o__Lactobacillales;Other;Other	0.0	0.0	1.702591344025607e-05	0.0	0.0	0.0	0.0	0.0	0.0	0.0	0.0	5.335135423520834e-05	2.6554782516331192e-05	0.0	0.0	0.0	0.0	0.0	0.0	0.0	0.0	1.0641354431592054e-05	0.0	1.9763627020830863e-05	0.0	0.0	0.0	0.0	0.0	0.0	0.0	0.0005807317219696819	0.0	0.0	8.105632604096586e-06	0.0	0.0	0.0	1.593447742881272e-05	0.0	0.0	0.0	0.0	0.0	0.0	0.0	0.0	1.0670081092616305e-05	0.0
k__Bacteria;p__Firmicutes;c__Bacilli;o__Lactobacillales;f__;g__	0.0	0.0	0.0	0.0	0.0	0.0	0.0	0.0	0.0	0.0	0.0	8.891892372534723e-05	0.0	0.0	0.0	0.0	0.0	0.0	0.0	0.0	9.854158454867954e-05	0.0	0.0	5.9290881062492586e-05	0.0	0.0	0.0	0.0	4.2726826037727786e-05	0.0	0.0	0.00028035324508881193	0.0	5.014757715562943e-05	0.0	0.0	0.0	0.0013877645426159362	3.186895485762544e-05	0.0	0.0	0.0	0.0	0.0	0.0	7.6447923674393e-05	0.0	0.0	0.0
k__Bacteria;p__Firmicutes;c__Bacilli;o__Lactobacillales;f__Aerococcaceae;Other	0.0	0.0	0.0	0.0	2.5811114265802855e-05	0.0	0.0	0.0	4.643100352875627e-05	0.0	0.0	0.00021340541694083335	0.0	0.0	0.0	0.0	0.0	0.0	0.0	0.0	0.0005912495072920772	2.1282708863184108e-05	0.0	0.0	0.0	0.0	0.0	1.9321804656554922e-05	4.2726826037727786e-05	0.0	0.0	0.00022027754971263794	1.1588425480629946e-05	0.0	0.0	0.0	1.469788497435219e-05	0.0	0.0	0.0	0.0004966020177008006	0.0	0.0	0.0	0.0	0.0	0.0	0.0	0.0
k__Bacteria;p__Firmicutes;c__Bacilli;o__Lactobacillales;f__Aerococcaceae;g__	0.0	0.0	0.0	0.0	0.0	0.0	0.0	0.0	0.0	0.0	0.0	0.0	0.0	0.0	0.0	0.0	0.0	0.0	0.0	0.0	0.0	0.0	0.0	0.0	0.0	0.0	0.0	0.0	0.0	0.0	0.0	0.0	0.0	0.0	0.0	0.0	0.0	0.0	0.0	0.0	0.0	0.0	0.0	0.0	0.0	0.0	0.0	0.0	0.0
k__Bacteria;p__Firmicutes;c__Bacilli;o__Lactobacillales;f__Aerococcaceae;g__Alloiococcus	0.0	0.0	0.0	0.0	0.0	0.0	0.0	0.0	0.0	0.0	0.0	0.0	0.0	0.0001358039594398841	1.7023884509967483e-05	0.0	0.0	0.0	0.0	0.0	0.0	0.0004362955316952742	0.0	0.0	0.0	0.0	0.0	0.0	0.0	0.0016264179688304202	0.002101241642788921	0.0	0.0	0.0	0.0012077392580103915	0.0003748859042899987	0.0	0.00011564704521799469	0.0006692480520101344	0.0007655014034192396	0.0015102143551996954	0.0	0.0	0.0	0.0	0.0	0.0	0.0	0.0
k__Bacteria;p__Firmicutes;c__Bacilli;o__Lactobacillales;f__Aerococcaceae;g__Facklamia	0.0	0.0	0.0	0.0	0.0	0.0	0.0	0.0	0.0	0.0	0.0	0.0	0.0	0.0	0.0	0.0	0.0	1.4168921886733639e-05	0.0	0.0	0.0	0.0	0.0	0.0	0.0	0.0	0.0	0.0	0.0	2.058756922570152e-05	0.0	4.0050463584115985e-05	0.0	0.0	0.0	0.0	0.0	0.0	0.0	0.0	0.0	0.0	0.0	0.0	0.0	0.0	0.0	0.0	0.0
k__Bacteria;p__Firmicutes;c__Bacilli;o__Lactobacillales;f__Carnobacteriaceae;Other	0.0	0.0	0.0	0.0	0.0	0.0	0.0	0.0	3.095400235250418e-05	0.0	0.0	0.0	0.0	0.0	0.0	0.0	0.0	0.0	0.0	0.0	9.854158454867954e-05	0.0	0.0	0.0	0.0	0.0	0.0	0.0	0.0	0.0	6.367398917542184e-06	0.00012015139075234795	0.0	0.0	0.0	0.0	0.0	0.0	0.0	0.0	6.802767365764393e-06	0.0	0.0	0.0	0.0	0.0	0.0	0.0	0.0
k__Bacteria;p__Firmicutes;c__Bacilli;o__Lactobacillales;f__Carnobacteriaceae;g__	0.0	0.0	0.0	0.0	0.0	0.0	0.0	0.0	0.0	0.0	0.0	0.0	0.0	0.0	0.0	0.0	0.0	1.4168921886733639e-05	0.0	0.0	0.0	0.0	0.0	0.0	0.0	0.0	0.0	0.0	0.0	0.0	0.0	0.0	0.0	0.0	0.0	0.0	0.0	0.0	0.0	0.0	0.0	0.0	0.0	0.0	0.0	0.0	0.0	0.0	0.0
k__Bacteria;p__Firmicutes;c__Bacilli;o__Lactobacillales;f__Carnobacteriaceae;g__Carnobacterium	0.0	0.0	0.0	0.0	0.0	0.0	0.0	0.0	0.0	0.0	0.0	0.0	0.0	0.0	0.0	0.0	0.0	0.0	0.0	0.0	0.0	0.0	0.0	0.0	0.0	0.0	0.0	0.0	0.0	0.0	0.0	0.0	0.0	0.0	0.0	0.0	0.0	0.0	0.0	0.0	0.0	0.0	0.0	0.0	0.0	0.0	0.0	0.0	0.0
k__Bacteria;p__Firmicutes;c__Bacilli;o__Lactobacillales;f__Carnobacteriaceae;g__Granulicatella	0.0	0.0	0.0027581979773214833	0.00012131669048068369	3.871667139870428e-05	0.0	3.8166482195336056e-05	0.0	0.0004333560329350585	7.253735673872044e-06	3.0362374944968196e-05	0.0010848108694492362	0.0	0.0	1.7023884509967483e-05	0.0004267121826328142	0.0	8.501353132040183e-05	0.0	8.147303242626691e-05	0.01803310997240836	0.0	0.0	9.881813510415432e-05	0.0003166915052160954	0.00011346873936230568	0.0	0.00021253985122210415	0.0003845414343395501	0.002367570460955675	0.002234957020057306	0.0035244407954022066	0.00011588425480629946	5.731151674929077e-05	8.105632604096586e-06	8.149693571521711e-05	5.879153989740876e-05	0.0	0.0	0.00015310028068384792	0.005129286593786349	0.0	0.0	0.0	1.9927861142663556e-05	0.0	0.0	0.00011737089201877934	0.0
k__Bacteria;p__Firmicutes;c__Bacilli;o__Lactobacillales;f__Enterococcaceae;Other	0.0	0.0	0.0	0.0	0.0	0.0	0.0	0.0	0.0	0.0	0.0	0.0	0.0	0.0	0.0	0.0	0.0	0.0	0.0	0.0	0.0	0.0	0.0	1.9763627020830863e-05	0.0	0.0	0.0	0.0	0.0	0.0	0.0	2.0025231792057992e-05	0.0	0.0	0.0	0.0	0.0	0.0	1.593447742881272e-05	2.5516713447307987e-05	0.0	0.0	0.0	0.0	0.0	0.0	0.0	0.0	0.0
k__Bacteria;p__Firmicutes;c__Bacilli;o__Lactobacillales;f__Enterococcaceae;g__	0.0	0.0	0.0	0.0	0.0	0.0	0.0	0.0	0.0	0.0	0.0	0.0	0.0	0.0	0.0	0.0	0.0	0.0	0.0	0.0	0.0	0.0	0.0	0.0	0.0	0.0	0.0	0.0	0.0	0.0	0.0	0.0	0.0	0.0	0.0	0.0	0.0	0.0	0.0	0.0	0.0	0.0	0.0	0.0	0.0	0.0	0.0	0.0	0.0
k__Bacteria;p__Firmicutes;c__Bacilli;o__Lactobacillales;f__Enterococcaceae;g__Enterococcus	2.0206510537695245e-05	9.871505898224775e-05	0.0	5.391852910252608e-05	0.0	0.0	0.0	0.0	0.004194267318764315	3.626867836936022e-05	3.0362374944968196e-05	0.0006046486813323611	0.0006373147803919486	1.508932882665379e-05	0.0	0.0002133560913164071	0.0002578981302385558	7.084460943366819e-05	0.0004508856682769726	0.00032589212970506764	0.007981868348443041	1.0641354431592054e-05	0.00010350538227987855	0.002035653583145579	0.0	0.00011346873936230568	0.0	1.9321804656554922e-05	0.0005340853254715973	0.00016470055380561217	0.0014071951607768226	0.053727696898091586	0.0017382638220944924	1.4327879187322693e-05	0.00038907036499663615	8.149693571521711e-05	0.00010288519482046533	0.0	0.0008445273037270744	0.01709619800969635	0.0004421798787746855	0.0	7.126948775055679e-05	0.0	3.985572228532711e-05	0.00013760626261390742	0.0009528759528759529	0.0033930857874519852	0.0
k__Bacteria;p__Firmicutes;c__Bacilli;o__Lactobacillales;f__Enterococcaceae;g__Tetragenococcus	0.0	0.0	0.0	0.0	0.0	0.0	0.0	0.0	0.0	0.0	0.0	0.0	0.0	0.0	0.0	0.0	0.0	0.0	0.0	0.0	0.0	0.0	0.0	5.9290881062492586e-05	0.0	0.0	0.0	0.0	0.0	0.0	0.0	0.0	0.0	7.1639395936613465e-06	0.0	0.0	0.0	0.0	0.0	0.0	0.0	0.0	0.0	0.0	0.0	0.0	0.0	0.0	0.0
k__Bacteria;p__Firmicutes;c__Bacilli;o__Lactobacillales;f__Enterococcaceae;g__Vagococcus	0.0	0.0	0.0	0.0	0.0	0.0	0.0	0.0	0.0	0.0	0.0	0.0	0.0	0.0	0.0	0.0	0.0	0.0	0.0	0.0	9.854158454867954e-05	0.0	0.0	0.0	0.0	0.0	0.0	0.0	0.0	0.0	0.0	4.0050463584115985e-05	0.0	0.0	0.0	0.0	0.0	0.0	0.0	0.0	0.0	0.0	0.0	0.0	0.0	0.0	0.0	0.0	0.0
k__Bacteria;p__Firmicutes;c__Bacilli;o__Lactobacillales;f__Lactobacillaceae;g__	0.0	0.0	0.0	0.0	0.0	7.263922518159805e-05	0.0	0.0	0.0	0.0	0.0	0.0	0.0	0.0	0.0	0.0	0.0	0.0	0.0	0.0	0.0	0.0	0.0	0.0	0.0	0.0	0.0	0.0	0.0	0.0	0.0	0.0	0.0	0.0	0.0	0.0	0.0	0.0	0.0	0.0	0.0	0.0	0.0	0.0	0.0	0.0	0.0	0.0	0.0
k__Bacteria;p__Firmicutes;c__Bacilli;o__Lactobacillales;f__Lactobacillaceae;g__Lactobacillus	2.0206510537695245e-05	0.0	1.702591344025607e-05	0.0	0.0	0.0	0.0	1.994455413949221e-05	0.0	0.00017408965617292905	3.0362374944968196e-05	0.00024897298643097225	0.0002124382601306495	0.00010562530178657653	5.107165352990245e-05	0.0004267121826328142	0.0	0.00014168921886733638	0.00045088566827697254	0.08424311552876008	9.854158454867954e-05	2.1282708863184108e-05	0.0007935412641457356	0.0030238349341871226	0.0	0.0002836718484057642	0.0	1.9321804656554922e-05	0.0002563609562263667	0.007905626582669384	0.009608404966571149	0.0002803532450888119	0.0003940064663414182	0.0005014757715562944	0.05467249191463143	0.2936008606076388	4.4093654923056575e-05	0.0	0.0003027550711474417	0.0027813217657565695	0.0010408234069619526	0.0002466243294901042	3.5634743875278396e-05	1.3481449525452977e-05	0.0	0.0	0.0002598752598752599	1.0670081092616305e-05	0.0
k__Bacteria;p__Firmicutes;c__Bacilli;o__Lactobacillales;f__Lactobacillaceae;g__Pediococcus	0.0	0.0	0.0	0.0	0.0	0.0	0.0	0.0	0.0	7.253735673872044e-06	0.0	0.0	0.0	0.0	0.0	0.0	0.0	0.0	0.0	8.147303242626691e-05	0.0	0.0	0.0	0.0	0.0	0.0	0.0	0.0	0.0	0.0	0.0	0.0	0.0	0.0	0.0	0.0	0.0	0.0	0.0	0.0	0.0	0.0	0.0	0.0	0.0	0.0	0.0	0.0	0.0
k__Bacteria;p__Firmicutes;c__Bacilli;o__Lactobacillales;f__Leuconostocaceae;g__	0.0	0.0	0.0	0.0	0.0	0.0	0.0	0.0	0.0	0.0	0.0	0.0	0.0	0.0	0.0	0.0	0.0	0.0	0.0	0.0	0.0	0.0	0.0	0.0	0.0	0.0	0.0	0.0	0.0	0.0	0.0	0.0	6.953055288377969e-05	0.0	0.0	0.0	0.0	0.0	0.0	0.0	0.0	0.0	0.0	0.0	0.0	0.0	0.0	0.0	0.0
k__Bacteria;p__Firmicutes;c__Bacilli;o__Lactobacillales;f__Leuconostocaceae;g__Fructobacillus	0.0	0.0	0.0	0.0	0.0	0.0	0.0	0.0	0.0	0.0	0.0	0.0	0.0	0.0	0.0	0.0	0.0	0.0	0.0	0.0	0.0	0.0	0.0	0.0	0.0	0.0	0.0	0.0	0.0	0.0	0.0	0.0	0.0	0.0	0.0	0.0	0.0	0.0	0.0	0.0	0.0	0.0	0.0	0.0	0.0	0.0	0.0	0.0	0.0
k__Bacteria;p__Firmicutes;c__Bacilli;o__Lactobacillales;f__Leuconostocaceae;g__Leuconostoc	0.0	0.0	0.0	0.0	0.0	0.0	0.0	0.0	0.0	0.0	0.0	0.0	0.0	0.0	0.0	0.0	4.298302170642596e-05	0.0	0.0	0.0	0.0	0.0	0.0	0.0	0.0	0.0	0.0	0.0	0.0	0.0	0.0	0.0	0.0	0.0	0.0	0.0	0.0	0.0	0.0	0.0	0.0	0.0	0.0	6.740724762726489e-06	0.0	0.0	0.0	0.0	0.0
k__Bacteria;p__Firmicutes;c__Bacilli;o__Lactobacillales;f__Leuconostocaceae;g__Weissella	0.0	0.0	0.0	0.0	0.0	0.0	0.0	0.0	0.0	0.0	0.0	0.0	0.0	0.0	0.0	0.0	0.0	0.0	0.0	0.0	0.0	0.0	0.0	0.0	0.0	0.0	0.0	0.0	0.0	0.0	0.0	0.0	0.0	0.0	0.0	0.0	0.0	0.0	0.0	0.0	0.0	0.0	0.0	0.0	0.0	0.0	0.0	0.0	0.0
k__Bacteria;p__Firmicutes;c__Bacilli;o__Lactobacillales;f__Streptococcaceae;Other	0.0	0.0	0.0	0.0	0.0	0.0	0.0	0.0	0.0	0.0	0.0	0.0	0.0	0.0	0.0	0.0	0.0	0.0	0.0	0.0	0.0	0.0	0.0	0.0	0.0	0.0	0.0	0.0	0.0	0.0	0.0	4.0050463584115985e-05	0.0	0.0	1.6211265208193173e-05	0.0	0.0	0.0	0.0	2.5516713447307987e-05	0.0	0.0	0.0	0.0	0.0	0.0	0.0	1.0670081092616305e-05	0.0
k__Bacteria;p__Firmicutes;c__Bacilli;o__Lactobacillales;f__Streptococcaceae;g__	0.0	0.0	0.0	0.0	0.0	0.0	0.0	0.0	0.0	0.0	0.0	1.7783784745069446e-05	0.0	0.0	0.0	0.0	0.0	0.0	0.0	0.0	0.0	0.0	0.0	0.0	0.0	0.0	0.0	0.0	4.2726826037727786e-05	0.0	6.367398917542184e-06	4.0050463584115985e-05	0.0	0.0	0.0	3.259877428608684e-05	0.0	0.0	0.0	0.0	0.0	0.0	0.0	0.0	0.0	0.0	0.0	0.0	0.0
k__Bacteria;p__Firmicutes;c__Bacilli;o__Lactobacillales;f__Streptococcaceae;g__Lactococcus	0.0	0.0	0.0	0.0	0.0	0.0	0.0	0.0	0.0	0.0	0.0	7.113513898027778e-05	0.0	1.508932882665379e-05	0.0	0.0	0.0	0.0	0.0	0.0	9.854158454867954e-05	5.3206772157960264e-05	0.0003277670438862821	0.0016206174157081307	0.0	0.0	0.0	0.0	0.0	0.0	0.0	2.0025231792057992e-05	0.001946855480745831	0.00020775424821617902	0.0	0.0	0.0	0.00046258818087197874	1.593447742881272e-05	0.0	0.0	0.0	3.5634743875278396e-05	0.0	0.0	0.0	0.0	0.0	0.0
k__Bacteria;p__Firmicutes;c__Bacilli;o__Lactobacillales;f__Streptococcaceae;g__Streptococcus	0.003920063044312876	3.290501966074925e-05	0.004494841148227603	0.004421319386407135	0.008724156621841355	2.4213075060532686e-05	0.004885309721003013	0.002971738566784339	0.001207206091747663	0.003641375308283768	0.0015029375597759261	0.03474951539186565	0.0015136226034308782	0.003908136166103333	0.005141213122010184	0.005547258374226585	0.00666236836449602	0.0014027232667866301	0.0026409017713365534	0.000977676389115203	0.0793259755616871	0.0005746331393059709	0.0004657742202594536	0.005770979090082612	0.014977645305514153	0.006637921252694885	0.0	0.0017969278330596087	0.008054006708111683	0.015543614765404655	0.005813435211716017	0.017682279672387186	0.028240992896295166	0.004119265266355278	0.01347966702061263	0.00521580388577389	0.0059526434146126355	0.0034694113565398406	0.0015137753557372085	0.04059709109466706	0.009326594058462988	0.002404587212528516	0.007073496659242763	0.00018874029335634167	0.0037663657559634128	0.0010549813467066232	0.000693000693000693	0.004758856167306874	0.00020399004528579007
k__Bacteria;p__Firmicutes;c__Bacilli;o__Turicibacterales;f__Turicibacteraceae;g__Turicibacter	2.0206510537695245e-05	0.0	0.0027581979773214833	0.0023858949127867784	5.162222853160571e-05	2.4213075060532686e-05	0.0032059845044082286	0.0009772831528351185	0.0033275552528941993	0.0003481793123458581	0.0026263454327397494	0.004125838060856112	0.0003983217377449678	0.0005432158377595364	0.0018556034115864563	0.0008534243652656283	0.00047281323877068556	0.0025787437833855223	0.000322061191626409	0.0	0.00039416633819471815	0.0002447511519266172	0.0002760143527463428	0.00047432704849994074	0.0004843517138599106	0.0005673436968115284	0.0	0.00015457443725243938	0.001559529150377064	0.0020793444917958535	0.006392868513212352	0.008831127220297568	0.013512104110414513	0.0010530991202682175	0.0013293237470718398	0.00024449080714565135	0.0001763746196922263	0.0	0.0	0.0007655014034192396	0.000761909944965612	0.01171465565077995	0.008089086859688194	0.00010111087144089732	0.0	9.173750840927162e-05	0.0007796257796257797	0.0011203585147247118	2.7198672704772006e-05
k__Bacteria;p__Firmicutes;c__Clostridia;o__;f__;g__	0.0	0.0	0.0	0.0	0.0	0.0	0.0	0.0	0.0	0.0	0.0	0.0	0.0	0.0	0.0	0.0	0.0	0.0	0.0	0.0	0.0	0.0	0.0	3.9527254041661726e-05	0.0	5.673436968115284e-05	0.0	0.0	0.0	0.0	0.0	0.0	0.0	0.0	8.105632604096586e-06	0.0	0.0	0.0	0.0	0.0	6.802767365764393e-06	0.0	0.0	0.0	0.0	0.0	0.0	0.0	0.0
k__Bacteria;p__Firmicutes;c__Clostridia;o__Clostridiales;Other;Other	0.00022227161591464775	0.00018097760813412089	0.0005448292300881941	0.0010918502143261535	0.00261982809797899	0.0019370460048426144	0.0010304950192740734	0.0020542890763676973	0.002259642171732805	0.017945742057159406	0.0035372166810887966	0.0028454055592111132	0.00021243826013064954	0.00036214389183969085	0.0015321496058970738	0.0002133560913164071	0.003868471953578339	0.0006801082505632148	0.0009017713365539451	0.0	0.0023649980291683094	0.0007661775190746284	0.0009487993375655534	0.005948851733270092	0.0005216095380029806	0.001702031090434585	0.013333333333333334	0.0019708240749686046	0.004208592364716183	0.0008440903382537624	0.0009423750397962435	0.003364238941065742	0.0018309712259395332	0.0022136573344413535	0.0007376125669727896	0.0024612074585995537	0.00019107250466657847	0.0012721174973979415	0.0012110202845897664	0.0009951518244450115	0.0007210933407710264	0.0009248412355878906	0.0003919821826280624	4.0444348576358934e-05	1.9927861142663556e-05	0.0010396917619717447	0.0011261261261261261	0.0015471617584293638	0.00031278473610487804
k__Bacteria;p__Firmicutes;c__Clostridia;o__Clostridiales;f__;g__	0.36333326597829685	0.0008226254915187314	0.0754418224537747	0.00807429973310327	0.04733758356348262	0.0043583535108958835	0.022670890424029606	0.004946249426594064	0.0018727171423265029	0.012831858407079613	0.12009837409482224	0.018014973946755334	0.010064262573689515	0.12410972959922759	0.11443455167600182	0.009387668017921912	0.10049430474962351	0.00898309647618913	0.23285024154589376	0.0008147303242626691	0.0030547891210090665	0.013663499090164226	0.010040022081148223	0.1371002806435036	0.004191505216095379	0.6193691138091449	0.04	0.032479953627668805	0.011322608899997855	0.012579004796903628	0.0346577523081822	0.012315517552115646	0.04419825478312258	0.11280339284179117	0.014079483833315781	0.02712218020602436	0.004115407792818613	0.09910951775182143	0.0047484742737861916	0.015565195202857868	0.02720426669569184	0.04272766508416055	0.16037416481069067	0.029740077653149278	0.010282776349614397	0.0028132835912176623	0.03005890505890505	0.06701877934272338	0.008309194511307847
k__Bacteria;p__Firmicutes;c__Clostridia;o__Clostridiales;f__Caldicoprobacteraceae;g__Caldicoprobacter	0.0	0.0	0.0	0.0	0.0	0.0	0.0	0.0	0.0	0.0	0.0	0.0	0.0	0.0	0.0	0.0	0.0	0.0	0.0	0.0	0.0	0.0	0.0	0.0	0.0	0.0	0.0	0.0	0.0	0.0	0.0	0.0	0.0	0.0	0.0	0.0	0.0	0.00011564704521799469	0.0	0.0	0.0	0.0	0.0	0.0	0.0	0.0	0.0	0.0	0.0
k__Bacteria;p__Firmicutes;c__Clostridia;o__Clostridiales;f__Christensenellaceae;g__	0.001697346885166401	0.0	0.002485783362277386	0.0004178686005445772	0.0002323000283922257	0.0	0.0011449944658600815	0.00035900197451085977	0.0	0.0005657913825620196	0.0037193909307586047	0.00048016218811687507	0.0003983217377449679	0.0017050941574118783	0.0014129824143273013	0.0	0.00047281323877068556	7.084460943366819e-05	0.0012882447665056361	0.0	0.0002956247536460386	0.0008513083545273643	0.0006210322936792713	0.0030831258152496147	1.8628912071535022e-05	0.00022693747872461136	0.0	0.001024055646797411	4.2726826037727786e-05	0.006135095629259054	0.0014262973575294492	0.0	0.0010661351442179552	0.0007163939593661347	0.0003080140389556703	0.021140305124527328	0.0	0.0	0.0004302308905779435	0.00010206685378923195	5.442213892611514e-05	0.0020346507182933595	0.00244097995545657	0.0009369607420189817	0.0	0.0007033208978044157	0.0010395010395010396	0.0001920614596670935	0.00854038322929841
k__Bacteria;p__Firmicutes;c__Clostridia;o__Clostridiales;f__Christensenellaceae;g__Christensenella	0.00020206510537695244	0.0	0.0	0.0	3.871667139870428e-05	0.0	0.0008396626082973933	3.988910827898442e-05	0.0	0.00041346293341070655	0.00013663068725235688	0.0007647027440379861	0.00010621913006532477	1.508932882665379e-05	0.0	0.0	0.0	0.00026920951584793914	0.0001288244766505636	0.0	0.0	0.0007661775190746279	0.0	3.9527254041661726e-05	0.0002608047690014903	0.00022693747872461136	0.0	0.00023186165587865906	0.00021363413018863893	0.0	0.0	0.0	0.0009734277403729156	0.00011462303349858154	0.000551183017078568	0.00011409571000130395	0.00019107250466657847	0.0019659997687059096	4.780343228643817e-05	0.0001786169941311559	0.0	0.0	8.908685968819599e-05	2.0222174288179463e-05	0.0	0.0	0.0	0.0002987622705932565	5.439734540954401e-05
k__Bacteria;p__Firmicutes;c__Clostridia;o__Clostridiales;f__Clostridiaceae;Other	0.0001414455737638667	0.00039486023592899094	0.015527633057513536	0.003059876526568355	0.006452778566450712	0.00031476997578692496	0.03683065531849929	0.0020941781846466824	0.000696465052931344	0.001827941389815755	0.012767378664359112	0.022194163361846667	0.0020447182537575016	0.0006790197971994205	0.004851807085340735	0.007680819287390655	0.0016333548248441867	0.002210351814330448	0.004573268921095008	0.0	0.007193535672053607	0.001276962531791046	0.00017250897046646425	0.013320684612039998	0.010301788375558864	0.0056167025984341324	0.0	0.0011206646700801862	0.002542246149244803	0.019784654025899157	0.006157274753263292	0.0279351983499209	0.027649983196783044	0.023182508525088106	0.011331674380527026	0.001043160777154779	0.00692270382291988	0.0019659997687059096	0.0029956817566167914	0.03835162031130392	0.0265375954938469	0.0281768296442444	0.01085077951002227	6.0666522864538394e-05	0.005779079731372432	0.0009785334230322303	0.00641025641025641	0.005751173708920188	0.0
k__Bacteria;p__Firmicutes;c__Clostridia;o__Clostridiales;f__Clostridiaceae;g__	0.0009092929741962863	0.000789720471857982	0.025641025641025626	0.004960504677432396	0.005046072838964454	0.0008232445520581115	0.009159955726880655	0.00317118410817926	0.000866712065870117	0.008370810967648329	0.014437309286332346	0.05543205705038143	0.005231292155717244	0.0031838483824239493	0.018402819155274818	0.03712395988905483	0.0021491510853212984	0.002224520736217181	0.0024476650563607077	0.00040736516213133454	0.040500591249507306	0.013684781799027388	0.003467430306375933	0.005573342819874305	0.009407600596125186	0.019970498127765808	0.0	0.02699256110520723	0.010425345553205578	0.13614559528956421	0.10257242916268712	0.005827342451488874	0.04657388200665173	0.042933489984812494	0.03615922704687486	0.006291563437214757	0.0006026132839484398	0.002891176130449867	0.04820179422215849	0.06312834906864002	0.033428798835366196	0.09864973179604174	0.0025657015590200448	8.088869715271787e-05	0.0053207389250911705	0.0016665647361017674	0.009702009702009701	0.03868971404182669	0.0010607482354861083
k__Bacteria;p__Firmicutes;c__Clostridia;o__Clostridiales;f__Clostridiaceae;g__02d06	0.0	0.0	0.0	0.0	0.0	0.0	0.0	0.0	0.0	0.0	4.554356241745229e-05	0.0	0.0	0.0	0.0	0.0	0.0	0.0	0.0	0.0	0.0	2.1282708863184108e-05	0.0	0.0	0.0	0.0	0.0	0.0	0.0	0.0	0.0	0.0	0.0	0.0	0.0	0.0	0.0	0.0	0.0	0.0	0.0	0.0	0.0	0.0	0.0	0.0	0.0	0.0	0.0
k__Bacteria;p__Firmicutes;c__Clostridia;o__Clostridiales;f__Clostridiaceae;g__Clostridium	0.0010507385479601528	0.000131620078642997	0.003830830524057616	0.0006739816137815762	0.0009937278992334098	0.0028571428571428567	0.0003816648219533606	0.002014399968088713	0.00020120101529127717	0.002212389380530974	0.0018369236841705764	0.0052640002845405565	5.3109565032662385e-05	0.0014334862385321102	0.003081323096304115	0.00661403883080862	0.0016763378465506126	0.0009493177664111537	0.0005152979066022544	0.00040736516213133454	0.0018722901064249114	0.00010641354431592053	0.00036226883797957506	0.0004545634214791099	0.013934426229508195	0.001361624872347668	0.0	0.00023186165587865906	0.016321647546412025	0.0026352088608897948	0.006450175103470233	0.011634659671185692	0.001633967992768823	0.0032524285755222504	0.0014671195013414822	0.002167818490024774	0.0006614048238458486	0.00011564704521799469	0.00012747581943050177	0.005970910946670068	0.002843556758889516	0.00018496824711757812	8.908685968819599e-05	0.0001078515962036238	0.0007572587234212152	0.000152895847348786	0.0036382536382536385	0.0008215962441314554	0.0007343641630288443
k__Bacteria;p__Firmicutes;c__Clostridia;o__Clostridiales;f__Clostridiaceae;g__Oxobacter	0.0	0.0	0.0	0.0	0.0	0.0	0.0	0.0	0.0	0.0	0.0	0.0	0.0	0.0	5.1071653529902456e-05	0.0	0.0	0.0	0.0	0.0	0.0	0.0	0.0	0.0	0.0	0.0	0.0	0.0	0.0	0.0	0.0	0.0	0.0	0.0	0.0	0.0	0.0	0.0	0.0	0.0	0.0	0.0	0.0	0.0	0.0	0.0	0.0	0.0	0.0
k__Bacteria;p__Firmicutes;c__Clostridia;o__Clostridiales;f__Clostridiaceae;g__SMB53	2.0206510537695245e-05	3.290501966074925e-05	0.002111213266591753	0.00020219448413447285	0.0005291278424489585	4.842615012106537e-05	0.0016793252165947863	0.0031711841081792616	0.00012381600941001672	0.002277673001595823	0.002049460308785353	0.00549518948622646	0.00023899304264698073	0.0005884838242394978	0.007507533068895662	0.0004267121826328142	0.0008166774124220932	0.0006092636411295464	0.0010305958132045088	8.147303242626691e-05	0.00039416633819471815	0.0056612005576069735	0.0005520287054926856	0.0007905450808332346	7.451564828614009e-05	0.0009077499148984454	0.0	0.003632499275432326	0.0013458950201884253	0.0244374446709077	0.018560967844635463	0.006087670464785629	0.008332077920572929	0.0163266183339542	0.0023830559856043965	0.0012550528100143431	8.818730984611315e-05	0.00011564704521799469	0.0005417722325796326	0.006404695075274304	0.001102048313253832	0.012331216474505208	0.0009443207126948774	3.370362381363244e-05	0.0011159602239891593	6.115833893951441e-05	0.0002598752598752599	0.008279982927870251	1.3599336352386003e-05
k__Bacteria;p__Firmicutes;c__Clostridia;o__Clostridiales;f__Clostridiaceae;g__Sarcina	0.0	0.0	0.0	0.0	0.0	0.0	0.0	0.0	0.0	7.253735673872044e-06	0.0	0.0	0.0	0.0	0.0	0.0	0.0	0.0	0.0	0.0	0.0	0.0	0.0	0.0	0.0	0.0	0.0	0.0	2.1363413018863893e-05	0.0	0.0	0.0	0.0	0.0	0.0	0.0	0.0	0.0	0.0	0.0	0.0	0.0	0.0	0.0	0.0	0.0	0.0	0.0	0.0
k__Bacteria;p__Firmicutes;c__Clostridia;o__Clostridiales;f__Dehalobacteriaceae;g__	0.0	0.0	0.0	2.695926455126304e-05	0.0	0.0	0.0	0.0	0.0	0.0	0.0	0.0	0.0	4.526798647996137e-05	0.0	0.0	0.0	0.0	0.0	0.0	0.0	0.0	0.0	0.0	0.0	0.0	0.0	0.0	0.0	0.0	0.0	0.0	0.0	0.0	0.0	0.0	0.0	0.0	0.0	0.0	0.0	0.0	0.0	0.0	0.0	0.0	0.0	0.0	1.3599336352386003e-05
k__Bacteria;p__Firmicutes;c__Clostridia;o__Clostridiales;f__Dehalobacteriaceae;g__Dehalobacterium	0.0007678474004324194	0.0	0.0001702591344025607	5.391852910252608e-05	0.00012905557132901428	0.0	0.00030533185756268844	0.0	0.0	0.0	0.0003947108742845865	0.0	0.0	0.0007695557701593433	3.4047769019934966e-05	0.0	0.001289490651192779	0.0	6.44122383252818e-05	8.147303242626691e-05	0.0	0.0	0.0	0.0005533815565832642	0.0	0.0	0.0	0.0	0.0	0.0	0.0	0.0	0.0006257749759540172	0.0001074590939049202	0.0	0.0008801669057243449	0.0	0.00023129409043598937	0.0	0.0	0.0010884427785223028	0.0	0.0007126948775055679	0.0019278472821397756	0.0	0.0	0.00017325017325017325	0.0	0.000380781417866808
k__Bacteria;p__Firmicutes;c__Clostridia;o__Clostridiales;f__EtOH8;g__	0.0001414455737638667	0.0	0.0	0.0	0.0	0.0	0.0	0.0	0.0	0.0	0.00016699306219732505	0.0	0.0	0.0	0.0	0.0	4.298302170642596e-05	0.0	0.0	0.0	0.0	0.0	0.0	0.0	0.0	0.0	0.0	0.0	0.0	0.0	0.0	0.0	0.00010429582932566953	1.4327879187322693e-05	0.0	0.0	0.0	0.0	0.0	0.0	0.0	0.0	7.126948775055679e-05	0.0	0.0	0.0	0.0	0.0	9.519535446670203e-05
k__Bacteria;p__Firmicutes;c__Clostridia;o__Clostridiales;f__Eubacteriaceae;g__Acetobacterium	0.0	0.0	0.0	0.0	0.0	0.0	0.0	0.0	0.0	0.0	0.0	0.0	0.0	0.0	0.0	0.0	0.0	0.0	0.0	0.0	0.0	0.0	0.0	0.0	0.0	0.0	0.0	0.0	0.0	0.0	0.0	0.0	0.0	0.0	0.0	0.0	0.0	0.0	0.0	0.0	0.0	0.0	0.0	0.0	0.0	0.0	0.0	0.0	0.0
k__Bacteria;p__Firmicutes;c__Clostridia;o__Clostridiales;f__Eubacteriaceae;g__Anaerofustis	0.0	0.0	0.00010215548064153642	1.347963227563152e-05	0.0	0.0	0.00015266592878134422	3.988910827898442e-05	0.0	7.253735673872044e-06	7.590593736242048e-05	0.0001956216321957639	0.0002124382601306495	3.017865765330758e-05	0.0	0.0004267121826328142	0.0	0.00015585814075407003	0.0	0.0	0.0	1.0641354431592054e-05	5.1752691139939274e-05	0.0	0.0	0.0	0.0	1.9321804656554922e-05	0.0	0.0	0.0	0.0	5.794212740314973e-05	7.1639395936613465e-06	0.0	3.259877428608684e-05	0.0	0.0	0.0	0.0	0.0	0.0	0.0	1.3481449525452977e-05	0.0	0.0	0.0	2.134016218523261e-05	0.0
k__Bacteria;p__Firmicutes;c__Clostridia;o__Clostridiales;f__Eubacteriaceae;g__Pseudoramibacter_Eubacterium	0.0	0.0	0.0001021554806415364	0.0	0.0	0.0	0.0	0.0	0.0	0.0	6.072474988993639e-05	0.0	0.0	0.0	3.4047769019934966e-05	0.0	0.0	0.0	0.0	0.0	0.0	0.0	0.0	0.0003952725404166173	0.0	0.0	0.0	0.00028982706984832384	0.0	0.00018528812303131369	0.00011461318051575932	0.0	0.0	0.0	0.0002918027737474772	6.519754857217368e-05	0.0	0.0	0.0	0.0029089053329931103	6.802767365764393e-06	0.0	3.5634743875278396e-05	0.0	0.0	3.0579169469757204e-05	0.0	0.0	0.0
k__Bacteria;p__Firmicutes;c__Clostridia;o__Clostridiales;f__Gracilibacteraceae;g__	0.0	0.0	0.0	0.0	0.0	0.0	0.0	0.0	0.0	0.0	0.0	0.0	0.0	0.0	1.7023884509967483e-05	0.0	8.596604341285192e-05	0.0	0.0	0.0	0.0	0.0	0.0	0.0	0.0	0.0	0.0	0.0	0.0	0.0	0.0	0.0	0.0	0.0	0.0	0.0	0.0	0.0	0.0	0.0	0.0	0.0	0.0	0.0	0.0	0.0	0.0	0.0	0.0
k__Bacteria;p__Firmicutes;c__Clostridia;o__Clostridiales;f__Lachnospiraceae;Other	0.0005253692739800764	0.00016452509830374622	0.0018728504784281679	0.0018197503572102548	0.0009033889993030997	0.0037772397094430984	0.0035494828441662543	0.0030315722292028145	0.005463381415216982	0.002364717829682288	0.013344263788313495	0.002134054169408334	0.002389930426469807	0.0007997344278126507	0.0030813230963041166	0.0038404096436953274	0.004341285192349022	0.0009634866882978876	0.001352657004830918	0.0	0.023649980291683095	0.0009790046077064692	0.004692243996687821	0.004763034112020239	0.002347242921013414	0.0008510155452172926	0.0	0.0027436962612308016	0.00737037749150804	0.0025116834455355865	0.006844953836357846	0.022428259607104938	0.007602007115293238	0.005072069232312241	0.0038744923847581687	0.002363411135741294	0.00013228096476916972	0.001503411587833931	0.0002708861162898163	0.006506761929063536	0.019360675922965476	0.004130957518959245	0.0017461024498886413	4.718507333908542e-05	0.009864291265618462	0.002553360650724726	0.0019923769923769923	0.0033397353819889044	0.00014959269987624603
k__Bacteria;p__Firmicutes;c__Clostridia;o__Clostridiales;f__Lachnospiraceae;g__	0.005374931803026938	0.007272009345025577	0.02620288078455406	0.056021351737524545	0.007188395323026094	0.006682808716707027	0.043318957291706435	0.006222700891521565	0.6500495264037633	0.022087625126940295	0.040457864614170246	0.020682541658515758	0.022624674703914157	0.013097537421535497	0.05878347321291776	0.04992532536803924	0.01543090479260693	0.0211542003768933	0.004508856682769726	0.0021997718755092065	0.018328734726054403	0.007683057899609473	0.015991581562241237	0.015316810941143916	0.011736214605067057	0.003914671507999547	0.08	0.011361221138054272	0.05513896900168791	0.0809503221954583	0.10801655523718576	0.13308769049001845	0.05716570289594746	0.04978221623635284	0.00825153399097033	0.006976137697222575	0.06468539177212393	0.03931999537411819	0.0032346989180489813	0.021663689716764477	0.027864135130170987	0.010049941426721741	0.0035278396436525627	0.0017391069887834338	0.1454335306191586	0.007996452816341508	0.012040887040887044	0.014991463935125893	0.0014007316442957588
k__Bacteria;p__Firmicutes;c__Clostridia;o__Clostridiales;f__Lachnospiraceae;g__Anaerostipes	4.041302107539049e-05	4.935752949112387e-05	0.0027922498042019955	0.0010244520529479953	0.0009033889993030999	0.00012106537530266344	0.004656310827830998	0.00035900197451085977	0.0	0.005520092847816628	0.0003491673118671343	0.0008714054525084028	7.966434754899357e-05	0.00045267986479961364	0.0004766687662790895	0.0	4.298302170642596e-05	0.003003811439987531	0.0	0.0	0.0	5.3206772157960264e-05	0.0004485233232128071	0.0011265267401873592	0.0007078986587183308	5.673436968115284e-05	0.0	7.728721862621969e-05	2.1363413018863893e-05	0.0	0.0019229544730977397	0.0	0.010626586165737655	0.007013496862194461	0.000275591508539284	0.0023471117485982518	7.348942487176096e-05	0.0	0.0005258377551508198	0.0006124011227353917	0.003891182933217234	0.0001233121647450521	0.0019955456570155904	6.740724762726488e-05	1.9927861142663556e-05	0.0011314292703810164	0.003724878724878725	0.0021980367050789596	0.0003263840724572641
k__Bacteria;p__Firmicutes;c__Clostridia;o__Clostridiales;f__Lachnospiraceae;g__Blautia	0.0005455757845177717	0.0006416478833846104	0.008189464364763172	0.008923516566468054	0.001845494670004904	0.004261501210653752	0.025647876035265818	0.006342368216358521	0.0028632452176066366	0.004170898012476429	0.0571723520213752	0.009603243762337507	0.010701577354081462	0.007469217769193621	0.014759707870141787	0.012161297205035206	0.01194928003438642	0.013616333933151032	0.0018035426731078908	0.00024441909727880074	0.3526803310997241	0.002192119012907962	0.009660502346121995	0.01893355468595595	0.022093889716840533	0.0059003744468398974	0.0	0.012056806105690248	0.06742293148753467	0.012661355073806438	0.015345431391276646	0.0966217433966803	0.0678618196145689	0.02043155572112213	0.020110074490763623	0.0048083192071978025	0.003806752208357218	0.011795998612235457	0.0020396131108880275	0.014774177085991318	0.035483234579826994	0.027190332326283984	0.007679287305122495	0.0002696289905090595	0.040274207369323016	0.0031037857011803546	0.025727650727650726	0.011907810499359787	0.0004895761086858961
k__Bacteria;p__Firmicutes;c__Clostridia;o__Clostridiales;f__Lachnospiraceae;g__Catonella	0.0	0.0	0.0	0.0	0.0	0.0	0.0	0.0	0.0	0.0	0.0	0.0	0.0	0.0	0.0	0.0	0.0	0.0	0.0	0.0	0.0	0.0	0.0	0.0	0.0	0.0	0.0	0.0	0.0	0.0	0.0	0.0	0.0	0.0	0.0	1.629938714304342e-05	0.0	0.0	0.0	0.0	0.0	0.0	0.0	0.0	0.0	0.0	0.0	0.0	0.0
k__Bacteria;p__Firmicutes;c__Clostridia;o__Clostridiales;f__Lachnospiraceae;g__Clostridium	0.0	0.0	0.0	0.0	0.0	0.0	0.0	0.0	0.0	0.0	0.0	0.0	0.0	0.0	0.0	0.0	0.0	0.0	0.0	0.0	0.0	0.0	0.0	0.0	0.0	0.0	0.0	0.0	0.0	0.0	0.0	0.0	0.0	0.0	0.0	0.0	0.0	0.0	0.0	0.0	0.0	0.0	0.0	0.0	0.0	0.0	0.0	0.0	0.0
k__Bacteria;p__Firmicutes;c__Clostridia;o__Clostridiales;f__Lachnospiraceae;g__Coprococcus	0.004506051849906039	0.0001974301179644955	0.011220076957128752	0.0027094060874019344	0.006556023023513925	0.0019128329297820811	0.048433265905881484	0.0011368395859510559	0.0029715842258404013	0.016828666763383113	0.03262437187836829	0.004143621845601182	0.0034521217271230547	0.003893046837276677	0.006877649342026867	0.0019202048218476637	0.011519449817322166	0.006531872989784208	0.0013526570048309177	0.0	0.023847063460780454	0.0006597639747587074	0.003760695556168924	0.01905213644808094	0.010972429210134128	0.00317712470214456	0.0	0.00129456091198918	0.013672584332072885	0.004858666337265557	0.006959567016873609	0.011534533512225388	0.03562281992745643	0.013052697939650961	0.014906258358933633	0.008801669057243465	0.00039684289430750913	0.003238117266103851	0.000924199690871138	0.010589436080632814	0.00919053871114769	0.013625994204328255	0.007340757238307351	0.0007886647972389991	0.12835535361989597	0.001773591829245917	0.02087664587664588	0.007831839521980365	0.0032638407245726415
k__Bacteria;p__Firmicutes;c__Clostridia;o__Clostridiales;f__Lachnospiraceae;g__Dorea	0.002283335690759561	0.0001480725884733716	0.011475465658732593	0.00355862292076672	0.0017809668843403968	9.685230024213075e-05	0.08995839853440701	0.0014958415604619157	0.0005726490435213273	0.007855795734803429	0.014983832035341777	0.006775621987871462	0.007010462584311431	0.002791525832930949	0.00583919238691885	0.0012801365478984426	0.0020202020202020206	0.0036130750811170786	0.09475040257648935	0.00016294606485253382	0.001083957430035475	0.0017983888989390566	0.0028463980126966614	0.01059330408316534	0.00834575260804769	0.002553046635651878	0.02666666666666667	0.011863588059124705	0.012283962485846735	0.004076338706688901	0.0023623049984081495	0.01914412159320742	0.01645556418249451	0.004656560735879877	0.010302259039806768	0.005036510627200414	0.001998912356511898	0.009714351798311554	0.00036649298086269266	0.004771625414646593	0.03833359410608227	0.002466243294901042	0.002654788418708241	0.00021570319240724764	0.00823020665192005	0.004005871200538192	0.002858627858627859	0.01230260349978659	0.0015639236805243908
k__Bacteria;p__Firmicutes;c__Clostridia;o__Clostridiales;f__Lachnospiraceae;g__Epulopiscium	0.0	0.0	0.0	0.0004987463941983662	0.0	0.0	7.633296439067211e-05	0.0	1.547700117625209e-05	1.4507471347744088e-05	4.554356241745229e-05	1.7783784745069446e-05	0.0	1.508932882665379e-05	0.0006809553803986994	0.0	0.0016333548248441865	4.250676566020091e-05	0.0	0.0	9.854158454867954e-05	0.0	1.7250897046646426e-05	0.0	0.0	0.0005106093271303755	0.0	1.9321804656554922e-05	2.1363413018863893e-05	0.0	4.4571792422795287e-05	0.0007008831127220299	2.3176850961259892e-05	0.0	1.6211265208193173e-05	0.0	0.0	0.0	1.593447742881272e-05	0.0	1.3605534731528785e-05	0.0	0.0	0.0	0.0	0.0	0.0	0.0	0.0
k__Bacteria;p__Firmicutes;c__Clostridia;o__Clostridiales;f__Lachnospiraceae;g__Lachnobacterium	4.041302107539049e-05	0.0	1.702591344025607e-05	2.695926455126304e-05	0.0017422502129416924	0.0	0.0	0.0	0.0	0.0011896126505150152	0.0	0.00028454055592111113	0.0	0.0	0.0	0.0	0.0010315925209542231	0.0	0.0	0.0	0.0	0.0005320677215796027	0.0056237924372067325	1.9763627020830863e-05	0.0	0.0	0.0	1.9321804656554922e-05	0.0	0.0010087908920593746	0.0	0.0	1.1588425480629946e-05	0.00028655758374645385	0.0002836971411433806	1.629938714304342e-05	0.0	0.0	1.593447742881272e-05	2.5516713447307987e-05	0.00016326641677834542	0.0	0.0	0.0	0.0	3.0579169469757204e-05	0.0003465003465003465	3.201024327784891e-05	0.00014959269987624603
k__Bacteria;p__Firmicutes;c__Clostridia;o__Clostridiales;f__Lachnospiraceae;g__Lachnospira	6.0619531613085736e-05	0.0010200556094832269	0.0065038989341778194	8.087779365378912e-05	0.002284283612523553	0.0020581113801452786	0.0	5.983366241847663e-05	0.0	0.0037139126650224887	0.0	0.0029698920524265974	0.0006107599978756173	0.004677691936262674	0.00044262099725915466	0.0004267121826328142	0.013668600902643461	0.0005809257973560792	6.44122383252818e-05	0.0	0.00019708316909735908	0.0005001436582848266	0.002535881865857025	0.0004545634214791098	0.0011736214605067065	0.0005106093271303755	0.0	0.00032847067916143367	0.0027345168664145774	0.0018528812303131373	0.00017828716969118115	0.00018022708612852194	0.0007764245072022066	0.0010101154827062498	0.0	0.0002607901942886947	4.409365492305657e-05	0.0	4.780343228643816e-05	5.1033426894615975e-05	0.001088442778522303	0.0	7.126948775055679e-05	0.0005459987057808456	1.9927861142663556e-05	0.0006880313130695371	0.002512127512127512	0.0005121638924455827	0.0025838739069533405
k__Bacteria;p__Firmicutes;c__Clostridia;o__Clostridiales;f__Lachnospiraceae;g__Moryella	0.0	0.0	0.0	0.0	0.0	0.0	0.0	0.0	0.0	0.0	0.0	0.0	0.0	0.0	0.0	0.0	0.0	0.0	0.0	0.0	0.0	0.0	0.0	0.0	0.0	0.0	0.0	0.0	0.0	0.0	0.0	0.0	0.0	0.0	0.0	0.0	0.0	0.0	0.0	0.0	0.0	0.0	0.0	0.0	0.0	0.0	0.0	0.0	0.0
k__Bacteria;p__Firmicutes;c__Clostridia;o__Clostridiales;f__Lachnospiraceae;g__Oribacterium	0.0	0.0	0.0	0.0	0.0	0.0	0.0	0.0	0.0	0.0	0.0	0.0	0.0	0.0	0.0	0.0	0.0	0.0	0.0	0.0	0.0	0.0	0.0	0.0	0.0	0.0	0.0	0.0	0.0	4.117513845140304e-05	0.0	0.0	0.0	0.0	0.0	0.0	1.469788497435219e-05	0.0	0.0	2.5516713447307987e-05	0.0	0.0	0.0	0.0	0.0	3.0579169469757204e-05	0.0	0.0	0.0
k__Bacteria;p__Firmicutes;c__Clostridia;o__Clostridiales;f__Lachnospiraceae;g__Roseburia	0.0025258138172119054	4.9357529491123874e-05	0.05421050839377532	0.0026420079260237777	0.0007872389851069872	0.010992736077481842	0.0038166482195336054	0.018468657133169784	0.02129635361852288	0.01835195125489625	0.0013207633101061165	0.003912432643915278	0.0007169791279409421	0.001071342346692419	0.0032515619414037905	0.01621506294004694	0.005243928648183967	0.0073820083029882255	0.000966183574879227	0.00016294606485253382	0.0004927079227433977	0.00039373011396890605	0.0008625448523323211	0.0063441242736867074	0.0033904619970193746	0.002439577896289572	0.0	0.005081634624673946	0.0067508385139609895	0.0015646552611533159	0.003915950334288441	0.005947493842241222	0.004867138701864577	0.016577356219732352	0.002431689781228976	0.0007823705828660843	4.409365492305657e-05	0.16595350988782234	0.002916009369472728	0.001735136514416943	0.012986482901244226	0.003267772365743881	0.00037416481069042323	4.0444348576358934e-05	0.0014348060022717764	0.0016512751513668889	0.02364864864864865	0.0005228339735381988	0.00036718208151442213
k__Bacteria;p__Firmicutes;c__Clostridia;o__Clostridiales;f__Lachnospiraceae;g__[Ruminococcus]	0.007597647962173414	4.9357529491123874e-05	0.00442673749446658	0.003855174830830613	0.003549028211547892	0.0038256658595641644	0.11759093164383032	0.0024531801591575414	0.02521203491611467	0.0030030465689830283	0.022817324771143566	0.03467838025288539	0.010250146051303834	0.011181192660550461	0.005600858003779305	0.007040751013441433	0.0019342359767891687	0.005780920129787326	0.0052173913043478265	0.00024441909727880074	0.2107804493496253	0.019739712470603184	0.03156914159536291	0.011877939839519347	0.010916542473919521	0.002553046635651879	0.0	0.026548159598106483	0.010596252857356487	0.008193852551829205	0.009863100923272831	0.06311953060856679	0.06261226287184359	0.01692122532022808	0.008462280438676837	0.0033576737514669423	0.01052368564163616	0.005088469989591764	0.0004142964131491307	0.006430211788721611	0.01046265620854564	0.006967137308095442	0.00267260579064588	0.00014829594477998274	0.006356987704509675	0.0005504250504556297	0.011607761607761608	0.003617157490396931	0.0006255694722097562
k__Bacteria;p__Firmicutes;c__Clostridia;o__Clostridiales;f__Peptococcaceae;g__	0.0	0.0	0.0	0.00010783705820505216	0.0	0.0	0.0	0.0	0.0	0.0	0.0	0.00024897298643097225	0.0	0.0	0.0	0.0	4.298302170642596e-05	0.0	0.0	0.0	0.0	0.0	0.0005002760143527463	0.0	0.0	0.0	0.0	0.0	0.0	0.0	0.0	0.0	1.1588425480629946e-05	0.0	0.0	0.0	0.0	0.0	0.0	0.0	0.0	0.0	0.0	6.740724762726488e-05	0.0	0.0	0.0	0.0	5.439734540954401e-05
k__Bacteria;p__Firmicutes;c__Clostridia;o__Clostridiales;f__Peptococcaceae;g__Desulfotomaculum	0.0	0.0	0.0	0.0	0.0	0.0	0.0	0.0	0.0	0.0	0.0	0.0	0.0	0.0	0.0	0.0	0.0	0.0	0.0	0.0	0.0	0.0	0.0	0.0	0.0	0.0	0.0	0.0	0.0	0.0	0.0	0.0	0.0	0.0	0.0	0.0	0.0	0.0	0.0	0.0	0.0	0.0	0.0	0.0	0.0	0.0	0.0	0.0	0.0
k__Bacteria;p__Firmicutes;c__Clostridia;o__Clostridiales;f__Peptococcaceae;g__Peptococcus	0.0	0.0	0.0	0.0	0.0	0.0	0.0	0.0	0.0	0.0	0.0	0.0	0.0	0.0	0.0	0.0	0.0	0.0	0.0	0.0	0.0	0.0	0.0	0.0	0.0	0.0	0.0	0.0	0.0	0.0	0.0	0.0	0.0	0.0	0.0	0.0	0.0	0.0	0.0	0.0	0.0	0.0	0.0	0.0	0.0	0.0	0.0	0.0	0.0
k__Bacteria;p__Firmicutes;c__Clostridia;o__Clostridiales;f__Peptococcaceae;g__rc4-4	0.0	0.0	0.0	0.0	0.0	0.0	0.0	0.0	0.0	0.0	0.0	0.0	0.0	0.0	0.0	0.0	0.0	0.0	0.0	0.0	0.0	0.0	0.0	0.0	0.0	0.0	0.0	0.0	0.0	0.0	0.0	0.0	0.0	0.0	0.0	0.0	0.0	0.0	0.0	0.0	0.0	0.0	0.0	0.0	0.0	0.0	0.0	0.0	0.0
k__Bacteria;p__Firmicutes;c__Clostridia;o__Clostridiales;f__Peptostreptococcaceae;Other	0.0	0.0	1.702591344025607e-05	0.0	0.0	0.0	7.633296439067211e-05	0.0	0.0	4.3522414043232264e-05	0.0	0.0	0.0	0.0	0.0	0.0	0.0	0.0	0.0	0.0	9.854158454867954e-05	0.0	0.0	0.0	1.8628912071535022e-05	0.0	0.0	1.9321804656554922e-05	4.2726826037727786e-05	0.0	0.0	6.007569537617398e-05	4.6353701922519784e-05	2.149181878098404e-05	0.0	1.629938714304342e-05	0.0	0.0	0.0	5.1033426894615975e-05	6.802767365764393e-06	0.0	0.0	0.0	0.0	0.0	0.0	2.134016218523261e-05	0.0
k__Bacteria;p__Firmicutes;c__Clostridia;o__Clostridiales;f__Peptostreptococcaceae;g__	0.0	0.0	0.0002213368747233289	9.435742592942064e-05	3.871667139870428e-05	0.0	0.0007251631617113851	0.00023933464967390648	1.547700117625209e-05	0.0001523284491513129	0.00047061681164700707	0.000995891945723889	0.0	3.017865765330758e-05	0.0005447643043189595	0.0002133560913164071	0.00021491510853212983	1.4168921886733639e-05	6.44122383252818e-05	0.0	9.854158454867954e-05	0.00021282708863184103	0.00017250897046646425	0.00011858176212498517	5.588673621460507e-05	0.00017020310904345852	0.0	0.0005796541396966477	0.00023499754320750282	0.0002882259691598213	9.551098376313276e-05	0.00024030278150469594	0.00040559489182204797	0.0005731151674929078	0.00019453518249831807	6.519754857217368e-05	1.469788497435219e-05	0.0	0.0030912886211896685	0.00028068384792038787	6.802767365764391e-05	0.0001233121647450521	3.5634743875278396e-05	0.0	1.9927861142663556e-05	0.0	0.0	0.0009176269739650019	0.0
k__Bacteria;p__Firmicutes;c__Clostridia;o__Clostridiales;f__Peptostreptococcaceae;g__Filifactor	0.0	0.0	0.0	0.0	0.0	0.0	0.0	0.0	0.0	0.0	0.0	0.0	0.0	0.0	0.0	0.0	0.0	0.0	0.0	0.0	0.0	0.0	0.0	0.0	0.0	0.0	0.0	0.0	0.0	0.0	0.0	0.0	0.0	0.0	0.0	0.0	0.0	0.0	0.0	0.0	0.0	0.0	0.0	0.0	0.0	0.0	0.0	0.0	0.0
k__Bacteria;p__Firmicutes;c__Clostridia;o__Clostridiales;f__Peptostreptococcaceae;g__Peptostreptococcus	0.0	0.0	0.0	0.0	0.0	0.0	0.0	0.0	1.547700117625209e-05	0.0	0.0	0.0	0.0	0.0	0.0	0.0	0.0	0.0	0.0	0.0	0.0009854158454867955	0.0	3.450179409329285e-05	0.0	0.0	0.0	0.0	0.0	0.0	0.0	0.0	0.0028035324508881194	0.0	0.0	5.6739428228676105e-05	0.0	1.469788497435219e-05	0.0	0.0	0.0	0.0	0.0	0.0	0.0	0.0	0.0	0.0	3.201024327784891e-05	0.0
k__Bacteria;p__Firmicutes;c__Clostridia;o__Clostridiales;f__Ruminococcaceae;Other	0.0004243367212916001	4.935752949112387e-05	8.512956720128033e-05	2.695926455126304e-05	0.0005033167281831557	0.0001937046004842615	0.00015266592878134422	0.00045872474520832087	6.190800470500836e-05	0.0002901494269548818	0.0006983346237342684	3.556756949013889e-05	5.3109565032662385e-05	0.0005432158377595363	0.00028940603666944724	0.0	0.0008166774124220932	0.0	0.0002576489533011272	0.0	9.854158454867954e-05	0.0005533504304427869	0.0007245376759591499	0.0	0.0	0.0	0.0	0.0005989759443532026	0.0004913584994338696	0.0	2.5469595670168735e-05	2.0025231792057992e-05	2.3176850961259892e-05	0.0006089348654612145	2.431689781228976e-05	0.0006519754857217369	0.0	0.0	0.0014022340137355195	2.5516713447307987e-05	0.00012925257994952347	0.0	0.0	6.740724762726489e-06	0.0	1.5289584734878602e-05	0.0	0.0002987622705932565	0.0
k__Bacteria;p__Firmicutes;c__Clostridia;o__Clostridiales;f__Ruminococcaceae;g__	0.2584816827981957	0.007979467267731683	0.32759560050396724	0.04564203488528824	0.11599514751051888	0.09602905569007242	0.13423151788099708	0.04818604280101312	0.004132359314059307	0.18298273610909327	0.1328657527591817	0.1274563852679122	0.05953582240161472	0.18647392563978815	0.09489113225855954	0.26562833368892663	0.13720180528691267	0.06584298000765107	0.029371980676328513	0.002036825810656673	0.006109578242018129	0.08185329828780503	0.10417816726469713	0.5139135934226648	0.09802533532041732	0.08141382049245403	0.14666666666666667	0.08569220365182055	0.19054028071524814	0.0846149095176332	0.10599808978032516	0.011534533512225381	0.11335797805152201	0.23411754592085088	0.08500376911916135	0.1994881992437055	0.007304848832253028	0.05423846420723949	0.454084803288877	0.050931360040826844	0.18362709950407746	0.32548245884456495	0.061612472160356285	0.08876860440034524	0.031306669855124446	0.09482600452571703	0.11910949410949416	0.12702731540759846	0.0704989596507689
k__Bacteria;p__Firmicutes;c__Clostridia;o__Clostridiales;f__Ruminococcaceae;g__Anaerotruncus	8.082604215078098e-05	0.00018097760813412086	1.702591344025607e-05	0.0008896557301916804	2.5811114265802855e-05	0.0	0.0008778290904927293	0.0	0.0	5.802988539097635e-05	0.00019735543714229325	0.0	0.0003983217377449678	0.0001358039594398841	3.4047769019934966e-05	0.0	0.0004728132387706856	0.00024087167207447184	0.0002576489533011272	0.0	0.0	0.001085418152022389	0.0009315484405189068	1.9763627020830863e-05	0.0	0.0	0.0	0.0022413293401603715	0.0	2.058756922570152e-05	0.0	2.0025231792057992e-05	2.3176850961259892e-05	2.1491818780984038e-05	0.0	3.259877428608684e-05	0.00039684289430750913	0.0020816468139239043	0.0	0.00033171727481500385	0.0	0.0	0.0	6.740724762726489e-06	0.0	6.115833893951441e-05	0.00017325017325017325	0.0	9.519535446670202e-05
k__Bacteria;p__Firmicutes;c__Clostridia;o__Clostridiales;f__Ruminococcaceae;g__Clostridium	0.0	0.0	0.0	0.0	0.0	0.0	0.0	0.0	0.0	0.0	0.0	0.0	0.0	0.0	0.0	0.0	0.0	0.0	0.0	0.0	0.0	0.0	0.0	0.0	0.0	0.0	0.0	0.0	0.0	0.0	0.0	0.0	0.0	0.0	0.0	0.0	0.0	0.0	0.0	0.0	0.0	0.0	0.0	0.0	0.0	0.0	0.0	0.0	0.0
k__Bacteria;p__Firmicutes;c__Clostridia;o__Clostridiales;f__Ruminococcaceae;g__Faecalibacterium	0.014387035502839018	0.006432931343676476	0.06839309428950864	0.04224516755182918	0.1095165578298016	0.41772397094430963	0.03923514369680547	0.12463351881768682	0.005974122454033304	0.02221819236907005	0.01849068634148562	0.24545179705144834	0.013596048648361569	0.02906204732013519	0.06101360208372349	0.2754427138894815	0.05347087900279387	0.036598325233432975	0.011336553945249597	0.00024441909727880074	0.0018722901064249112	0.014280697647196543	0.03620963290091088	0.05017984900588956	0.08194858420268256	0.03126063769431522	0.02666666666666667	0.05817795382088682	0.06462432438206334	0.02060815679492722	0.05449856733524359	0.0049662574844303795	0.04674770838886119	0.06426770209473591	0.05551547770545752	0.013577389490155179	0.014624395549480428	0.028449173123626693	0.030179900250171313	0.055856085736157204	0.13810298029238288	0.020161538935816018	0.007091314031180401	0.005197098792062122	0.012255634602738088	0.03550241575438812	0.05569993069993069	0.3961054204011958	0.009397141419498729
k__Bacteria;p__Firmicutes;c__Clostridia;o__Clostridiales;f__Ruminococcaceae;g__Oscillospira	0.016266240982844675	0.001974301179644955	0.0028944052848435325	0.005526649233008918	0.004904111710502541	0.0026150121065375304	0.008511125529559939	0.01043100181495442	0.006237231474029593	0.010293050921224407	0.009412336232940131	0.008198324767477018	0.013224281693132927	0.010547440849831006	0.006060502885548428	0.0029869852784296996	0.015430904792606929	0.00545503492639245	0.01339774557165861	0.00024441909727880074	0.00019708316909735908	0.08403477594628207	0.0456631244824732	0.004901379501166055	0.00020491803278688525	0.0028367184840576423	0.013333333333333334	0.06047724857501677	0.011771240573394003	0.006485084306095977	0.015332696593441579	0.0005206560265935079	0.004762842872538905	0.0027581167435596163	0.00938632255554385	0.004580127787195197	0.0031894410394344252	0.03619752515323233	0.0016890546074541481	0.008165348303138555	0.004761937156035071	0.008446883285036068	0.0018708240534521157	0.010400938308886975	0.00767222653992547	0.0111461072717265	0.0022522522522522522	0.011224925309432351	0.004800565732392258
k__Bacteria;p__Firmicutes;c__Clostridia;o__Clostridiales;f__Ruminococcaceae;g__Ruminococcus	0.0020812705853826105	0.0001480725884733716	0.05865427180168216	0.007332919957943542	0.011214929148491337	0.0005084745762711864	0.13003320483951017	0.030215999521330694	0.01688540828329104	0.008980124764253567	0.012904009351611455	0.01799719016201027	0.01415369908120452	0.033709560598744616	0.03646516062035046	0.04587155963302751	0.0699763593380613	0.007197812318460689	0.014621578099838963	0.0005703112269838684	0.00837603468663776	0.009662349823885598	0.019355506486337257	0.018775445669789316	0.006631892697466469	0.02887779416770681	0.12	0.02548546034199596	0.02070114721527917	0.036069421283429076	0.07934415791149327	0.002242825960710496	0.009977634338822376	0.1781456858755759	0.006751991959212454	0.017309949145912166	0.012258036068609724	0.02521105585752284	0.36644517743040667	0.03113039040571574	0.0767488214205539	0.17362352796103334	0.011955456570155901	0.00330295513373598	0.0034674478388234593	0.021481866552504437	0.012907137907137906	0.027710200597524524	0.008445187874831707
k__Bacteria;p__Firmicutes;c__Clostridia;o__Clostridiales;f__Veillonellaceae;Other	0.0	0.0	0.0	0.0	0.0	0.0	0.0	0.0	0.0	0.0	0.0	0.0	0.0	0.0	0.0	0.0	0.0	0.0	0.0	0.0021997718755092065	0.0	3.192406329477616e-05	0.0	0.0	0.0	5.673436968115284e-05	0.0	7.728721862621969e-05	0.0	0.0	0.0	0.0	0.0	0.0	0.0	0.0	0.0	0.0	0.0	0.0	0.0	0.0	0.0	0.0	0.0	0.0	0.0	0.0	0.0
k__Bacteria;p__Firmicutes;c__Clostridia;o__Clostridiales;f__Veillonellaceae;g__	0.0	0.0	0.0	4.043889682689456e-05	2.5811114265802855e-05	0.0	0.0	1.994455413949221e-05	7.738500588126045e-05	6.52836210648484e-05	9.108712483490458e-05	0.0	0.0	1.508932882665379e-05	0.0	0.0	0.0	0.0	0.0	0.0	0.0	0.00021282708863184106	5.175269113993928e-05	0.0	0.0	0.0	0.0	0.0	2.1363413018863893e-05	0.00012352541535420912	0.0	2.0025231792057992e-05	0.0	0.0	0.0	0.0	2.939576994870438e-05	0.0	0.0	0.0	0.00025850515989904693	0.0	0.0	0.0	0.0	0.0	0.0	2.134016218523261e-05	0.0
k__Bacteria;p__Firmicutes;c__Clostridia;o__Clostridiales;f__Veillonellaceae;g__Acidaminococcus	2.0206510537695245e-05	0.0	0.0	0.0015501577116976246	0.0	0.0	0.0	7.977821655796884e-05	0.0	0.0	0.0	0.0	0.0	1.508932882665379e-05	0.0	0.0	0.0	0.0010910069852784901	0.0	0.0	0.0	0.0	0.0	9.881813510415432e-05	0.0	0.0	0.02666666666666667	0.0	0.0	0.0	0.0	0.0	0.0	5.731151674929077e-05	0.0	0.0	0.0	0.0	0.0	0.0	0.0	0.0016030581416856774	0.0	0.0	0.0	0.0	0.0	0.0	0.0
k__Bacteria;p__Firmicutes;c__Clostridia;o__Clostridiales;f__Veillonellaceae;g__Dialister	0.0002222716159146477	3.290501966074925e-05	3.405182688051214e-05	0.03963011889035664	0.03288335957463287	0.007966101694915257	0.00851112552955994	0.0042481900317118395	0.0002785860211725376	0.14682286377484366	0.0824338479755888	0.002329675801604098	0.0002655478251633119	0.12492455335586676	0.0002383343831395448	0.05056539364198847	0.0006877283473028154	0.001969480142255976	0.0010305958132045088	0.16563467492260053	0.00019708316909735908	0.0020750641141604512	5.1752691139939274e-05	0.016878137475789555	0.12921013412816676	0.0002836718484057642	0.013333333333333334	0.00011593082793932952	6.409023905659168e-05	0.012949581042966257	0.003056351480420247	0.02513166589903277	0.00016223795672881924	0.006626644124136746	0.017872919892032976	0.04275329247620293	0.003409909314049708	0.0005782352260899734	0.0003027550711474417	0.0086246491451901	0.09982380832522669	0.0009864973179604167	0.028775055679287308	0.0006066652286453839	0.016440485442697435	0.40471530793223676	0.29859667359667363	0.004225352112676057	8.159601811431602e-05
k__Bacteria;p__Firmicutes;c__Clostridia;o__Clostridiales;f__Veillonellaceae;g__Megamonas	0.0	0.0	0.0011747880273776689	0.0	0.0	0.0	0.0	0.0	0.0	0.0	0.0	0.0028809731287012517	0.0	0.0	0.0	0.0	0.0	0.000821797469430551	0.0	0.0	0.0	0.0	0.0	0.0	0.12531669150521613	0.0	0.0	0.0	0.0	0.0	0.0009105380452085324	0.0	0.0	0.0	0.0	0.0	0.0	0.0	0.0	0.0	0.0	0.0	0.0	0.0	0.0	0.0	0.0	0.0	0.0
k__Bacteria;p__Firmicutes;c__Clostridia;o__Clostridiales;f__Veillonellaceae;g__Megasphaera	0.0	0.0	0.0	0.0	5.162222853160571e-05	0.0	0.0	0.0	0.0	0.0	0.0	0.0	0.0	1.508932882665379e-05	0.0	0.0	0.0	0.00022670275018773822	0.0001288244766505636	0.37233175818803954	0.00019708316909735908	0.0	0.0	0.0006126724376457567	0.0	0.0	0.0	0.0	0.0	0.00020587569225701522	0.000827761859280484	0.0	0.0	6.447545634295211e-05	0.00019453518249831807	4.889816142913026e-05	1.469788497435219e-05	0.0	3.186895485762544e-05	0.0008420515437611635	0.0005102075524323295	0.0	0.0	6.740724762726489e-06	3.985572228532711e-05	0.0	0.0	0.0	0.0
k__Bacteria;p__Firmicutes;c__Clostridia;o__Clostridiales;f__Veillonellaceae;g__Mitsuokella	8.082604215078098e-05	0.0	0.0	0.0	0.0	0.0	0.0	0.0	0.0	0.0	0.0	0.0	0.0	0.0	0.0	0.0	0.0	0.0	0.0	0.0	0.0	0.0	0.0	0.0	0.0	0.0	0.0	0.0	0.0	0.0	0.0	0.0	0.0005910096995121273	0.0	0.0	0.0	0.0	0.0	0.0	0.0	0.0	0.0	0.0	0.0	0.0	0.0	0.0	0.0	0.0
k__Bacteria;p__Firmicutes;c__Clostridia;o__Clostridiales;f__Veillonellaceae;g__Pelosinus	0.0	0.0	0.0	0.0	0.0	0.0	0.0	0.0	0.0	0.0	0.0	0.0	0.0	0.0	0.0	0.0	0.0	0.0	0.0	0.0	0.0	0.0	0.0	0.0	0.0	0.0	0.0	0.0	0.0	0.0	0.0	0.0	0.0	0.0	0.0	0.0	0.0	0.0	0.0	0.0	0.0	0.0	0.0	0.0	0.0	0.0	0.0	0.0	0.0
k__Bacteria;p__Firmicutes;c__Clostridia;o__Clostridiales;f__Veillonellaceae;g__Phascolarctobacterium	0.00014144557376386674	0.0009871505898224775	0.0028263016310825077	0.0	0.0	0.0	0.0	0.0	1.547700117625209e-05	0.00018859712752067315	0.0	0.0020807028151731254	0.005045408678102926	3.017865765330758e-05	0.0	0.0	0.0011605415860735013	0.01657763860747835	0.0	0.0	0.0	0.05137645919572642	0.018268699972398546	0.0	1.8628912071535022e-05	0.00017020310904345852	0.0	0.0	0.0	0.00018528812303131369	0.0004520853231454951	6.007569537617398e-05	0.0002897106370157486	0.0	0.0008916195864506246	0.0	0.0	0.0058979993061177285	6.373790971525089e-05	0.00048481755549885174	0.0003741522051170416	0.0	0.0	0.04469774590163935	0.0	0.04958412329521131	0.0002598752598752599	0.0005975245411865129	0.13657813498701266
k__Bacteria;p__Firmicutes;c__Clostridia;o__Clostridiales;f__Veillonellaceae;g__Schwartzia	0.0	0.0	0.0	0.0	0.0	0.0	0.0	0.0	0.0	0.0	0.0	0.0	0.0	0.0	0.0	0.0	0.0	0.0	0.0	0.0	0.0	0.0	0.0	0.0	0.0	0.0	0.0	0.0	0.0	0.0	0.0	0.0	0.0	0.0	0.0	0.0	8.818730984611315e-05	0.0	0.0	0.0	0.0	0.0	0.0	0.0	0.0	0.0	0.0	0.0	0.0
k__Bacteria;p__Firmicutes;c__Clostridia;o__Clostridiales;f__Veillonellaceae;g__Selenomonas	0.0	0.0	0.0	0.0	0.0	0.0	0.0	0.0	9.286200705751254e-05	0.0	0.0	0.0	0.0	0.0	0.0	0.0	0.0	0.0	0.0	0.0	0.0	0.0	0.0	0.0	0.0	0.0	0.0	0.0011399864747367403	0.0	0.0	0.0	0.0	0.0	0.0	0.0	0.0	0.0	0.0	0.0	0.0	0.0	0.0	0.0	0.0	0.0	0.0	0.0	0.0	0.0
k__Bacteria;p__Firmicutes;c__Clostridia;o__Clostridiales;f__Veillonellaceae;g__Succiniclasticum	0.0	0.0	0.0	0.0	0.0	0.0	0.0	0.0	0.0	0.0	0.0	0.0	0.0	0.0	0.0	0.0	0.0	0.0	0.0	0.0	0.0	0.0	0.0	0.0	0.0	0.0	0.0	0.0	0.0	0.0	0.0	0.0	0.0	2.8655758374645386e-05	0.0	0.0	0.0	0.0	0.0	0.0	0.0	0.0	0.0	0.0	0.0	0.0	0.0	0.0	0.0
k__Bacteria;p__Firmicutes;c__Clostridia;o__Clostridiales;f__Veillonellaceae;g__Thermosinus	0.0	0.0	0.0	0.0	0.0	0.0	0.0	0.0	0.0	0.0	0.0	0.0	0.0	0.0	0.0	0.0	0.0	0.0	0.0	0.0	0.0	0.0	0.0	0.0	0.0	0.0	0.0	0.0	0.0	2.058756922570152e-05	0.0	0.0	0.0	0.0	0.0	0.0	0.0	0.0	0.0	0.0	0.0	0.0	0.0	0.0	0.0	0.0	0.0	0.0	0.0
k__Bacteria;p__Firmicutes;c__Clostridia;o__Clostridiales;f__Veillonellaceae;g__Veillonella	8.082604215078098e-05	4.935752949112387e-05	0.000493751489767426	0.004839187986951713	0.003084428154763441	0.0	0.0	0.0005385029617662898	0.04226769021234449	4.352241404323227e-05	0.00019735543714229325	0.0005868648965872917	5.3109565032662385e-05	0.0004225012071463061	3.4047769019934966e-05	0.0019202048218476637	0.0005157962604771116	0.0007651217818836166	0.01217391304347825	0.00024441909727880074	0.00019708316909735908	7.448948102114437e-05	0.0005175269113993929	0.0	0.0	0.0005673436968115283	0.0	0.0010433774514539659	4.2726826037727786e-05	0.007082123813641319	0.00047755491881566384	0.0009612111260187837	0.0	0.0	3.2422530416386346e-05	0.0001466944842873908	0.003953731058100739	0.0	3.186895485762544e-05	0.0	0.0002448996251675181	0.005055798754547135	5.3452115812917595e-05	6.0666522864538394e-05	0.0005579801119945796	0.0016971439055715244	0.0017325017325017325	0.0003627827571489543	8.159601811431603e-05
k__Bacteria;p__Firmicutes;c__Clostridia;o__Clostridiales;f__[Mogibacteriaceae];g__	0.0010305320374224575	0.00023033513762524472	0.009687744747505705	0.0007952983042622598	0.0002968278140567328	4.842615012106537e-05	0.004198313041486965	0.0008376712738586728	3.095400235250418e-05	0.005367764398665316	0.004448087929437841	0.007504757162419307	0.0005045408678102926	0.0025048285852245287	0.0028940603666944733	0.0	0.0013754566946056314	0.0015727503294274338	0.0014814814814814816	0.0	0.0002956247536460386	0.0007874602279378122	0.0007417885730057962	0.002332107988458042	0.026546199701937407	0.0014750936117099737	0.0	0.0005796541396966476	0.013822128223204935	0.005085129598748275	0.001598217128303088	0.00010012615896028997	0.006767640480687887	0.0007307218385534574	0.018343046583070573	0.003618463945755637	0.00026456192953833944	0.001850352723487915	0.00014341029685931449	0.0056391936718550644	0.009938843121381779	0.006905481225722916	0.0018173719376391982	0.0009099978429680759	0.010282776349614397	0.0009020854993578375	0.0059771309771309775	0.0043854033290653014	0.00019039070893340406
k__Bacteria;p__Firmicutes;c__Clostridia;o__Clostridiales;f__[Mogibacteriaceae];g__Anaerovorax	4.041302107539049e-05	0.0	0.0	0.0	0.0	0.0	0.0	0.0	0.0	0.0	0.0	0.0	0.0	0.0	5.1071653529902456e-05	0.0	0.0	0.0	0.0	0.0	0.0	0.0	0.0	0.0	0.0	0.0	0.0	0.0	0.0	0.0	0.0	0.0	0.0	0.0	0.0	8.149693571521711e-05	0.0	0.0	0.0	0.0	2.040830209729318e-05	0.0	0.0	0.0	0.0	0.0	0.0	0.0	0.0
k__Bacteria;p__Firmicutes;c__Clostridia;o__Clostridiales;f__[Mogibacteriaceae];g__Mogibacterium	0.0	0.0	0.00011918139408179249	0.0	0.0	0.0	0.0	0.0	0.0	0.0	0.0	0.0	0.0	0.0	0.0	0.0	0.0	0.0	0.0	0.0	0.0	0.0	0.0	0.0	0.0	0.0	0.0	0.0	0.0	0.0	0.0	0.0	0.0	0.0	0.0	0.0	0.0	0.0	0.0	0.0	0.0	0.0	0.0	0.0	0.0	0.0	0.0	0.0	0.0
k__Bacteria;p__Firmicutes;c__Clostridia;o__Clostridiales;f__[Tissierellaceae];g__1-68	0.0	0.0	0.0	4.043889682689456e-05	0.0	0.0	7.633296439067211e-05	0.0	0.0	0.0	0.0	0.0	0.0	0.0	1.7023884509967483e-05	0.0	4.298302170642596e-05	0.0	6.44122383252818e-05	0.0	0.0	0.0	0.0	0.0	0.0	0.0	0.0	0.0	0.0	0.0	0.0	0.0004205298676332179	0.0	0.0	0.0	0.0	0.0	0.0	0.0	0.0	0.0	0.0	0.0	0.0	0.0	0.0	0.0	0.00012804097311139564	5.439734540954401e-05
k__Bacteria;p__Firmicutes;c__Clostridia;o__Clostridiales;f__[Tissierellaceae];g__Anaerococcus	0.0	0.0	0.0	0.0	0.0	0.0	0.0	0.0	0.0	0.0	0.0	0.0	0.0	0.0	0.0	0.0	0.0	2.8337843773467278e-05	6.44122383252818e-05	0.0	0.0	0.0	0.0	0.00023716352424997035	0.0	0.0	0.0	0.0	0.0	0.0	0.0	0.0022228007289184365	2.3176850961259892e-05	0.0	8.105632604096586e-05	6.519754857217368e-05	2.939576994870438e-05	0.0	0.0	0.0003827507017096198	0.00012925257994952347	0.0	0.0	0.0	0.0	0.0	0.0	7.469056764831413e-05	0.0
k__Bacteria;p__Firmicutes;c__Clostridia;o__Clostridiales;f__[Tissierellaceae];g__Finegoldia	0.0	0.0	0.0	0.0002695926455126304	0.0	0.0	0.0	0.0	0.0	1.4507471347744088e-05	0.0	0.0	0.0	0.0	0.0	0.0	0.0	0.0	0.0	8.147303242626691e-05	0.0	0.0	0.0	0.0	0.0	0.0	0.0	0.0	0.0	0.0002058756922570152	0.0	0.0023629773514628433	0.0	0.0	0.0	3.259877428608684e-05	1.469788497435219e-05	0.0	0.0	0.0	2.040830209729318e-05	0.0	0.0	0.0	0.0	1.5289584734878602e-05	0.0	0.0	0.0
k__Bacteria;p__Firmicutes;c__Clostridia;o__Clostridiales;f__[Tissierellaceae];g__Gallicola	0.0	0.0	0.0	0.0	0.0	0.0	0.0	0.0	0.0	0.0	0.0	0.0	0.0	0.0	0.0	0.0	0.0	0.0	0.0	0.0	0.0	0.0	0.0	0.0	0.0	0.0	0.0	0.0	0.0	0.0	0.0	0.0	0.0	0.0	0.0	0.0	0.0	0.0	0.0	0.0	0.0	0.0	0.0	0.0	0.0	0.0	0.0	0.0	0.0
k__Bacteria;p__Firmicutes;c__Clostridia;o__Clostridiales;f__[Tissierellaceae];g__Helcococcus	0.0	0.0	0.0	0.0	0.0	0.0	0.0	0.0	0.0	0.0	0.0	0.0	0.0	1.508932882665379e-05	0.0	0.0	0.0	0.0	0.0	0.0	0.0	0.0	0.0	0.0	0.0	0.0	0.0	0.0	0.0	8.235027690280609e-05	0.0019484240687679083	0.0	0.0	0.0	0.0	4.889816142913027e-05	0.0	0.0	0.0	0.0	0.0	0.0	0.0	0.0	0.0	0.0	0.0	0.0	0.0
k__Bacteria;p__Firmicutes;c__Clostridia;o__Clostridiales;f__[Tissierellaceae];g__Parvimonas	0.0	0.0	0.0	1.347963227563152e-05	0.0	0.0	0.0	0.0	9.286200705751254e-05	0.0	0.0	3.556756949013889e-05	0.0	0.0	0.0	0.0	0.0	0.0	0.0	0.0	0.0	0.0	0.0	3.9527254041661726e-05	0.0	0.0	0.0	1.9321804656554922e-05	0.0008118096947168279	0.0	0.0	0.007709714239942328	6.953055288377969e-05	0.00023641000659082442	0.0	0.0	0.0	0.0	0.0	0.0	6.802767365764393e-06	6.165608237252604e-05	0.0	0.0	0.0	0.0	0.0	0.0	0.0
k__Bacteria;p__Firmicutes;c__Clostridia;o__Clostridiales;f__[Tissierellaceae];g__Peptoniphilus	0.0	0.0	3.405182688051214e-05	1.347963227563152e-05	0.0	0.0	0.0	0.0	0.0	1.4507471347744088e-05	0.0	3.556756949013889e-05	0.0	0.0	3.4047769019934966e-05	0.0	0.0	0.0	0.0001288244766505636	0.0	0.0	0.0	0.0	5.9290881062492586e-05	0.0	0.0	0.0	0.0	0.00012818047811318336	0.0	0.0	0.005907443378657107	4.6353701922519784e-05	0.0	0.0	3.259877428608684e-05	2.939576994870438e-05	0.0	0.0	5.1033426894615975e-05	0.0	0.0	0.0	0.0	0.0	0.0	0.0	4.268032437046522e-05	0.0
k__Bacteria;p__Firmicutes;c__Clostridia;o__Clostridiales;f__[Tissierellaceae];g__WAL_1855D	0.0	1.6452509830374625e-05	0.0024687574488371305	0.0	0.0	0.0	0.0	0.0	0.0	7.979109241259248e-05	0.0	0.0	0.0	0.0	3.4047769019934966e-05	0.0	0.0	2.8337843773467278e-05	0.0001932367149758454	0.0	0.0	0.0	0.0	0.0	0.0	0.0	0.0	0.0	0.0	0.0	0.0	0.003163986623145163	0.0	0.0	0.0	0.0	2.939576994870438e-05	0.0	0.0	0.0002296504210257719	0.0	0.0	5.3452115812917595e-05	0.0	0.0	0.0002752125252278148	0.0002598752598752599	1.0670081092616305e-05	2.7198672704772006e-05
k__Bacteria;p__Firmicutes;c__Clostridia;o__Clostridiales;f__[Tissierellaceae];g__ph2	0.0	0.0	0.0	4.043889682689456e-05	0.0	0.0	0.0	0.0	0.0	0.0	0.0	0.0	0.0	0.0	0.0	0.0	0.0	0.0	0.0	0.0	0.0	0.0	0.0	0.0	0.0	0.0	0.0	0.0	0.0	0.0	0.0	0.0	0.0	0.0	0.0	0.0	1.469788497435219e-05	0.0	0.0	0.0	0.0	0.0008631851532153647	0.0	0.0	0.0	0.0	0.0	0.0	0.0
k__Bacteria;p__Firmicutes;c__Clostridia;o__SHA-98;f__;g__	0.0001414455737638667	0.0	0.0	0.0	0.0	0.0	0.00015266592878134422	0.0	0.0	0.0	0.0	0.0	0.0	9.053597295992274e-05	0.0	0.0	4.298302170642596e-05	0.0	6.44122383252818e-05	0.0	0.0	0.0	0.0	0.0	0.0	0.0	0.0	0.0	0.0	0.0	0.0	0.0	0.0	0.0	0.0	0.0	0.0	0.0	0.0	0.0	0.0	0.0	3.5634743875278396e-05	0.001186367558239862	0.0	0.0007797688214788086	0.0	0.0	0.0017407150531054084
k__Bacteria;p__Firmicutes;c__Clostridia;o__Thermoanaerobacterales;f__Carboxydocellaceae;g__Carboxydocella	0.0	0.0	0.0	0.0	0.0	0.0	0.0	0.0	0.0	0.0	0.0	0.0	0.0	0.0	0.0	0.0	0.0	0.0	0.0	0.0	0.0	0.0	0.0	0.0	0.0	0.0	0.0	0.0	0.0	0.0	0.0	0.0	0.0	0.0	0.0	0.0	0.0	0.0	0.0	0.0	0.0	0.0	0.0	0.0	0.0	0.0	0.0	0.0	0.0
k__Bacteria;p__Firmicutes;c__Clostridia;o__Thermoanaerobacterales;f__Thermoanaerobacteraceae;g__Thermoanaerobacter	0.0	0.0	0.0	0.0	0.0	0.0	0.0	0.0	0.0	0.0	0.0	0.0	0.0	0.0	0.0	0.0	0.0	0.0	0.0	0.0	0.0	0.0	0.0	0.0	0.0	0.0	0.0	0.0	0.0	0.0	0.0	0.0	0.0	0.0	0.0	0.0	0.0	0.0	0.0	0.00030620056136769583	0.0	0.0	0.0	0.0	0.0	0.0	0.0	0.0	0.0
k__Bacteria;p__Firmicutes;c__Erysipelotrichi;o__Erysipelotrichales;f__Erysipelotrichaceae;Other	0.0	0.0	0.0	0.0	0.0	0.0	0.0	0.0	0.0	0.0	0.0	0.0	0.0	0.0	0.0	0.0	0.0	0.0	0.0	0.0	0.0	0.0	0.0	0.0	0.0	0.0	0.0	0.0	0.0	0.0	0.0	0.0	0.0	0.0	0.0	0.0	0.0	0.0	0.0	0.0	0.0	0.0	0.0	0.0	0.0	0.0	0.0	0.0	0.0
k__Bacteria;p__Firmicutes;c__Erysipelotrichi;o__Erysipelotrichales;f__Erysipelotrichaceae;g__	0.00018185859483925722	0.00011516756881262236	0.006146354751932441	0.002709406087401934	0.0002581111426580285	0.002615012106537529	0.0024426548605015076	0.000378946528650352	0.010617222806908931	0.0009357319019294935	0.0017458365593356715	0.026462271700663325	0.0012480747782675661	0.0012071463061323036	0.005873240155938785	0.0038404096436953274	0.001160541586073501	0.010853394165237968	0.0008373590982286635	0.00024441909727880074	0.007587702010248324	0.000979004607706469	0.002259867513110682	0.0037155618799162024	0.001695230998509687	0.0015318279813911265	0.0	0.000985412037484301	0.02922514900980584	0.0024087455994070777	0.003623049984081502	0.06458137252938724	0.0306513853962662	0.030052726595409328	0.001742711009880766	0.0004400834528621724	0.0023516615958963506	0.004394587718283798	0.005911691126089522	0.0028068384792038783	0.0017959305845617996	0.001418089894568099	0.000267260579064588	0.0007819240724762726	0.009366094737051873	0.001727723075041282	0.0017325017325017325	0.0010029876227059325	0.00013599336352386005
k__Bacteria;p__Firmicutes;c__Erysipelotrichi;o__Erysipelotrichales;f__Erysipelotrichaceae;g__Bulleidia	0.0	0.0	0.0009193993257738278	0.00035047043916641956	0.0	0.0	0.00019083241097668028	0.0	0.0001392930105862688	0.0006673436819962281	0.0	0.00014227027796055556	5.3109565032662385e-05	0.0	1.7023884509967483e-05	0.0	0.0	0.0	0.0	0.00016294606485253382	0.021974773354355537	2.1282708863184108e-05	0.0	0.0	0.0	0.0	0.0	1.9321804656554922e-05	0.0	0.0	0.0	0.0004005046358411599	3.476527644188984e-05	2.1491818780984038e-05	0.0	0.0	0.0	0.0	1.593447742881272e-05	0.00010206685378923195	9.52387431207015e-05	0.0	1.7817371937639198e-05	6.740724762726489e-06	7.971144457065423e-05	0.0	0.0	4.268032437046522e-05	0.0
k__Bacteria;p__Firmicutes;c__Erysipelotrichi;o__Erysipelotrichales;f__Erysipelotrichaceae;g__Catenibacterium	0.0	0.0	0.0	0.0	0.0	0.0	0.0	0.0	0.0	0.0	0.0	0.0	0.0	0.0	0.0	0.0	0.0	5.6675687546934556e-05	0.0	0.0	0.0	0.0	0.0	0.00029645440531246293	0.0	0.0	0.0	0.0	0.0	0.0	0.0	0.0	0.0	1.4327879187322693e-05	0.0	0.0	4.4093654923056575e-05	0.006129293396553718	0.0	0.0	0.0	0.0	0.0	0.0	0.0	0.0	0.0	6.402048655569782e-05	0.0
k__Bacteria;p__Firmicutes;c__Erysipelotrichi;o__Erysipelotrichales;f__Erysipelotrichaceae;g__Clostridium	0.0	0.0	0.0	0.0	0.0	0.0	0.0	0.0	0.0	0.0	0.0	0.0	0.0	0.0	0.0	0.0	0.0	0.0	0.0	0.0	0.0	1.0641354431592054e-05	0.0	0.0	0.0	0.0	0.0	0.0	0.0	0.0	0.0	0.0	0.0	7.1639395936613465e-06	0.0	0.0	2.939576994870438e-05	0.0	9.560686457287634e-05	0.0	0.0	0.0	0.0	0.0	0.0	0.0	0.0	0.0	0.0
k__Bacteria;p__Firmicutes;c__Erysipelotrichi;o__Erysipelotrichales;f__Erysipelotrichaceae;g__Coprobacillus	0.0	0.0	0.00032349235536486534	0.0007144205106084707	0.0	2.4213075060532686e-05	0.0011449944658600817	3.988910827898442e-05	7.738500588126045e-05	3.626867836936022e-05	0.00030362374944968194	0.0	0.0005310956503266238	0.00010562530178657653	1.7023884509967483e-05	0.0	0.0	0.0038539467531915495	6.44122383252818e-05	0.0	0.0	0.001819671607802241	0.00032776704388628216	5.9290881062492586e-05	0.0	0.0	0.0	7.728721862621969e-05	0.0	0.00014411298457991066	0.0	0.0009612111260187837	0.0003012990624963786	0.0	0.0004052816302048293	0.0	0.000308655584461396	0.00011564704521799469	0.0	2.5516713447307987e-05	0.0002925189967278689	0.0008631851532153647	5.3452115812917595e-05	0.0	0.0	0.0	0.0	6.402048655569783e-05	0.0
k__Bacteria;p__Firmicutes;c__Erysipelotrichi;o__Erysipelotrichales;f__Erysipelotrichaceae;g__Holdemania	4.041302107539049e-05	1.6452509830374625e-05	0.0008853474988933156	5.391852910252608e-05	0.00015486668559481711	0.0	0.0010686615014694097	0.00023933464967390653	0.0	8.704482808646453e-05	0.0008956900608765619	0.00010670270847041669	0.00039832173774496786	0.000860091743119266	6.809553803986993e-05	0.0006400682739492213	8.596604341285192e-05	0.0007934596256570838	0.0	0.0	0.0	0.0005959158481691551	0.0004830251173061	9.881813510415432e-05	0.0	0.0016452967207534323	0.0	0.00028982706984832384	0.0002563609562263667	0.0	0.0	0.0	0.0	4.2983637561968075e-05	0.0	1.629938714304342e-05	0.0	0.0	0.0	0.0	0.000673473969210675	0.0	1.7817371937639198e-05	8.762942191544434e-05	0.0	0.000152895847348786	0.0	4.268032437046522e-05	0.00012239402717147404
k__Bacteria;p__Firmicutes;c__Erysipelotrichi;o__Erysipelotrichales;f__Erysipelotrichaceae;g__PSB-M-3	0.0	0.0	0.0	0.0	0.0	0.0	0.0	3.988910827898442e-05	0.0	0.0	0.0	0.0	0.00010621913006532477	0.0	0.0	0.0	0.0	1.4168921886733639e-05	0.0	0.0	0.0	0.0	0.0	0.0	0.0	0.0	0.0	0.0	0.0	0.0	0.0	0.0	0.0	0.0	0.0	0.0	0.0	0.0	0.0	0.0	6.802767365764393e-06	0.0	0.0	0.0	0.0	0.0	0.0	0.0	0.0
k__Bacteria;p__Firmicutes;c__Erysipelotrichi;o__Erysipelotrichales;f__Erysipelotrichaceae;g__[Eubacterium]	0.00539513831356463	0.0	0.00032349235536486534	0.0	0.0	0.0	0.00030533185756268844	1.994455413949221e-05	0.009286200705751254	0.0	9.108712483490458e-05	0.00257864878803507	0.0004514313027776303	0.0002565185900531144	0.0	0.0	0.0	0.011604347025234852	0.0002576489533011272	0.0	0.00216791486007095	0.00010641354431592053	0.00010350538227987855	0.0005533815565832642	0.000819672131147541	0.0005673436968115284	0.0	0.00270505265191769	0.0	0.00020587569225701522	0.0016873607131486787	0.002202775497126379	2.3176850961259892e-05	0.0002364100065908244	0.00010537322385325562	4.889816142913026e-05	0.0005438217440510311	0.010639528160055511	9.560686457287632e-05	0.0025006379178361825	0.0005510241566269159	6.165608237252604e-05	1.7817371937639198e-05	9.437014667817084e-05	0.0001394950279986449	0.0	0.00017325017325017325	0.0	5.439734540954401e-05
k__Bacteria;p__Firmicutes;c__Erysipelotrichi;o__Erysipelotrichales;f__Erysipelotrichaceae;g__cc_115	4.041302107539049e-05	0.0	0.0	0.0	1.2905557132901427e-05	0.0	0.0	0.0	0.0	0.0	0.0	0.0	2.6554782516331192e-05	1.508932882665379e-05	1.7023884509967483e-05	0.0	0.0	0.0	0.0	0.0	0.0	0.0	0.0	0.0	0.0	0.0	0.0	0.0	0.0	0.0005970395075453441	0.0	0.0	0.0	0.0	0.0	0.0	0.0	0.0	0.0	0.0006889512630773156	0.0002653079272648113	0.0	3.5634743875278396e-05	6.740724762726488e-05	1.9927861142663556e-05	0.0	0.0	3.201024327784891e-05	1.3599336352386003e-05
k__Bacteria;p__Fusobacteria;c__Fusobacteriia;o__Fusobacteriales;f__Fusobacteriaceae;g__Fusobacterium	0.0	0.0	0.0	0.0	0.0	0.0	0.0	0.00011966732483695327	1.547700117625209e-05	0.0	0.0	7.113513898027778e-05	0.0	1.508932882665379e-05	0.0	0.0	0.0	0.00022670275018773825	6.44122383252818e-05	0.06933355059475314	0.00019708316909735908	1.0641354431592054e-05	0.0	0.0002766907782916321	0.0006333830104321908	0.0	0.0	1.9321804656554922e-05	0.0	0.0	6.367398917542184e-06	0.0005006307948014498	0.00038241804086078826	0.0	0.0	1.629938714304342e-05	0.0	0.00034694113565398406	3.186895485762544e-05	5.1033426894615975e-05	2.0408302097293177e-05	0.0	1.7817371937639198e-05	0.0	0.0	1.5289584734878602e-05	0.0	0.0	0.0
k__Bacteria;p__Fusobacteria;c__Fusobacteriia;o__Fusobacteriales;f__Fusobacteriaceae;g__u114	0.0	0.0	0.0	0.0	0.0	0.0	0.0	0.0	0.0	0.0	0.0	0.0	0.0	0.0	0.0	0.0	0.0	0.0	0.0	0.0	0.0	0.0	0.0	0.0	0.0	0.0	0.0	0.0	0.0	0.0	0.0	0.0	0.0	0.0	0.0	0.0	0.0	0.0	0.0	0.0	0.0	0.0	0.0	0.0	0.0	0.0	0.0	0.0	0.0
k__Bacteria;p__Fusobacteria;c__Fusobacteriia;o__Fusobacteriales;f__Leptotrichiaceae;g__	0.0	0.0	0.0	0.0	0.00018067779986061998	0.0	0.0	0.0	0.0	0.0	0.0	0.0	0.0	0.0	0.0	0.0	0.0	0.0	0.0	0.0	0.0	0.0	0.0	0.0	0.0	0.0	0.0	0.0	0.0	0.0	0.0	0.0	0.0	0.0	0.0	0.0	0.0	0.0	0.0	0.0	0.0	0.0	0.0	0.0	0.0	0.0	0.0	0.0	0.0
k__Bacteria;p__Fusobacteria;c__Fusobacteriia;o__Fusobacteriales;f__Leptotrichiaceae;g__Leptotrichia	0.0	0.0	0.0	0.0	0.0	0.0	0.0	0.0	0.0	0.0	0.0	0.0	0.0	1.508932882665379e-05	0.0	0.0	0.0	0.0	0.0	0.0	0.0	0.0	0.0	0.0	0.0	0.0	0.0	0.0	0.0	0.0	0.0	0.0	0.0	0.0	0.0	0.0	0.0	0.0	0.0	2.5516713447307987e-05	6.802767365764393e-06	0.0	0.0	0.0	0.0	0.0	0.0	0.0	0.0
k__Bacteria;p__GN02;c__;o__;f__;g__	0.0	0.0	0.0	0.0	0.0	0.0	0.0	0.0	0.0	0.0	0.0	0.0	0.0	0.0	0.0	0.0	0.0	0.0	0.0	0.0	0.0	0.0	0.0	0.0	0.0	0.0	0.0	0.0	0.0	0.0	0.0	0.0	0.0	0.0	0.0	0.0	0.0	0.0	0.0	0.0	0.0	0.0	0.0	0.0	0.0	0.0	0.0	0.0	0.0
k__Bacteria;p__GN02;c__BD1-5;o__;f__;g__	0.0	0.0	1.702591344025607e-05	0.0	0.0	0.0	0.0	0.0	0.0	1.4507471347744088e-05	0.0	0.0	0.0	0.0	0.0	0.0	0.0	0.0	0.0	0.0	0.0	0.0	0.0	3.9527254041661726e-05	0.0	0.0	0.0	0.0	0.0	0.0	0.0	0.0	0.0	0.0	0.0	0.0	0.0	0.00011564704521799469	0.0	0.0	0.0	6.165608237252604e-05	1.7817371937639198e-05	0.0	0.0	3.0579169469757204e-05	0.0	8.536064874093044e-05	0.0
k__Bacteria;p__GN02;c__GKS2-174;o__;f__;g__	0.0	0.0	0.0	0.0	0.0	0.0	0.0	0.0	0.0	0.0	0.0	0.0	0.0	0.0	0.0	0.0	0.0	0.0	0.0	0.0	0.0	0.0	0.0	0.0	5.588673621460507e-05	5.673436968115284e-05	0.0	1.9321804656554922e-05	0.0	0.0	0.0	2.0025231792057992e-05	0.0	0.0	0.0	0.0	0.0	0.0	0.0	0.0	0.0	0.0010481534003329428	0.0	0.0	0.0	0.0	0.0	0.0	0.0
k__Bacteria;p__Gemmatimonadetes;c__Gemm-1;o__;f__;g__	0.0	0.0	0.0	0.0	0.0	0.0	0.0	0.0	0.0	0.0	0.0	0.0	0.0	0.0	0.0	0.0	0.0	0.0	0.0	0.0	0.0	0.0	0.0	0.0	0.0	0.0	0.0	0.0	0.0	0.0	0.0	0.0	0.0	0.0	0.0	0.0	0.0	0.0	0.0	0.0	0.0	0.0	0.0	0.0	0.0	0.0	0.0	0.0	0.0
k__Bacteria;p__Gemmatimonadetes;c__Gemmatimonadetes;o__;f__;g__	0.0	0.0	0.0	0.0	0.0	0.0	0.0	0.0	0.0	0.0	0.0	0.0	0.0	0.0	0.0	0.0	0.0	0.0	0.0	0.0	0.0	0.0	0.0	0.0	0.00011177347242921013	0.0	0.0	0.0	0.0	0.0	0.0	0.0	0.0	0.0	0.0	0.0	0.0	0.0	0.0	0.0	0.0	0.0	0.0	0.0	0.0	0.0	0.0	0.0	0.0
k__Bacteria;p__Gemmatimonadetes;c__Gemmatimonadetes;o__Gemmatimonadales;f__;g__	0.0	0.0	0.0	0.0	0.0	0.0	0.0	0.0	0.0	0.0	0.0	0.0	0.0	0.0	0.0	0.0	0.0	0.0	0.0	0.0	0.0	0.0	0.0	0.0	0.0	0.0	0.0	0.0	0.0	0.0	0.00014645017510347023	0.0	0.0	0.0	0.0	0.0	0.0	0.0	0.0	0.0	0.0	0.0	0.0	0.0	0.0	0.0	0.0	0.0	0.0
k__Bacteria;p__Gemmatimonadetes;c__Gemmatimonadetes;o__Gemmatimonadales;f__A1-B1;g__	0.0	0.0	0.0	0.0	0.0	0.0	0.0	0.0	0.0	0.0	0.0	0.0	0.0	0.0	0.0	0.0	0.0	0.0	0.0	0.0	0.0	0.0	0.0	0.0	0.0	0.0	0.0	0.0	0.0	0.0	0.0	0.0	0.0	0.0	0.0	0.0	0.0	0.0	0.0	0.0	0.0	0.0	0.0	0.0	0.0	0.0	0.0	0.0	0.0
k__Bacteria;p__Gemmatimonadetes;c__Gemmatimonadetes;o__KD8-87;f__;g__	0.0	0.0	0.0	0.0	0.0	0.0	0.0	0.0	0.0	0.0	0.0	0.0	0.0	0.0	0.0	0.0	0.0	0.0	0.0	0.0	0.0	0.0	0.0	0.0	0.0	0.0	0.0	0.0	0.0	0.0	0.0	0.0	0.0	0.0	0.0	0.0	0.0	0.0	0.0	0.0	0.0	0.0	0.0	0.0	0.0	0.0	0.0	0.0	0.0
k__Bacteria;p__Lentisphaerae;c__[Lentisphaeria];o__Lentisphaerales;f__Arctic95B-10;g__	0.0	0.0	0.0	0.0	0.0	0.0	0.0	0.0	0.0	0.0	0.0	0.0	0.0	0.0	0.0	0.0	0.0	0.0	0.0	0.0	0.0	0.0	0.0	0.0	0.0	0.0	0.0	0.0	0.0	0.0	0.0	0.0	0.0	0.0	0.0	0.0	0.0	0.0	0.0	0.0	0.0	0.0	0.0	0.0	0.0	0.0	0.0	0.0	0.0
k__Bacteria;p__Lentisphaerae;c__[Lentisphaeria];o__Victivallales;f__Victivallaceae;g__	2.0206510537695245e-05	0.0	0.0	0.0	2.5811114265802855e-05	0.0	0.0	0.0	0.0	1.4507471347744088e-05	0.0	0.0	0.0	0.0	0.0	0.0	0.0	0.0	0.0001288244766505636	0.0	0.0	0.0	0.0	0.0	0.0	0.0	0.0	0.0	0.0	0.0	0.0	0.0	0.0	0.0	0.0	0.0	0.0	0.0	0.0	0.0	0.0	0.0	0.0	0.0005392579810181191	0.0	0.0	0.0	0.0	0.003780615505963309
k__Bacteria;p__OD1;c__;o__;f__;g__	0.0	0.0	0.0	0.0	0.0	0.0	0.0	0.0	0.0	0.0	0.0	0.0	0.0	0.0	0.0	0.0	0.0	0.0	0.0	0.0	0.0	0.0	0.0	0.0	0.0	0.0	0.0	0.0	0.0	0.0	0.0	0.0	0.0	0.0	0.0	0.0	0.0	0.0	0.0	0.0	0.0	0.0	0.0	0.0	0.0	0.0	0.0	0.0	0.0
k__Bacteria;p__OD1;c__ABY1;o__;f__;g__	0.0	0.0	0.0	0.0	0.0	0.0	0.0	0.0	0.0	0.0	0.0	0.0	0.0	0.0	0.0	0.0	0.0	0.0	0.0	0.0	0.0	0.0	0.0	0.0	0.0	0.0	0.0	0.0	0.0	0.0	0.0	6.007569537617398e-05	1.1588425480629946e-05	0.0	0.0	0.0	0.0	0.00046258818087197874	0.0	0.0	0.0	0.0	0.0	0.0	0.0	4.58687542046358e-05	0.0	0.0	0.0
k__Bacteria;p__OD1;c__Mb-NB09;o__;f__;g__	0.0	0.0	0.0	0.0	0.0	0.0	0.0	0.0	0.0	0.0	0.0	0.0	0.0	0.0	0.0	0.0	0.0	0.0	0.0	0.0	0.0	0.0	0.0	0.0	0.0	0.0	0.0	0.0	0.0	0.0	0.0	0.0	0.0	6.447545634295211e-05	0.0	0.0	0.0	0.0	0.0	0.0	0.0	0.0	0.0	0.0	0.00015942288914130845	7.6447923674393e-05	0.0	0.0	0.0
k__Bacteria;p__OD1;c__SM2F11;o__;f__;g__	0.0	0.0	0.0	0.0	0.0	0.0	0.0	0.0	0.0	0.0	0.0	0.0	0.0	0.0	0.0	0.0	0.0	0.0	0.0	0.0	0.0	0.0	0.0	0.0	0.0	0.0	0.0	0.0	0.0	0.0	0.0	0.0	2.3176850961259892e-05	2.1491818780984038e-05	0.0	0.0	0.0	0.0	0.0	0.0	0.0	0.0	0.0	0.0	0.0	0.0	0.0	0.0	0.0
k__Bacteria;p__OD1;c__ZB2;o__;f__;g__	0.0	0.0	0.00023836278816358498	0.0	0.0	0.0	0.0013358268768367619	0.0	0.0	7.253735673872044e-06	0.0	0.00014227027796055556	0.0	0.0	0.0	0.0002133560913164071	0.0	4.250676566020091e-05	0.0	0.0	0.0	0.0	0.0	0.0006126724376457569	0.0007078986587183307	0.0002836718484057642	0.0	0.00032847067916143367	0.0	0.0	6.367398917542184e-06	0.0003404289404649859	8.111897836440962e-05	0.00014327879187322692	0.00026748587593518737	0.0	2.939576994870438e-05	0.0008095293165259628	0.0	2.5516713447307987e-05	2.721106946305757e-05	0.00043159257660768235	3.5634743875278396e-05	4.718507333908542e-05	0.0015743010302704213	6.115833893951441e-05	0.0	0.0	4.079800905715801e-05
k__Bacteria;p__OP11;c__OP11-3;o__;f__;g__	0.0	0.0	0.0	0.0	0.0	0.0	0.0	0.0	0.0	0.0	0.0	0.0	0.0	0.0	0.0	0.0	0.0	0.0	0.0	0.0	0.0	0.0	0.0	0.0	0.0	0.0	0.0	0.0	0.0	0.0	0.0	0.0	0.0	0.0	0.0	0.0	0.0	0.0	0.0	0.0	0.0	0.0	0.0	0.0	0.0	0.0	0.0	0.0	0.0
k__Bacteria;p__OP11;c__OP11-4;o__;f__;g__	0.0	0.0	0.0	0.0	0.0	0.0	0.0	0.0	0.0	0.0	0.0	0.0	0.0	0.0	0.0	0.0	0.0	0.0	0.0	0.0	0.0	0.0	0.0	0.0	0.0	0.0	0.0	0.0	0.0	0.0	0.0	0.0	0.0	0.0	0.0	0.0	0.0	0.0	0.0	0.0	0.0	0.0	0.0	0.0	0.0	0.0	0.0	0.0	0.0
k__Bacteria;p__OP11;c__WCHB1-64;o__d153;f__;g__	0.0	0.0	0.0	0.0	0.0	0.0	0.0	0.0	0.0	0.0	0.0	0.0	0.0	0.0	0.0	0.0	0.0	0.0	0.0	0.0	0.0	0.0	0.0	0.0	0.0	0.0	0.0	0.0	0.0	0.0	0.0	0.0	0.0	0.0	0.0	0.0	0.0	0.0	0.0	0.0	0.0	0.0	0.0	0.0	0.00019927861142663558	0.0	0.0	0.0	0.0
k__Bacteria;p__OP3;c__BD4-9;o__;f__;g__	0.0	0.0	0.0	0.0	0.0	0.0	0.0	0.0	0.0	0.0	0.0	0.0	0.0	0.0	0.0	0.0	0.0	0.0	0.0	0.0	0.0	0.0	0.0	0.0	0.0	0.0	0.0	0.0	0.0	0.0	0.0	0.0	0.0	0.0	0.0	0.0	0.0	0.0	0.0	0.0	0.0	0.0	0.0	0.0	0.0	0.0	0.0	0.0	0.0
k__Bacteria;p__OP3;c__PBS-25;o__;f__;g__	0.0	0.0	0.0	0.0	0.0	0.0	0.0	0.0	0.0	0.0	0.0	0.0	0.0	0.0	0.0	0.0	0.0	0.0	0.0	0.0	0.0	0.0	0.0	0.0	0.0	0.0	0.0	0.0	0.0	0.0	0.0	0.0	0.0	0.0	0.0	0.0	0.0	0.0	0.0	0.0	0.0	0.0	0.0	0.0	0.0	0.0	0.0	0.0	0.0
k__Bacteria;p__OP3;c__koll11;o__;f__;g__	0.0	0.0	0.0	0.0	0.0	0.0	0.0	0.0	0.0	0.0	0.0	0.0	0.0	0.0	0.0	0.0	0.0	0.0	0.0	0.0	0.0	0.0	0.0	0.0	0.0	0.0	0.0	0.0	0.0	0.0	0.0	0.0	0.0	0.0	0.0	0.0	0.0	0.0	0.0	0.0	0.0	0.0	0.0	0.0	0.0	0.0	0.0	0.0	0.0
k__Bacteria;p__OP3;c__koll11;o__GIF10;f__kpj58rc;g__	0.0	0.0	0.0	0.0	0.0	0.0	0.0	0.0	0.0	0.0	0.0	0.0	0.0	0.0	0.0	0.0	0.0	0.0	0.0	0.0	0.0	0.0	0.0	0.0	0.0	0.0	0.0	0.0	0.0	0.0	0.0	0.0	0.0	0.0	0.0	0.0	0.0	0.0	0.0	0.0	0.0	0.0	0.0	0.0	0.0	0.0	0.0	0.0	0.0
k__Bacteria;p__Planctomycetes;c__C6;o__MVS-107;f__;g__	0.0	0.0	0.0	0.0	0.0	0.0	0.0	0.0	0.0	0.0	0.0	0.0	0.0	0.0	0.0	0.0	0.0	0.0	0.0	0.0	0.0	0.0	0.0	0.0	0.0	0.0	0.0	0.0	0.0	0.0	0.0	0.0	0.0	0.0	0.0	0.0	0.0	0.0	0.0	0.0	0.0	0.0	0.0	0.0	0.0	0.0	0.0	0.0	0.0
k__Bacteria;p__Planctomycetes;c__OM190;o__CL500-15;f__;g__	0.0	0.0	0.0	0.0	0.0	0.0	0.0	0.0	0.0	0.0	0.0	0.0	0.0	0.0	0.0	0.0	0.0	0.0	0.0	0.0	0.0	0.0	0.0	0.0	0.0	0.0	0.0	0.0	0.0	0.0	0.0	0.0	0.0	0.0	0.0	0.0	0.0	0.0	0.0	0.0	0.0	0.0	0.0	0.0	0.0	0.0	0.0	0.0	0.0
k__Bacteria;p__Planctomycetes;c__Phycisphaerae;o__Phycisphaerales;f__;g__	0.0	0.0	0.0	0.0	0.0	0.0	0.0	0.0	0.0	0.0	0.0	0.0	0.0	0.0	0.0	0.0	0.0	0.0	0.0	0.0	0.0	0.0	0.0	0.0	0.0	0.0	0.0	0.0	0.0	0.0	0.0	0.0	0.0	0.0	0.0	0.0	0.0	0.0	0.0	0.0	0.0	0.0	0.0	0.0	0.0	0.0	0.0	0.0	0.0
k__Bacteria;p__Planctomycetes;c__Phycisphaerae;o__WD2101;f__;g__	0.0	0.0	0.0	0.0	0.0	0.0	0.0	0.0	0.0	0.0	0.0	0.0	0.0	0.0	0.0	0.0	0.0	0.0	0.0	0.0	0.0	0.0	0.0	0.0	0.0	0.0	0.0	0.0	0.0	0.0	0.0	0.0	0.0	0.0	0.0	0.0	0.0	0.0	0.0	0.0	0.0	0.0	0.0	0.0	0.0	0.0	0.0	0.0	0.0
k__Bacteria;p__Planctomycetes;c__Planctomycetia;o__B97;f__;g__	0.0	0.0	0.0	0.0	0.0	0.0	0.0	0.0	0.0	0.0	0.0	0.0	0.0	0.0	0.0	0.0	0.0	0.0	0.0	0.0	0.0	0.0	0.0	0.0	0.0	0.0	0.0	0.0	0.0	0.0	0.0	0.0	0.0	0.0	0.0	0.0	0.0	0.0	0.0	0.0	0.0	0.0	0.0	0.0	0.0	0.0	0.0	0.0	0.0
k__Bacteria;p__Planctomycetes;c__Planctomycetia;o__Gemmatales;f__Gemmataceae;g__	0.0	0.0	0.0	0.0	0.0	0.0	0.0	0.0	0.0	0.0	0.0	0.0	0.0	0.0	0.0	0.0	0.0	2.8337843773467278e-05	0.0	0.0	0.0	0.0	0.0	0.0	0.0	0.0	0.0	0.0	0.0	0.0	0.0	0.0	0.0	0.0	0.0	0.0	0.0	0.0	0.0	0.0	0.0	0.0	0.0	0.0	0.0	0.0	0.0	0.0	0.0
k__Bacteria;p__Planctomycetes;c__Planctomycetia;o__Gemmatales;f__Gemmataceae;g__Gemmata	0.0	0.0	0.0	0.0	0.0	0.0	0.0002671653753673524	0.0	0.0	0.0	0.0	0.0	0.0	0.0	0.0	0.0	0.0	0.0	0.0	0.0	0.0	0.0	0.0	0.0	0.0	0.0	0.0	0.0	0.0	0.0	0.0	0.0	0.0	0.0	0.0	0.0	0.0	0.0	0.0	0.0	0.0	0.0	0.0	0.0	0.0	0.0	0.0	0.0	0.0
k__Bacteria;p__Planctomycetes;c__Planctomycetia;o__Gemmatales;f__Isosphaeraceae;g__	0.0	0.0	0.0	0.0	0.0	0.0	7.633296439067211e-05	0.0	0.0	0.0	0.0	0.0	0.0	0.0	0.0	0.0	0.0	0.0	0.0	0.0	0.0	0.0	0.0	0.0	0.0	0.0	0.0	0.0	0.0	0.0	0.0	0.0	0.0	0.0	0.0	0.0	0.0	0.0	0.0	0.0	0.0	0.0	0.0	0.0	0.0	0.0	0.0	0.0	0.0
k__Bacteria;p__Planctomycetes;c__Planctomycetia;o__Pirellulales;f__Pirellulaceae;g__	0.0	0.0	0.0	0.0	0.0	0.0	3.8166482195336056e-05	0.0	0.0	0.0	0.0	0.0	0.0	0.0	0.0	0.0	0.0	0.0	0.0	0.0	0.0	0.0	0.0	0.0	0.0	0.0	0.0	0.0	0.0	0.0	0.0	6.007569537617398e-05	0.0	0.0	0.0	0.0	0.0	0.0	0.0	0.0	0.0	0.0	1.7817371937639198e-05	0.0	0.0	0.0	0.0	0.0	0.0
k__Bacteria;p__Planctomycetes;c__Planctomycetia;o__Pirellulales;f__Pirellulaceae;g__A17	0.0	0.0	0.0	0.0	0.0	0.0	0.0	0.0	0.0	0.0	0.0	0.0	0.0	0.0	0.0	0.0	0.0	0.0	0.0	0.0	0.0	0.0	0.0	0.0	0.0	0.0	0.0	0.0	0.0	0.0	0.0	0.0	0.0	0.0	0.0	0.0	0.0	0.0	0.0	0.0	0.0	0.0	3.5634743875278396e-05	0.0	0.0	0.0	0.0	0.0	0.0
k__Bacteria;p__Planctomycetes;c__Planctomycetia;o__Pirellulales;f__Pirellulaceae;g__Pirellula	0.0	0.0	0.0	0.0	0.0	0.0	0.0	0.0	0.0	0.0	0.0	0.0	0.0	0.0	0.0	0.0	0.0	0.0	0.0	0.0	0.0	0.0	0.0	0.0	0.0	0.0	0.0	0.0	0.0	0.0	0.0	0.0	0.0	0.0	0.0	0.0	0.0	0.0	0.0	0.0	0.0	0.0	0.0	0.0	0.0	0.0	0.0	0.0	0.0
k__Bacteria;p__Planctomycetes;c__Planctomycetia;o__Planctomycetales;f__Planctomycetaceae;g__Planctomyces	0.0	0.0	0.0	0.0	0.0	0.0	0.00022899889317201633	0.0	1.547700117625209e-05	2.1761207021616132e-05	0.0	0.0	0.0	0.0	0.0	0.0	0.0	0.0	0.0	0.0	0.0	0.0	0.0	0.0	0.0	0.0	0.0	0.0	0.0	0.0	0.0	0.0	0.0	0.0	0.0	0.0	0.0	0.0	0.0	0.0	0.0	0.0	0.0	0.0	0.0	0.0	0.0	0.0	0.0
k__Bacteria;p__Planctomycetes;c__vadinHA49;o__PHOS-HE93;f__;g__	0.0	0.0	0.0	0.0	0.0	0.0	0.0	0.0	0.0	0.0	0.0	0.0	0.0	0.0	0.0	0.0	0.0	2.8337843773467278e-05	0.0	0.0	0.0	0.0	0.0	0.0	0.0	0.0	0.0	0.0	0.0	0.0	0.0	0.0	0.0	0.0	0.0	0.0	0.0	0.0	0.0	0.0	0.0	0.0	0.0	0.0	0.0	0.0	0.0	0.0	0.0
k__Bacteria;p__Proteobacteria;Other;Other;Other;Other	0.0	0.0	0.0	4.043889682689456e-05	0.0	0.0	0.0	0.0	0.0	0.0	0.0	0.0	0.0	0.0	0.0	0.0	0.0	0.0	0.0	0.0	0.0	0.0	0.0	0.0	0.0	0.0	0.0	0.0	0.0	0.0	0.0	0.0	1.1588425480629946e-05	0.0	0.0	0.0	0.0	0.0	0.0	0.0	0.0	0.0	0.0	0.0	0.0	0.0	0.0	0.0	0.0
k__Bacteria;p__Proteobacteria;c__Alphaproteobacteria;o__;f__;g__	0.0	0.0	0.0	0.0	0.0	0.0	0.0	0.0	0.0	0.0	0.0	7.113513898027778e-05	0.0	0.0	0.0	0.0	0.0	0.0	0.0	0.0	0.0	0.0	0.0	0.0033005257124787543	0.0	0.0	0.0	0.0	0.0	0.0	3.183699458771092e-05	0.0	0.0	0.0	0.0	0.0	0.0	0.0	0.0	0.0	0.0	0.0	1.7817371937639198e-05	0.0	0.00031884577828261696	0.0	0.0	0.0	0.0
k__Bacteria;p__Proteobacteria;c__Alphaproteobacteria;o__BD7-3;f__;g__	0.0	0.0	0.0	0.0	0.0	0.0	0.0	0.0	0.0	0.0	0.0	0.0	0.0	0.0	0.0	0.0	0.0	0.0	0.0	0.0	0.0	0.0	0.0	0.0	0.0	0.0	0.0	0.0	0.0	0.0	0.0	0.0	0.0	0.0	0.0	0.0	0.0	0.00023129409043598937	0.0	0.0	0.0	0.0	0.0	0.0	0.0	0.0	0.0	0.0	0.0
k__Bacteria;p__Proteobacteria;c__Alphaproteobacteria;o__Caulobacterales;f__Caulobacteraceae;g__	0.0	0.0	0.0	0.0	0.0	0.0	0.0	0.0	0.0	0.0	0.0	0.0	0.0	0.0	0.0	0.0	0.0	0.0	0.0	0.0	0.0	0.0	0.0	0.0	0.0	0.0	0.0	0.0	0.0	8.235027690280609e-05	0.0	0.0	0.0	0.0	0.0	0.0	0.0	0.0	3.186895485762544e-05	0.0	0.0	0.0	0.0	0.0	0.0	0.0	0.0	0.0	0.0
k__Bacteria;p__Proteobacteria;c__Alphaproteobacteria;o__Caulobacterales;f__Caulobacteraceae;g__Asticcacaulis	0.0	0.0	0.0	0.0	0.0	0.0	0.0	0.0	0.0	0.0	0.0	0.0	0.0	0.0	0.0	0.0	0.0	0.0	0.0	0.0	0.0	0.0	0.0	0.0	0.0	0.0	0.0	0.0	0.0	0.0	0.0	0.0	0.0	0.0	0.0	0.0	0.0	0.0	0.0	0.0	0.0	0.0	0.0	0.0	0.0	0.0	0.0	0.0	0.0
k__Bacteria;p__Proteobacteria;c__Alphaproteobacteria;o__Caulobacterales;f__Caulobacteraceae;g__Brevundimonas	0.0	0.0	0.0	0.0	0.0	0.0	0.0	0.0	0.0	0.0	0.0	0.0	0.0	0.0	0.0	0.0	0.0	0.0	0.0	0.0	0.0	0.0	0.0	0.0	0.0	0.0	0.0	0.0	0.0	0.0	0.0	4.0050463584115985e-05	0.0	0.0	0.0	0.0	0.0	0.0	0.0	0.0	0.0	0.0	0.0	0.0	0.0	0.0	0.0	0.0	0.0
k__Bacteria;p__Proteobacteria;c__Alphaproteobacteria;o__Caulobacterales;f__Caulobacteraceae;g__Caulobacter	0.0	0.0	0.0	0.0	0.0	0.0	0.0	0.0	0.0	0.0	0.0	0.0	0.0	0.0	0.0	0.0	0.0	0.0	0.0	0.0	0.0	0.0	0.0	0.0	0.0	0.0	0.0	0.0	0.0	0.0	0.0	0.0	0.0	0.0	0.0	0.0	0.0	0.0	0.0	0.0	0.0	0.0	0.0	0.0	0.0	0.0	0.0	0.0	0.0
k__Bacteria;p__Proteobacteria;c__Alphaproteobacteria;o__Caulobacterales;f__Caulobacteraceae;g__Phenylobacterium	0.0	0.0	0.0	0.0	0.0	0.0	0.0	0.0	0.0	0.0	0.0	0.0	0.0	0.0	0.0	0.0	0.0	0.0	0.0	0.0	0.0	0.0	0.0	0.0	0.0	0.0	0.0	0.0	0.0	0.0	0.0	0.0	0.0	0.0	0.0	0.0	0.0	0.0	0.0	0.0	0.0	0.0	0.0	0.0	0.0	0.0	0.0	0.0	0.0
k__Bacteria;p__Proteobacteria;c__Alphaproteobacteria;o__Ellin329;f__;g__	0.0	0.0	0.0	0.0	0.0	0.0	0.0	0.0	0.0	0.0	0.0	0.0	0.0	0.0	0.0	0.0	0.0	0.0	0.0	0.0	0.0	0.0	0.0	0.0	0.0	0.0	0.0	0.0	0.0	0.0	0.0	0.0	0.0	0.0	0.0	0.0	0.0	0.0	0.0	0.0	0.0	0.0	0.0	0.0	0.0	0.0	0.0	0.0	0.0
k__Bacteria;p__Proteobacteria;c__Alphaproteobacteria;o__RF32;f__;g__	0.0001414455737638667	0.0	0.0	0.0	0.0	0.0	0.0010304950192740734	0.0	0.0	0.0	0.0	0.0	5.3109565032662385e-05	0.0014636648961854177	0.0	0.0002133560913164071	0.00047281323877068556	0.00028337843773467276	0.0	0.0	0.0	0.0	0.0	0.00017787264318747776	1.8628912071535022e-05	0.0	0.0	0.005081634624673946	2.1363413018863893e-05	0.0	0.0	0.0	1.1588425480629946e-05	0.0	0.0	0.0	0.0	0.0	0.0	0.0	0.0	0.0	0.0	0.0014559965487489215	0.0	0.0	0.0	0.0	0.011913018644690139
k__Bacteria;p__Proteobacteria;c__Alphaproteobacteria;o__Rhizobiales;Other;Other	0.0	0.0	0.0	0.0	0.0	0.0	0.0	0.0	0.0	0.0	0.0	0.0	0.0	0.0	0.0	0.0	0.0	0.0	0.0	0.0	0.0	0.0	0.0	0.0	0.0	0.0	0.0	0.0	0.0	0.0	0.0	0.0	0.0	0.0	0.0	0.0	0.0	0.0	0.0	0.0	0.0	0.0	0.0	0.0	0.0	0.0	0.0	0.0	0.0
k__Bacteria;p__Proteobacteria;c__Alphaproteobacteria;o__Rhizobiales;f__;g__	0.0	0.0	0.0	0.0	0.0	0.0	0.0	0.0	0.0	0.0	0.0	0.0	0.0	1.508932882665379e-05	0.0	0.0	0.0	0.0	0.0	0.0	0.0	0.0	0.0	0.0	0.0	0.0	0.0	0.0	0.0	0.0	0.0	0.0	0.0	0.0	0.0	0.0	0.0	0.0	0.0	0.0	2.040830209729318e-05	0.0	0.0	0.0	0.0	0.0	0.0	0.0	0.0
k__Bacteria;p__Proteobacteria;c__Alphaproteobacteria;o__Rhizobiales;f__Beijerinckiaceae;g__Chelatococcus	0.0	0.0	0.0	0.0	0.0	0.0	0.0	0.0	0.0	0.0	0.0	0.0	0.0	0.0	0.0	0.0	0.0	0.0	0.0	0.0	0.0	0.0	0.0	0.0	0.0	0.0	0.0	0.0	0.0	0.0	0.0	0.0	0.0	0.0	0.0	0.0	0.0	0.0	0.0	0.0	0.0	0.0	0.0	0.0	0.0	0.0	0.0	0.0	0.0
k__Bacteria;p__Proteobacteria;c__Alphaproteobacteria;o__Rhizobiales;f__Bradyrhizobiaceae;g__	0.0	0.0	0.0	0.0	0.0	0.0	0.0	0.0	0.0	0.0	0.0	0.0	0.0	0.0	0.0	0.0	0.0	0.0	0.0	0.0	0.0	0.0	0.0	0.0	0.0	0.0	0.0	0.0	0.0	0.0	0.0	0.0	0.0	0.0	0.0	0.0	0.0	0.00011564704521799469	0.0	0.0	0.0	0.0	0.0	0.0	0.0	0.0	0.0	0.0	0.0
k__Bacteria;p__Proteobacteria;c__Alphaproteobacteria;o__Rhizobiales;f__Brucellaceae;g__Ochrobactrum	0.0	0.0	0.0	0.0	0.0	0.0	7.633296439067211e-05	0.0	0.0	0.0	0.0	0.0	0.0	0.0	0.0	0.0	0.0	0.0	0.0	0.0	0.0	0.0	0.0	0.0	0.0	0.0	0.0	0.0	0.0	0.0	0.0	0.0	0.0	0.00011462303349858156	0.0	0.0	0.0	0.0	0.0	0.0	0.0	0.0	1.7817371937639198e-05	6.740724762726489e-06	9.963930571331779e-05	0.0001070270931441502	0.0	0.0	0.0
k__Bacteria;p__Proteobacteria;c__Alphaproteobacteria;o__Rhizobiales;f__Hyphomicrobiaceae;g__Devosia	0.0	0.0	0.00015323322096230462	0.0	0.0	0.0	0.0	0.0	0.0	0.0	0.0	0.0	0.0	0.0	0.0	0.0	0.0	4.250676566020091e-05	0.0	0.0	0.0	0.0	0.0	0.0	0.0	0.0	0.0	0.0	0.0	0.0	0.0	0.0	0.0	0.0	0.0	0.0	0.0	0.0	0.0	0.0	0.0	0.0	0.0	0.0	0.0	0.0	0.0	0.0	0.0
k__Bacteria;p__Proteobacteria;c__Alphaproteobacteria;o__Rhizobiales;f__Hyphomicrobiaceae;g__Hyphomicrobium	0.0	0.0	0.0	0.0	0.0	0.0	0.0	0.0	0.0	0.0	0.0	0.0	0.0	0.0	0.0	0.0	0.0	0.0	0.0	0.0	0.0	0.0	0.0	0.0	0.0	0.0	0.0	0.0	0.0	0.0	0.0	0.0	0.0	0.0	0.0	0.0	0.0	0.0	0.0	0.0	0.0	0.0	0.0	0.0	0.0	0.0	0.0	0.0	0.0
k__Bacteria;p__Proteobacteria;c__Alphaproteobacteria;o__Rhizobiales;f__Hyphomicrobiaceae;g__Rhodoplanes	0.0	0.0	0.0	0.0	0.0	0.0	0.0	0.0	0.0	0.0	0.0	0.0	0.0	0.0	0.0	0.0	0.0	0.0	0.0	0.0	0.0	0.0	0.0	0.0	0.0	0.0	0.0	0.0	0.0	0.0	0.0	0.0	0.0	0.0	0.0	0.0	0.0	0.0	0.0	0.0	0.0	0.0	0.0	0.0	0.0	0.0	0.0	0.0	0.0
k__Bacteria;p__Proteobacteria;c__Alphaproteobacteria;o__Rhizobiales;f__Methylobacteriaceae;g__	0.0	0.0	0.0	0.0	0.0	0.0	0.0	0.0	0.0	0.0	0.0	0.0	0.0	0.0	0.0	0.0	0.0	0.0	0.0	0.0	0.0	0.0	0.0	0.0	0.0	0.0	0.0	0.0	0.0	0.0	0.0	0.0	0.0	0.0	0.0	0.0	0.0	0.0	0.0	0.0	0.0	0.0	0.0	0.0	0.0	0.0	0.0	0.0	0.0
k__Bacteria;p__Proteobacteria;c__Alphaproteobacteria;o__Rhizobiales;f__Methylobacteriaceae;g__Methylobacterium	0.0	0.0	0.0	0.0	0.0	0.0	0.0	0.0	0.0	0.0	0.0	3.556756949013889e-05	0.0	0.0	0.0	0.0	0.0	0.0	0.0	0.0	0.0	0.0	0.0	0.0	0.0	0.0	0.0	0.0	0.0	4.117513845140304e-05	0.0	0.0	0.0	0.0	0.0	0.0	0.0	0.0	0.0	0.0	0.0	0.0002466243294901042	0.0	0.0	0.0	0.0	0.0	0.0	0.0
k__Bacteria;p__Proteobacteria;c__Alphaproteobacteria;o__Rhizobiales;f__Methylocystaceae;g__Pleomorphomonas	0.0	0.0	0.0	0.0	0.0	0.0	0.0	0.0	0.0	0.0	0.0	0.0	0.0	0.0	0.0	0.0	0.0	0.0	0.0	0.0	0.0	0.0	0.0	0.0	0.0	0.0	0.0	0.0	0.0	0.0	0.0	0.0	0.0	0.0	0.0	0.0	0.0	0.0	0.0	0.0	0.0	0.0	0.0	0.0	0.0	0.0	0.0	0.0	0.0
k__Bacteria;p__Proteobacteria;c__Alphaproteobacteria;o__Rhizobiales;f__Phyllobacteriaceae;g__	0.0	0.0	0.0	0.0	0.0	0.0	0.0	0.0	0.0	0.0	0.0	0.0	0.0	0.0	0.0	0.0	0.0	0.0	0.0	0.0	0.0	0.0	0.0	0.0	0.0	0.0	0.0	0.0	0.0	0.0	0.0	0.0	0.0	0.0	6.484506083277269e-05	0.0	0.0	0.0	0.0	0.0	0.0	0.0	0.0	6.740724762726489e-06	0.0	0.0	0.0	0.0	0.0
k__Bacteria;p__Proteobacteria;c__Alphaproteobacteria;o__Rhizobiales;f__Rhizobiaceae;g__	0.0	0.0	0.0	0.0	0.0	0.0	0.0	0.0	0.0	0.0	0.0	0.0	0.0	0.0	0.0	0.0	0.0	0.0	0.0	0.0	0.0	0.0	0.0	0.0	0.0	0.0	0.0	0.0	0.0	0.0	0.0	0.0	0.0	0.0	0.0	0.0	0.0	0.0	0.0	0.0	0.0	0.0	0.0	0.0	0.0	0.0	0.0	0.0	0.0
k__Bacteria;p__Proteobacteria;c__Alphaproteobacteria;o__Rhizobiales;f__Rhizobiaceae;g__Agrobacterium	0.0	0.0	0.0	0.0	0.0	0.0	0.0	0.0	0.0	0.0	0.0	0.0	0.0	0.0	0.0	0.0	0.0	0.0	0.0	0.0	0.0	0.0	0.0	0.0	0.0	0.0	0.0	0.0	0.0	0.0	0.0	0.0	0.0	0.0	0.0	0.0	0.0	0.0	0.0	0.0	0.0	0.0	0.0	1.3481449525452977e-05	0.0	0.0	0.0	0.0	0.0
k__Bacteria;p__Proteobacteria;c__Alphaproteobacteria;o__Rhizobiales;f__Rhizobiaceae;g__Rhizobium	0.0	0.0	0.0	0.0	0.0	0.0	0.0	0.0	0.0	0.0	0.0	0.0	0.0	0.0	0.0	0.0	0.0	0.0	0.0	0.0	0.0	0.0	0.0	0.0	0.0	0.0	0.0	0.0	0.0	0.0	0.0	0.0	0.0	0.0	0.0	0.0	0.0	0.0	0.0	0.0	0.0	0.0	0.0	0.0	0.0	0.0	0.0	0.0	0.0
k__Bacteria;p__Proteobacteria;c__Alphaproteobacteria;o__Rhodobacterales;f__Hyphomonadaceae;g__	0.0	0.0	0.0	0.0	0.0	0.0	0.0	0.0	0.0	0.0	0.0	0.0	0.0	0.0	0.0	0.0	0.0	0.0	0.0	0.0	0.0	0.0	0.0	0.0	0.0	0.0	0.0	0.0	0.0	0.0	0.0	0.0	0.0	0.0	0.0	0.0	0.0	0.0	0.0	0.0	0.0	0.0	0.0	0.0	0.0	0.0	0.0	0.0	0.0
k__Bacteria;p__Proteobacteria;c__Alphaproteobacteria;o__Rhodobacterales;f__Hyphomonadaceae;g__Hyphomonas	0.0	0.0	0.0	0.0	0.0	0.0	0.0	0.0	0.0	0.0	0.0	0.0	0.0	0.0	0.0	0.0	0.0	0.0	0.0	0.0	0.0	0.0	0.0	0.0	0.0	0.0	0.0	0.0	0.0	0.0	0.0	0.0	0.0	0.0	0.0	0.0	0.0	0.0	0.0	0.0	0.0	0.0	0.0	0.0	0.0	0.0	0.0	0.0	0.0
k__Bacteria;p__Proteobacteria;c__Alphaproteobacteria;o__Rhodobacterales;f__Rhodobacteraceae;Other	0.0	0.0	0.0	0.0	0.0	0.0	0.0	0.0	0.0	0.0	0.0	0.0	0.0	0.0	0.0	0.0	0.0	0.0	0.0	0.0	0.0	0.0	0.0	0.0	0.0	0.0	0.0	0.0	0.0	0.0	0.0	0.0	0.0	0.0	0.0	0.0	0.0	0.0	0.0	0.0	0.0	0.0	0.0	0.0	0.0	0.0	0.0	0.0	0.0
k__Bacteria;p__Proteobacteria;c__Alphaproteobacteria;o__Rhodobacterales;f__Rhodobacteraceae;g__	0.0	0.0	0.0	0.0	0.0	0.0	0.0	0.0	0.0	0.0	0.0	0.0	0.0	0.0	0.0	0.0	0.0	0.0	0.0	0.0	0.0	0.0	0.0	0.0	0.0	0.0	0.0	0.0	0.0	0.0	0.0	0.0	0.0	0.0	0.0	0.0	0.0	0.0	0.0	0.0	0.0	0.0	0.0	0.0	0.0	0.0	0.0	0.0	0.0
k__Bacteria;p__Proteobacteria;c__Alphaproteobacteria;o__Rhodobacterales;f__Rhodobacteraceae;g__Amaricoccus	0.0	0.0	0.0	0.0	0.0	0.0	0.0	0.0	0.0	0.0	0.0	0.0	0.0	0.0	0.0	0.0	0.0	0.0	0.0	0.0	0.0	0.0	0.0	0.0	0.0	0.0	0.0	0.0	0.0	0.0	0.0	0.0	0.0	0.0	0.0	0.0	0.0	0.0	0.0	0.0	0.0	0.0	0.0	0.0	0.0	0.0	0.0	0.0	0.0
k__Bacteria;p__Proteobacteria;c__Alphaproteobacteria;o__Rhodobacterales;f__Rhodobacteraceae;g__Paracoccus	2.0206510537695245e-05	0.0	0.0	0.0	0.0	0.0	0.0	5.983366241847663e-05	0.0	0.0	0.0	0.0	0.0	0.0	0.0	0.0012801365478984426	0.0	0.0	0.0	8.147303242626691e-05	0.00019708316909735908	0.0	0.0	0.0	0.0	0.0	0.0	0.0	0.0	4.117513845140304e-05	0.0	0.0	0.0	0.0	1.6211265208193173e-05	0.0	0.0	0.0	0.0	0.0	2.040830209729318e-05	0.0	0.0	0.0	0.0	0.0	0.0	0.0	0.0
k__Bacteria;p__Proteobacteria;c__Alphaproteobacteria;o__Rhodobacterales;f__Rhodobacteraceae;g__Rhodobacter	0.0	0.0	0.0	0.0	0.0	0.0	0.0	0.0	0.0	0.0	0.0	3.556756949013889e-05	0.0	0.0	0.0	0.0	0.0	0.0	0.0	0.0	0.0	0.0	0.0	0.0	0.0	0.0	0.0	0.0	0.0	0.0	0.0	0.0	0.0	0.0	0.0	0.0	0.0	0.0	0.0	0.0	0.0	0.0	0.0	0.0	0.0	0.0	0.0	0.0	0.0
k__Bacteria;p__Proteobacteria;c__Alphaproteobacteria;o__Rhodobacterales;f__Rhodobacteraceae;g__Rubellimicrobium	0.0	0.0	0.0	0.0	0.0	0.0	0.0	0.0	0.0	0.0	0.0	0.0	0.0	0.0	0.0	0.0	0.0	0.0	0.0	0.0	0.0	0.0	0.0	0.0	0.0	0.0	0.0	0.0	0.0	0.0	0.0	0.0	0.0	0.0	0.0	0.0	0.0	0.0	0.0	0.0	0.0	0.0	0.0	0.0	0.0	0.0	0.0	0.0	0.0
k__Bacteria;p__Proteobacteria;c__Alphaproteobacteria;o__Rhodospirillales;f__Acetobacteraceae;Other	0.0	0.0	0.0	0.0	0.0	0.0	0.0	0.0	0.0	0.0	0.0	0.0	0.0	0.0	0.0	0.0	0.0	0.0	0.0	0.0	0.0	0.0	0.0	0.0	0.0	0.0	0.0	0.0	0.0	0.0	0.0	0.0	0.0	0.0	0.0	0.0	0.0	0.0	0.0	0.0	0.0	0.0	0.0	0.0	0.0	0.0	0.0	0.0	0.0
k__Bacteria;p__Proteobacteria;c__Alphaproteobacteria;o__Rhodospirillales;f__Acetobacteraceae;g__	0.0	0.0	0.0	0.0	0.0	0.0	0.0	0.0	0.0	0.0	0.0	0.0	0.0	0.0	0.0	0.0	0.0	0.0	0.0	0.0	0.0	0.0	0.0	0.0	0.0	0.0	0.0	0.0	0.0	0.0	6.367398917542184e-06	0.0	0.0	0.0	1.6211265208193173e-05	0.0	0.0	0.0	0.0	0.0	0.0	0.0	0.0	0.0	0.0	0.0	0.0	0.0	0.0
k__Bacteria;p__Proteobacteria;c__Alphaproteobacteria;o__Rhodospirillales;f__Acetobacteraceae;g__Roseomonas	0.0	0.0	0.0	0.0	0.0	0.0	0.0	0.0	0.0	0.0	0.0	0.0	0.0	0.0	0.0	0.0	0.0	0.0	0.0	0.0	0.0	0.0	0.0	0.0	0.0	0.0	0.0	0.0	0.0	4.117513845140304e-05	0.0	0.0	0.0	0.0	0.0	0.0	0.0	0.0	0.0	0.0	0.0	0.0	0.0	0.0	0.0	0.0	0.0	0.0	0.0
k__Bacteria;p__Proteobacteria;c__Alphaproteobacteria;o__Rhodospirillales;f__Rhodospirillaceae;g__	0.0	0.0	0.0	0.0	0.0	0.0	0.0	0.0	0.0	0.0	0.0	0.0	0.0	0.0	0.0	0.0	0.0	0.0	0.0	0.0	0.0	0.0	0.0	0.0	0.0	0.0	0.0	0.0	0.0	0.0	0.0	0.0	0.0	0.0	0.0	0.0	0.0	0.0	0.0	0.0	0.0	0.0	0.0	0.0	0.0	0.0	0.0	0.0	0.0
k__Bacteria;p__Proteobacteria;c__Alphaproteobacteria;o__Rickettsiales;f__;g__	0.0	0.0	6.810365376102427e-05	0.0	0.0	0.0	0.0	0.0	0.0	0.0	3.0362374944968196e-05	0.0	2.6554782516331192e-05	0.0	0.0	0.0	0.0	0.0	0.0	0.0	0.0	0.0	0.0	0.0	0.0	0.0	0.0	0.0	0.0	0.0	0.0	0.0	0.0	0.0	0.0	0.0	0.0	0.0	0.0	7.655014034192396e-05	0.0	0.0002466243294901042	0.0	0.0	0.0	0.0	0.0	1.0670081092616305e-05	0.0
k__Bacteria;p__Proteobacteria;c__Alphaproteobacteria;o__Rickettsiales;f__Rickettsiaceae;g__	0.0	0.0	0.0	0.0	0.0	0.0	0.0	0.0	0.0	0.0	0.0	0.0	0.0	0.0	0.0	0.0	0.0	0.0	0.0	0.0	0.0	1.0641354431592054e-05	0.0	0.0	0.0	0.0	0.0	0.0	0.0	0.0	0.0	0.0	0.0	0.0	0.0	0.0	0.0	0.0	0.0	0.0	0.0	0.0	0.0	0.0	0.0	0.0	0.0	0.0	0.0
k__Bacteria;p__Proteobacteria;c__Alphaproteobacteria;o__Rickettsiales;f__mitochondria;Other	0.0	0.0	0.0	0.0	0.0	0.0	0.0	0.0	0.0	0.0	0.0	0.0	0.0	0.0	0.0	0.0	0.0	0.0	0.0	0.0	9.854158454867954e-05	0.0	0.0	0.0	0.0	0.0	0.0	0.0	0.0	0.0	0.0	0.0	0.0	0.0	0.0	0.0	0.0	0.0	0.0	0.0	0.0	0.0	0.0	0.0	0.00019927861142663558	1.5289584734878602e-05	0.0	0.0	0.0
k__Bacteria;p__Proteobacteria;c__Alphaproteobacteria;o__Sphingomonadales;f__;g__	0.0	0.0	0.0	0.0	0.0	0.0	0.0	0.0	0.0	0.0	0.0	0.0	0.0	0.0	0.0	0.0	0.0	0.0	0.0	0.0	0.0	0.0	0.0	0.0	0.0	0.0	0.0	0.0	0.0	0.0	0.0	0.0	0.0	2.1491818780984038e-05	0.0	0.0	0.0	0.0	0.0	0.0	0.0	0.0	0.0	0.0	0.0	0.0	0.0	0.0	0.0
k__Bacteria;p__Proteobacteria;c__Alphaproteobacteria;o__Sphingomonadales;f__Erythrobacteraceae;Other	0.0	0.0	0.0	0.0	0.0	0.0	0.0	0.0	0.0	0.0	0.0	0.0	0.0	0.0	0.0	0.0	0.0	0.0	0.0	0.0	0.0	0.0	0.0	0.0	0.0	0.0	0.0	0.0	0.0	0.0	0.0	0.0	0.0	0.0	0.0	0.0	0.0	0.0	0.0	0.0	0.0	0.0	0.0	0.0	0.0	0.0	0.0	0.0	0.0
k__Bacteria;p__Proteobacteria;c__Alphaproteobacteria;o__Sphingomonadales;f__Erythrobacteraceae;g__	0.0	0.0	0.0	0.0	0.0	0.0	0.0	0.0	0.0	0.0	0.0	0.0	0.0	0.0	0.0	0.0	0.0	0.0	0.0	0.0	0.0	0.0	0.0	0.0	0.0	0.0	0.0	0.0	0.0	0.0	6.367398917542184e-06	0.0	0.0	0.0	0.0	0.0	0.0	0.0	0.0	0.0002041337075784639	0.0	0.0	0.0	0.0	0.0	0.0	0.0	0.0	0.0
k__Bacteria;p__Proteobacteria;c__Alphaproteobacteria;o__Sphingomonadales;f__Sphingomonadaceae;Other	0.0	0.0	0.0	0.0	0.0	0.0	0.0	0.0	0.0	0.0	0.0	0.0	0.0	0.0	0.0	0.0	0.0	0.0	0.0	0.0	0.0	0.0	0.0	0.0	0.0	0.0	0.0	0.0	0.0	0.0	0.0	0.0	0.0	0.0	0.0	0.0	0.0	0.0	0.0	0.0	0.0	0.0	0.0	0.0	0.0	0.0	0.0	0.0	0.0
k__Bacteria;p__Proteobacteria;c__Alphaproteobacteria;o__Sphingomonadales;f__Sphingomonadaceae;g__	0.0	0.0	1.702591344025607e-05	0.0	0.0	0.0	0.0	0.0	0.0	0.0	0.0	0.0	0.0	0.0	0.0	0.0	0.0	2.8337843773467278e-05	0.0	0.0	0.0	0.0	0.0	0.0	0.0	0.0	0.0	0.0	0.0	0.0	0.0	6.007569537617398e-05	0.0	0.0	0.0	0.0	0.0	0.0	0.0	0.00012758356723653993	0.0	0.0	0.0	0.0	0.0	0.0	0.0	0.0	0.0
k__Bacteria;p__Proteobacteria;c__Alphaproteobacteria;o__Sphingomonadales;f__Sphingomonadaceae;g__Kaistobacter	0.0	0.0	0.0	0.0	0.0	0.0	0.0	0.0	0.0	0.0	0.0	0.0	0.0	0.0	0.0	0.0	0.0	0.0	0.0	0.0	0.0	0.0	0.0	0.0	0.0	0.0	0.0	0.0	0.0	0.0	0.0	0.0	0.0	0.0	0.0	0.0	0.0	0.0	0.0	0.0	0.0	0.0	0.0	0.0	0.0	0.0	0.0	0.0	0.0
k__Bacteria;p__Proteobacteria;c__Alphaproteobacteria;o__Sphingomonadales;f__Sphingomonadaceae;g__Novosphingobium	0.0	0.0	0.0	0.0	0.0	0.0	0.0	0.0	3.095400235250418e-05	0.0	0.0	0.0	0.0	0.0	0.0	0.0	0.0	0.0	0.0	0.0	0.0	0.0	0.0	0.0	0.0	0.0	0.0	0.0	0.0	0.0	0.0	0.0	0.0	0.0	0.0	0.0	0.0	0.0	0.0	0.0	0.0	0.0	0.0	0.0	0.0	0.0	0.0	0.0	0.0
k__Bacteria;p__Proteobacteria;c__Alphaproteobacteria;o__Sphingomonadales;f__Sphingomonadaceae;g__Sphingobium	0.0	0.0	0.0	0.0	0.0	0.0	0.0	0.0	0.0	0.0	0.0	0.0	0.0	0.0	0.0	0.0	0.0	0.0	0.0	0.0	0.0	0.0	0.0	0.0	0.0	0.0	0.0	0.0	0.0	0.0	0.0	0.0	0.0	0.0	0.0	0.0	0.0	0.0	0.0	0.0	0.0	0.0	0.0	0.0	0.0	0.0	0.0	0.0	0.0
k__Bacteria;p__Proteobacteria;c__Alphaproteobacteria;o__Sphingomonadales;f__Sphingomonadaceae;g__Sphingomonas	0.0	0.0	0.0	0.0	0.0	0.0	0.0	0.0	0.0	0.0	0.0	0.0	0.0	0.0	0.0	0.0	4.298302170642596e-05	2.8337843773467278e-05	0.0	0.0	0.00019708316909735908	0.0	0.0	0.0	0.0	0.0	0.0	0.0	0.0	0.0	0.0	0.0	5.794212740314973e-05	0.0	0.0	0.0	0.0	0.00023129409043598937	0.0	0.0	0.0	0.0	0.0	0.0	0.00015942288914130845	4.5868754204635806e-05	0.0	0.0	0.0
k__Bacteria;p__Proteobacteria;c__Alphaproteobacteria;o__Sphingomonadales;f__Sphingomonadaceae;g__Sphingopyxis	0.0	0.0	0.0	0.0	0.0	0.0	0.0	0.0	1.547700117625209e-05	0.0	0.0	0.0	0.0	0.0	0.0	0.0	0.0	0.0	0.0	0.0	0.0	0.0	0.0	0.0	0.0	0.0	0.0	0.0	0.0	0.0	0.0	0.0	0.0	0.0	0.0	0.0	0.0	0.00011564704521799469	0.0	0.0	0.0	0.0	0.0	0.0	0.0	0.0	0.0	0.0	0.0
k__Bacteria;p__Proteobacteria;c__Betaproteobacteria;Other;Other;Other	0.0	0.0	0.0	0.0	0.0	0.0	0.0	0.0	0.0	0.0	0.0	0.0	0.0	0.0	0.0	0.0	0.0	0.0	0.0	0.0	0.0	0.0	0.0	0.0	0.0	0.00011346873936230568	0.0	3.8643609313109844e-05	0.0	0.0	0.0	0.0	0.0	0.0	0.0	0.0	0.0	0.0	0.0	2.5516713447307987e-05	0.0	0.0	0.0	0.0	0.0	0.0	0.0	0.0	0.0
k__Bacteria;p__Proteobacteria;c__Betaproteobacteria;o__;f__;g__	0.0	0.0	0.0	0.0	0.0	0.0	0.0	0.0	0.0	0.0	0.0	0.0	0.0	0.0	0.0	0.0	0.0	0.0	0.0	0.0	0.0	0.0	0.0	0.0	0.0	0.0	0.0	0.0	0.0	0.0	0.0	0.0	0.0	0.0	0.0	0.0	0.0	0.0	0.0	0.0	0.0	0.0	0.0	0.0	0.0	0.0	0.0	0.0	0.0
k__Bacteria;p__Proteobacteria;c__Betaproteobacteria;o__ASSO-13;f__;g__	0.0	0.0	0.0	0.0	0.0	0.0	0.0	0.0	0.0	0.0	0.0	0.0	0.0	0.0	0.0	0.0	0.0	0.0	0.0	0.0	0.0	0.0	0.0	0.0	0.0	0.0	0.0	0.0	0.0	0.0	0.0	0.0	0.0	0.0	0.0	0.0	0.0	0.0	0.0	0.0	0.0	0.0	0.0	0.0	0.0	0.0	0.0	0.0	0.0
k__Bacteria;p__Proteobacteria;c__Betaproteobacteria;o__Burkholderiales;Other;Other	2.0206510537695245e-05	0.0	0.0	0.0	0.0	0.0	0.0	0.0	0.0	2.1761207021616132e-05	4.554356241745229e-05	0.0	0.0	0.0	0.0	0.0	0.0	0.0	0.0	0.0	0.0	0.0	0.0	0.0	0.0	0.0	0.0	3.8643609313109844e-05	0.0	0.0	0.0	0.0	0.0	0.0	0.0	0.0	0.0	0.0	0.0	0.0	0.0	0.0	0.0	0.0	0.0	0.0	0.0	0.0	0.0
k__Bacteria;p__Proteobacteria;c__Betaproteobacteria;o__Burkholderiales;f__;g__	0.0	0.0	0.0	0.0	0.0	0.0	0.0	0.0	0.0	7.253735673872044e-06	0.0	0.0	0.0	0.0	1.7023884509967483e-05	0.0	0.0	0.0	0.0	0.0	0.0	0.0	0.0	0.0	0.0	0.0	0.0	0.0	0.0	0.0	1.2734797835084367e-05	0.0	0.0	0.0	0.0	0.0	0.0	0.0	0.0	0.0	0.0	0.0	0.0	0.0	0.0	0.0	0.0	0.0	0.0
k__Bacteria;p__Proteobacteria;c__Betaproteobacteria;o__Burkholderiales;f__Alcaligenaceae;Other	0.0	0.0	0.0	0.0	0.0	0.0	0.0	0.0	0.0	0.0	0.00013663068725235688	0.0	0.0	0.0	0.0	0.0	0.0	0.0	0.0	0.0	0.0	0.0	0.0	0.0	0.0	0.0	0.0	0.0	0.0	0.0	0.0	0.0	0.0	0.0	0.0	0.0	0.0	0.0	0.0	0.0	0.0	0.0	0.0	0.0	0.0	0.0	0.0	0.0	0.0
k__Bacteria;p__Proteobacteria;c__Betaproteobacteria;o__Burkholderiales;f__Alcaligenaceae;g__	0.0	0.0	0.0	0.0	0.0	0.0	0.0	0.0	0.0	0.0	4.554356241745229e-05	0.0	0.0	0.0	0.0	0.0	0.0	0.0	0.0	0.0	0.0	0.0	0.0	0.0	0.0	0.0	0.0	0.0	0.0	0.0	0.0	0.0	0.0	0.0	0.0	0.0	0.0	0.0	0.0	0.0	0.0	0.0	0.0	0.0	0.0	0.0	0.0	0.0	0.0
k__Bacteria;p__Proteobacteria;c__Betaproteobacteria;o__Burkholderiales;f__Alcaligenaceae;g__Achromobacter	0.0	0.0	0.0	0.0	0.0	0.0	0.0	0.0	0.0	0.0	0.0	0.0	0.0	7.544664413326895e-05	0.0	0.0	0.0	0.0	0.0	0.0	0.0	0.0	0.0	0.0	0.0	0.0	0.0	0.0	0.0	8.235027690280609e-05	1.2734797835084367e-05	0.0	0.0	0.0	0.0	0.0	0.0	0.0	0.0	5.1033426894615975e-05	0.00014966088204681664	0.0	0.0	0.0	0.0	0.0	0.0	0.0	0.0
k__Bacteria;p__Proteobacteria;c__Betaproteobacteria;o__Burkholderiales;f__Alcaligenaceae;g__Pigmentiphaga	0.0	0.0	0.0	0.0	0.0	0.0	0.0	0.0	0.0	0.0	0.0	0.0	0.0	0.0	0.0	0.0	0.0	1.4168921886733639e-05	0.0	0.0	0.0	0.0	0.0	0.0	0.0	0.0	0.0	0.0	0.0	0.0	0.0	0.0	0.0	0.0	0.0	0.0	0.0	0.0	0.0	0.0	0.0	0.0	0.0	0.0	0.0	0.0	0.0	0.0	0.0
k__Bacteria;p__Proteobacteria;c__Betaproteobacteria;o__Burkholderiales;f__Alcaligenaceae;g__Sutterella	0.0	0.00016452509830374622	0.001889876391868424	0.00025611301323699893	0.009808223421005088	0.00033898305084745765	0.00019083241097668028	0.00019944554139492214	4.643100352875627e-05	3.626867836936022e-05	0.0018217424966980918	0.0034144866710533344	0.0009028626055552605	6.035731530661516e-05	0.00030642992117941475	0.0002133560913164071	4.298302170642596e-05	0.0048741091290363725	0.0008373590982286634	8.147303242626691e-05	0.0	0.000202185734200249	1.7250897046646426e-05	9.881813510415432e-05	0.00400521609538003	0.00034040621808691704	0.0	0.003729108298715101	0.00796855305603623	0.0	0.0021203438395415463	0.0	0.00030129906249637856	0.0006232627446485371	0.0009726759124915904	4.889816142913026e-05	0.000837779443538075	0.0009251763617439575	1.593447742881272e-05	0.0	0.0010952455458880675	0.0	0.0	0.0003639991371872303	0.0	0.00076447923674393	0.0	4.268032437046522e-05	0.0006663674812669143
k__Bacteria;p__Proteobacteria;c__Betaproteobacteria;o__Burkholderiales;f__Burkholderiaceae;g__	0.0	0.0	0.0	0.0	0.0	0.0	0.0	0.0	0.0	0.0	0.0	0.0	0.0	0.0	0.0	0.0	0.0	0.0	0.0	0.0	0.0	0.0	0.0	0.0	3.7257824143070045e-05	0.0	0.0	0.0	0.0	0.0	0.0	0.0	0.0	0.0	0.0	0.0	0.0	0.0	0.0	0.0	0.0	0.0	0.0	0.0	0.0	0.0	0.0	0.0	0.0
k__Bacteria;p__Proteobacteria;c__Betaproteobacteria;o__Burkholderiales;f__Burkholderiaceae;g__Burkholderia	0.0	0.0	0.0	0.0	0.0	0.0	0.0	0.0	0.0	0.0	0.0	0.0	0.0	0.0	0.0	0.0	0.0	0.0	0.0	0.0	0.0	0.0	0.0	0.0	0.0	0.0	0.0	0.0	0.0	0.0	0.0	0.0	1.1588425480629946e-05	2.1491818780984038e-05	8.105632604096586e-06	0.0	0.0	0.0	0.0	2.5516713447307987e-05	0.00014285811468105225	0.0	0.0	0.0	0.0	0.0	0.0	0.0	0.0
k__Bacteria;p__Proteobacteria;c__Betaproteobacteria;o__Burkholderiales;f__Comamonadaceae;Other	0.0	0.0	0.0	0.0	0.0	0.0	0.0	0.0	0.0	0.0	1.5181187472484098e-05	7.113513898027778e-05	0.0	0.0	0.0	0.0	0.0	0.0	0.0	0.0	0.0	0.0	0.0	0.0	0.0	0.0	0.0	0.0	0.0	0.0	6.367398917542184e-06	0.0	0.0	0.0	0.0	0.0	0.0	0.0	0.0	0.0	0.0	0.0	0.0	0.0	0.0	0.0	0.0	0.0	0.0
k__Bacteria;p__Proteobacteria;c__Betaproteobacteria;o__Burkholderiales;f__Comamonadaceae;g__	0.0	0.0	0.00013620730752204855	0.0	0.0	0.0	0.0	0.0	3.095400235250418e-05	0.0	3.0362374944968196e-05	0.0	0.0	1.508932882665379e-05	3.4047769019934966e-05	0.0002133560913164071	0.0	0.00026920951584793914	0.0	0.0	0.0	0.0	0.0	0.0006126724376457567	0.0	0.0	0.0	1.9321804656554922e-05	2.1363413018863893e-05	6.176270767710456e-05	3.183699458771092e-05	8.010092716823197e-05	2.3176850961259892e-05	4.2983637561968075e-05	0.00017832391729012491	0.0	0.0	0.0008095293165259628	0.0	0.0003317172748150038	0.0	0.00043159257660768235	0.0	0.0	0.00017935075028397202	0.0	0.0	0.0	0.0
k__Bacteria;p__Proteobacteria;c__Betaproteobacteria;o__Burkholderiales;f__Comamonadaceae;g__Comamonas	0.0	0.0	0.0	0.0	0.0	0.0	0.0	0.0	0.0	0.0	0.0	0.0	0.0	0.0	0.0	0.0	0.0	0.0	0.0	0.0	0.0	0.0	0.0	0.0	0.0	5.673436968115284e-05	0.0	0.0	0.0	0.0	0.0	0.0	0.0	7.1639395936613465e-06	0.0	0.0	0.0	0.0009251763617439575	0.0	0.0	0.0	0.0	0.0	0.0	0.0	1.5289584734878602e-05	0.0	0.0	4.079800905715801e-05
k__Bacteria;p__Proteobacteria;c__Betaproteobacteria;o__Burkholderiales;f__Comamonadaceae;g__Delftia	0.0	0.0	0.0	0.0	0.0	0.0	0.0	0.0	0.0	0.0	0.0	0.0	0.0	0.0	0.0	0.0	0.0	4.250676566020091e-05	0.0	0.0	0.0	0.0	0.0	0.0	0.0	0.0	0.0	0.0	0.0	0.00043233895373973193	0.0005475963069086279	0.0	0.0	0.0	0.00036475346718434643	0.0	0.0	0.0	3.186895485762544e-05	7.655014034192396e-05	0.00014966088204681664	0.0	0.0	0.0	0.0	0.0	0.0	0.0	0.0
k__Bacteria;p__Proteobacteria;c__Betaproteobacteria;o__Burkholderiales;f__Comamonadaceae;g__Hydrogenophaga	0.0	0.0	0.0	0.0	0.0	0.0	0.0	0.0	0.0	0.0	0.0	0.0	0.0	0.0	0.0	0.0	0.0	0.0	0.0	0.0	0.0	0.0	0.0	0.0	0.0	0.0	0.0	0.0	0.0	0.0	0.0	0.0	0.0	0.0	0.0	0.0	0.0	0.0	0.0	0.0	0.0	0.0	0.0	0.0	0.0	0.0	0.0	0.0	0.0
k__Bacteria;p__Proteobacteria;c__Betaproteobacteria;o__Burkholderiales;f__Comamonadaceae;g__Hylemonella	0.0	0.0	0.0	0.0	0.0	0.0	0.0	0.0	0.0	0.0	0.0	0.0	0.0	0.0	0.0	0.0	0.0	0.0	0.0	0.0	0.0	0.0	0.0	0.0	0.0	0.0	0.0	0.0	0.0	0.0	0.0	0.0	0.0	0.0	0.0	0.0	0.0	0.0	0.0	0.0	0.0	0.0	0.0	0.0	0.0	0.0	0.0	0.0	0.0
k__Bacteria;p__Proteobacteria;c__Betaproteobacteria;o__Burkholderiales;f__Comamonadaceae;g__Limnohabitans	0.0	0.0	0.0	0.0	0.0	0.0	0.0	0.0	0.0	0.0	0.0	0.0	0.0	0.0	0.0	0.0	0.0	0.0	0.0	0.0	0.0	0.0	0.0	0.0	0.0	0.0	0.0	0.0	0.0	0.0	0.0	0.0	0.0	0.0	0.0	0.0	0.0	0.0	0.0	0.0	0.0	0.0	0.0	0.0	0.0	0.0	0.0	0.0	0.0
k__Bacteria;p__Proteobacteria;c__Betaproteobacteria;o__Burkholderiales;f__Comamonadaceae;g__Paucibacter	0.0	0.0	0.0	0.0	0.0	0.0	0.0	0.0	0.0	0.0	0.0	0.0	0.0	0.0	0.0	0.0	0.0	0.0	0.0	0.0	0.0	0.0	0.0	0.0	0.0	0.0	0.0	0.0	0.0	0.0	0.0	0.0	0.0	0.0	0.0	0.0	0.0	0.0	0.0	0.0	0.0	0.0	0.0	0.0	0.0	0.0	0.0	0.0	0.0
k__Bacteria;p__Proteobacteria;c__Betaproteobacteria;o__Burkholderiales;f__Comamonadaceae;g__Polaromonas	0.0	0.0	0.0	0.0	0.0	0.0	0.0	0.0	0.0	0.0	0.0	0.0	0.0	0.0	0.0	0.0	0.0	1.4168921886733639e-05	0.0	0.0	0.0	0.0	0.0	0.0	0.0	0.0	0.0	0.0	0.0	0.0	1.9102196752626552e-05	0.0	0.0	0.0	0.0	0.0	0.0	0.0	0.0	0.0	0.0	0.0	0.0	0.0	1.9927861142663556e-05	0.0	0.0	0.0	0.0
k__Bacteria;p__Proteobacteria;c__Betaproteobacteria;o__Burkholderiales;f__Comamonadaceae;g__Rhodoferax	0.0	0.0	0.0	0.0	0.0	0.0	0.0	0.0	0.0	0.0	0.0	0.0	0.0	0.0	0.0	0.0	0.0	0.0	0.0	0.0	0.0	0.0	0.0	0.0	0.0	0.0	0.0	0.0	0.0	0.0	0.0	0.0	0.0	0.0	0.0	0.0	0.0	0.0	0.0	0.0	0.0	0.0	0.0	0.0	0.0	0.0	0.0	0.0	0.0
k__Bacteria;p__Proteobacteria;c__Betaproteobacteria;o__Burkholderiales;f__Comamonadaceae;g__Tepidimonas	0.0	0.0	0.0	0.0	0.0	0.0	0.0	0.0	0.0	0.0	0.0	0.0	0.0	0.0	0.0	0.0	0.0	1.4168921886733639e-05	0.0	0.0	0.0	0.0	0.0	0.0	0.0	0.0	0.0	0.0	0.0	0.0	0.0	0.0	0.0	0.0	5.6739428228676105e-05	0.0	0.0	0.0	0.0	0.0	0.0	0.0	0.0	0.0	0.0	0.0	0.0	0.0	0.0
k__Bacteria;p__Proteobacteria;c__Betaproteobacteria;o__Burkholderiales;f__Oxalobacteraceae;Other	0.0	0.0	0.0	0.0	0.0	0.0	0.0	0.0	0.0	1.4507471347744088e-05	0.0	0.0	0.0	0.0	0.0	0.0	8.596604341285192e-05	0.0	0.0	0.0	0.0	0.0	0.0	0.0	0.0	0.0	0.0	0.0	0.0	0.0	0.0	0.0	0.0	0.0	0.0	0.0	0.0	0.0	0.0	0.0	0.0	0.0	1.7817371937639198e-05	0.0	0.0	0.0	0.0	0.0	0.0
k__Bacteria;p__Proteobacteria;c__Betaproteobacteria;o__Burkholderiales;f__Oxalobacteraceae;g__	0.0	0.0	0.0	0.0	0.0	0.0	0.00015266592878134422	0.0	0.0	3.626867836936022e-05	0.0	0.0	0.0	0.0	0.0	0.0	0.0	0.0	0.0	0.0	0.0	0.0	0.0	5.9290881062492586e-05	0.0	0.003290593441506865	0.0	0.0011013428654236307	0.0	0.0	0.0009614772365488699	0.0	0.0	0.0	0.0	0.0	0.0	0.0	0.0	0.00025516713447307985	0.0	0.0	0.0	0.0	5.978358342799067e-05	0.0	0.0003465003465003465	0.0	0.0
k__Bacteria;p__Proteobacteria;c__Betaproteobacteria;o__Burkholderiales;f__Oxalobacteraceae;g__Janthinobacterium	0.0	0.0	0.0	0.0	0.0	0.0	0.0	0.0	0.0	0.0	0.0	0.0	0.0	0.0	0.0	0.0002133560913164071	0.0	0.00021253382830100455	0.0	0.0	0.0	0.0	0.0	0.00019763627020830864	0.0	0.0	0.0	0.0	0.0	0.0	6.367398917542184e-06	0.0	0.0	0.0	0.0	0.0	0.0	0.0	0.0	0.0	0.0	0.0	0.0	0.0	7.971144457065423e-05	0.0	0.0	0.0	0.0
k__Bacteria;p__Proteobacteria;c__Betaproteobacteria;o__Burkholderiales;f__Oxalobacteraceae;g__Oxalobacter	0.0005051627634423811	0.0	0.0	0.0	0.0	0.0	0.0	0.0	0.0	0.0008777020165385174	0.0	0.0	0.0	0.0	0.0	0.0	0.0001289490651192779	0.0	0.0	0.0	0.0	0.0	0.0	0.0	0.0	0.0	0.0	0.0	0.0	0.0	0.0	0.0	0.00042877174278330805	0.0	0.00023506334551880103	0.0	0.0	0.0	0.0	0.0	0.0	0.0	0.0	0.00022244391716997412	0.0	0.00024463335575805763	0.0	0.0	0.0003263840724572641
k__Bacteria;p__Proteobacteria;c__Betaproteobacteria;o__Burkholderiales;f__Oxalobacteraceae;g__Polynucleobacter	0.0	0.0	0.0	0.0	0.0	0.0	0.0	0.0	0.0	0.0	0.0	0.0	0.0	0.0	0.0	0.0	0.0	0.0	0.0	0.0	0.0	0.0	0.0	0.0	0.0	0.0	0.0	0.0	0.0	0.0	0.0	0.0	0.0	0.0	0.0	0.0	0.0	0.0	0.0	0.0	0.0	0.0	0.0	0.0	0.0	0.0	0.0	0.0	0.0
k__Bacteria;p__Proteobacteria;c__Betaproteobacteria;o__Burkholderiales;f__Oxalobacteraceae;g__Ralstonia	0.0	0.0	0.0	0.0	0.0	0.0	0.0	0.0	0.0	0.0	0.0	0.0	0.0	0.0	0.0	0.0	0.0	0.0	0.0	0.0	0.0	0.0	0.0	0.0	0.0	0.0	0.0	0.0	0.0	0.0	0.0	0.0	0.0	0.0	0.0	0.0	0.0	0.0	0.0	0.0	0.0	0.0	0.0	0.0	0.0	0.0	0.0	0.0	0.0
k__Bacteria;p__Proteobacteria;c__Betaproteobacteria;o__MND1;f__;g__	0.0	0.0	0.0	0.0	0.0	0.0	0.0	0.0	0.0	0.0	0.0	0.0	0.0	0.0	0.0	0.0	0.0	0.0	0.0	0.0	0.0	0.0	0.0	0.0	0.0	0.0	0.0	0.0	0.0	0.0	0.0	0.0	0.0	0.0	0.0	0.0	0.0	0.0	0.0	0.0	0.0	0.0	0.0	0.0	0.0	0.0	0.0	0.0	0.0
k__Bacteria;p__Proteobacteria;c__Betaproteobacteria;o__Methylophilales;f__Methylophilaceae;g__	0.0	0.0	0.0	0.0	0.0	0.0	0.0	0.0	0.0	0.0	0.0	0.0	0.0	0.0	0.0	0.0	0.0	0.0	0.0	0.0	0.0	0.0	0.0	0.0	0.0	0.0	0.0	0.0	0.0	0.0	0.0	0.0	1.1588425480629946e-05	0.0	0.0	0.0	0.0	0.0	0.0	0.0	0.0	0.0	0.0	0.0	0.0	0.0	0.0	0.0	0.0
k__Bacteria;p__Proteobacteria;c__Betaproteobacteria;o__Neisseriales;f__Neisseriaceae;Other	0.0	0.0	0.0	0.0	0.0	0.0	0.0	0.0	0.0	0.0	0.0	0.0	0.0	1.508932882665379e-05	0.0	0.0	0.0	0.0	0.0	0.0	0.0	0.0	0.0	0.0	0.0	0.0	0.0	0.0	0.0	0.0	1.2734797835084367e-05	0.0	0.0	0.0	0.0	0.0	0.0	0.0	1.593447742881272e-05	0.0	6.802767365764393e-06	0.0	0.0	0.0	0.0	0.0	0.0	0.0	0.0
k__Bacteria;p__Proteobacteria;c__Betaproteobacteria;o__Neisseriales;f__Neisseriaceae;g__	0.0	0.0	0.0	0.0	0.0	0.0	0.0	0.0	0.0	0.0	0.0	0.0	0.0	1.508932882665379e-05	0.0	0.0	0.0	0.0	0.0	0.0	0.0	0.0	0.0	0.0	0.0	0.0	0.0	0.0	0.0	0.0003911638152883289	5.093919134033747e-05	0.0	0.0	0.0	8.105632604096586e-06	4.889816142913026e-05	0.0	0.0	0.00012747581943050177	0.00020413370757846387	0.000537418621895387	0.0	0.0	0.0	0.0	0.0	0.0	0.0	0.0
k__Bacteria;p__Proteobacteria;c__Betaproteobacteria;o__Neisseriales;f__Neisseriaceae;g__Eikenella	0.0	0.0	0.0	0.0	0.0	0.0	0.0	0.0	7.738500588126045e-05	0.0	0.0	0.0	0.0	0.0	0.0	0.0	0.0	0.0	0.0	0.0	0.0	0.0	0.0	0.0	0.0	0.0	0.0	0.0	0.0	0.0	0.0	0.00012015139075234795	0.0	0.0	0.0	0.0	0.0	0.0	0.0	0.0	0.0	0.0	0.0	0.0	0.0	0.0	0.0	0.0	0.0
k__Bacteria;p__Proteobacteria;c__Betaproteobacteria;o__Neisseriales;f__Neisseriaceae;g__Kingella	0.0	0.0	0.0	0.0	0.0	0.0	0.0	0.0	0.0	0.0	0.0	0.0	0.0	0.0	0.0	0.0	0.0	0.0	0.0	0.0	0.0	0.0	0.0	0.0	0.0	0.0	0.0	0.0	0.0	0.0	0.0	0.0	0.0	0.0	0.0	0.0	0.0	0.0	0.0	0.0	0.0	0.0	0.0	0.0	0.0	0.0	0.0	0.0	0.0
k__Bacteria;p__Proteobacteria;c__Betaproteobacteria;o__Neisseriales;f__Neisseriaceae;g__Neisseria	0.0	0.0	0.0	5.391852910252608e-05	0.0	0.0	3.8166482195336056e-05	0.0	0.0	0.0	7.590593736242048e-05	0.00010670270847041667	0.0	0.0	0.0	0.0	0.0	5.6675687546934556e-05	0.0	0.0	0.0	1.0641354431592054e-05	0.0	0.0	0.00013040238450074516	0.0	0.0	0.00040575789778765333	0.0	4.117513845140304e-05	0.0001209805794333015	0.0	0.0	0.0	2.431689781228976e-05	6.519754857217368e-05	0.0	0.0	0.0	0.0004593008420515437	0.0	0.0	0.0	0.0	0.0	0.0	0.0	0.0	0.0
k__Bacteria;p__Proteobacteria;c__Betaproteobacteria;o__Procabacteriales;f__Procabacteriaceae;g__	0.0	0.0	0.0	0.0	0.0	0.0	0.0	0.0	0.0	0.0	0.0	0.0	0.0	0.0	0.0	0.0002133560913164071	4.298302170642596e-05	0.00011335137509386911	6.44122383252818e-05	0.0	0.0	0.0	0.0	0.0	0.0	0.0	0.0	0.0	0.0	0.0	0.0	0.0	0.0	0.0	0.0	0.0	0.0	0.0	0.0	0.0	0.0	0.00018496824711757815	0.0	0.0	0.0	0.0	0.0	0.0	0.0
k__Bacteria;p__Proteobacteria;c__Betaproteobacteria;o__Rhodocyclales;f__Rhodocyclaceae;Other	0.0	0.0	0.0	0.0	0.0	0.0	0.0	0.0	0.0	0.0	0.0	0.0	0.0	0.0	0.0	0.0	0.0	0.0	0.0	0.0	0.0	0.0	0.0	0.0	0.0	0.0	0.0	0.0	0.0	0.0	0.0	0.0	0.0	0.0	0.0	0.0	0.0	0.0	0.0	0.0	0.0	0.0	0.0	0.0	0.0	0.0	0.0	0.0	0.0
k__Bacteria;p__Proteobacteria;c__Betaproteobacteria;o__Rhodocyclales;f__Rhodocyclaceae;g__C39	0.0	0.0	0.0	0.0	0.0	0.0	0.0	0.0	0.0	0.0	0.0	0.0	0.0	0.0	0.0	0.0	0.0	0.0	0.0	0.0	0.0	0.0	0.0	0.0	0.0	0.0	0.0	0.0	0.0	0.0	0.0	0.0	0.0	0.0	0.0	0.0	0.0	0.0	0.0	0.0	0.0	0.0	0.0	0.0	0.0	0.0	0.0	0.0	0.0
k__Bacteria;p__Proteobacteria;c__Betaproteobacteria;o__Rhodocyclales;f__Rhodocyclaceae;g__Hydrogenophilus	0.0	0.0	0.0	0.0	0.0	0.0	0.0	0.0	0.0	0.0	0.0	0.0	0.0	0.0	0.0	0.0	0.0	0.0	0.0	0.0	0.0	0.0	0.0	0.0	0.0	0.0	0.0	0.0	0.0	0.0	0.0	0.0	0.0	0.0	0.0	0.0	0.0	0.0	0.0	0.0	0.0	0.0	0.0	0.0	0.0	0.0	0.0	0.0	0.0
k__Bacteria;p__Proteobacteria;c__Betaproteobacteria;o__Rhodocyclales;f__Rhodocyclaceae;g__Uliginosibacterium	0.0	0.0	0.0	0.0	0.0	0.0	0.0	0.0	0.0	0.0	0.0	0.0	0.0	0.0	0.0	0.0	0.0	0.0	0.0	0.0	0.0	0.0	0.0	0.0	0.0	0.0	0.0	0.0	0.0	0.0	0.0	0.0	0.0	0.0	0.0	0.0	0.0	0.0	0.0	0.0	0.0	0.0	0.0	0.0	0.0	0.0	0.0	0.0	0.0
k__Bacteria;p__Proteobacteria;c__Betaproteobacteria;o__Rhodocyclales;f__Rhodocyclaceae;g__Zoogloea	0.0	0.0	0.0	0.0	0.0	0.0	0.0	0.0	0.0	0.0	0.0	0.0	0.0	0.0	0.0	0.0	0.0	0.0	0.0	0.0	0.0	0.0	0.0	0.0	0.0	0.0	0.0	0.0	0.0	0.0	0.0	0.0	0.0	0.0	0.0	0.0	0.0	0.0	0.0	0.0	0.0	0.0	0.0	0.0	0.0	0.0	0.0	0.0	0.0
k__Bacteria;p__Proteobacteria;c__Betaproteobacteria;o__SBla14;f__;g__	0.0	0.0	0.0	0.0	0.0	0.0	0.0	0.0	0.0	0.0	0.0	0.0	0.0	0.0	0.0	0.0	0.0	0.0	0.0	0.0	0.0	0.0	0.0	0.0	0.0	0.0	0.0	0.0	0.0	0.0	0.0	0.0	0.0	0.0	0.0	0.0	0.0	0.0	0.0	0.0	0.0	0.0	0.0	0.0	0.0	0.0	0.0	0.0	0.0
k__Bacteria;p__Proteobacteria;c__Betaproteobacteria;o__Thiobacterales;f__;g__	0.0	0.0	0.0	0.0	0.0	0.0	0.0	0.0	0.0	0.0	0.0	0.0	0.0	0.0	0.0	0.0	0.0	0.0	0.0	0.0	0.0	0.0	0.0	0.0	0.0	0.0	0.0	0.0	0.0	0.0	0.0	0.0	0.0	0.0	0.0	0.0	0.0	0.0	0.0	0.0	0.0	0.0	0.0	0.0	0.0	0.0	0.0	0.0	0.0
k__Bacteria;p__Proteobacteria;c__Deltaproteobacteria;o__;f__;g__	0.0	0.0	0.0	0.0	0.0	0.0	0.0	0.0	0.0	0.0	0.0	0.0	0.0	0.0	0.0	0.0	0.0	0.0	0.0	0.0	0.0	0.0	0.0	0.0	1.8628912071535022e-05	0.0	0.0	0.0	0.0	0.0	0.0	0.0	0.0	0.0	0.0	0.0	0.0	0.0	0.0	0.0	0.0	0.0	0.0	0.0	0.0	0.0	0.0	0.0	0.0
k__Bacteria;p__Proteobacteria;c__Deltaproteobacteria;o__Bdellovibrionales;f__Bacteriovoracaceae;g__	0.0	0.0	0.0	0.0	0.0	0.0	0.0	0.0	0.0	0.0	0.0	0.0	0.0	0.0	0.0	0.0	0.0	0.0	0.0	0.0	0.0	0.0	0.0	0.0	0.0	0.0	0.0	0.0	0.0	0.0	0.0	0.0	0.0	0.0	0.0	0.0	0.0	0.0	0.0	0.0	0.0	0.0	0.0	0.0	0.0	0.0	0.0	0.0	0.0
k__Bacteria;p__Proteobacteria;c__Deltaproteobacteria;o__Bdellovibrionales;f__Bdellovibrionaceae;g__Bdellovibrio	0.0	0.0	0.0	0.0	0.0	0.0	0.0	0.0	0.0	0.0	0.0	0.0	0.0	0.0	0.0	0.0	0.0	0.0	0.0	0.0	0.0	0.0	0.0	0.0	0.0	0.0	0.0	0.0	0.0	0.0	0.0	0.0	0.0	0.0	0.0	0.0	0.0	0.0	0.0	0.0	0.0	0.0	0.0	0.0	0.0	0.0	0.0	0.0	0.0
k__Bacteria;p__Proteobacteria;c__Deltaproteobacteria;o__Desulfovibrionales;f__Desulfovibrionaceae;g__	0.0	0.0	0.0	0.0	9.033889993030999e-05	0.0	0.0	0.0	0.0	0.0	0.0	0.0	0.0	0.0	0.00010214330705980491	0.0	0.0	0.0	0.0	0.0	0.0	0.0002553925063582093	5.1752691139939274e-05	0.0	0.0	0.0	0.0	0.0	0.0	0.0	0.0	0.0	0.0	5.014757715562943e-05	0.0	0.0	0.0	0.0	0.0	0.0	0.0	0.0	0.0	0.0	0.0	0.0	0.0	0.0	0.0003127847361048781
k__Bacteria;p__Proteobacteria;c__Deltaproteobacteria;o__Desulfovibrionales;f__Desulfovibrionaceae;g__Bilophila	6.0619531613085736e-05	0.000131620078642997	5.107774032076821e-05	0.0	0.00033554448545543715	0.0	7.633296439067211e-05	5.983366241847663e-05	0.0	1.4507471347744088e-05	0.0	0.0	7.966434754899357e-05	0.00010562530178657653	0.0	0.0002133560913164071	4.298302170642596e-05	2.8337843773467278e-05	0.0001288244766505636	0.0	0.0	0.0	0.002001104057410986	0.0	0.0	5.673436968115284e-05	0.0	9.66090232827746e-05	0.0	0.000432338953739732	5.093919134033747e-05	0.0	0.00020859165865133903	0.00011462303349858154	0.00016211265208193173	0.0	5.879153989740876e-05	0.0	0.0	0.00015310028068384792	0.0006666712018449107	0.0	1.7817371937639198e-05	0.001489700172562554	0.0	0.000993823007767109	8.662508662508663e-05	0.0	0.0013735329715909865
k__Bacteria;p__Proteobacteria;c__Deltaproteobacteria;o__Desulfovibrionales;f__Desulfovibrionaceae;g__Desulfovibrio	0.0007880539109701145	0.0	0.0	0.0	0.0	0.0	0.0	3.988910827898442e-05	0.0	7.253735673872045e-05	0.0	0.00039124326439152776	0.0	0.0	0.0	0.0	0.0	0.0	0.0	0.0	0.0	0.0	0.0	0.0	0.0	0.0009644842845795982	0.0	0.0	0.0	0.0	0.0	0.0	0.0	0.0	7.295069343686928e-05	0.0	1.469788497435219e-05	0.0	0.0	0.0	0.0	0.0	0.0005701559020044543	0.005210580241587576	1.9927861142663556e-05	0.0	0.0	0.0	0.004392585641820678
k__Bacteria;p__Proteobacteria;c__Deltaproteobacteria;o__Desulfuromonadales;f__Geobacteraceae;g__Geobacter	0.0	0.0	0.0	0.0	0.0	0.0	0.0	0.0	0.0	0.0	0.0	0.0	0.0	0.0	0.0	0.0	0.0	0.0	0.0	0.0	0.0	0.0	0.0	0.0	0.0	0.0	0.0	0.0	0.0	0.0	0.0	0.0	0.0	0.0	0.0	0.0	0.0	0.0	0.0	0.0	0.0	0.0	0.0	0.0	0.0	0.0	0.0	0.0	0.0
k__Bacteria;p__Proteobacteria;c__Deltaproteobacteria;o__FAC87;f__;g__	0.0	0.0	0.0	0.0	0.0	0.0	0.0	0.0	0.0	0.0	0.0	0.0	0.0	0.0	0.0	0.0	0.0	0.0	0.0	0.0	0.0	0.0	0.0	0.0	0.0	0.0	0.0	1.9321804656554922e-05	0.0	0.0	0.0	0.0	0.0	0.0	0.0	0.0	0.0	0.0	0.0	0.0	0.0	0.0	0.0	0.0	0.0	0.0	0.0	0.0	0.0
k__Bacteria;p__Proteobacteria;c__Deltaproteobacteria;o__MIZ46;f__;g__	0.0	0.0	0.0	0.0	0.0	0.0	0.0	0.0	0.0	0.0	0.0	0.0	0.0	0.0	0.0	0.0	0.0	0.0	0.0	0.0	0.0	0.0	0.0	0.0	0.0	0.0	0.0	0.0	0.0	0.0	0.0	0.0	0.0	0.0	0.0	0.0	0.0	0.0	0.0	0.0	0.0	0.0	0.0	0.0	0.0	0.0	0.0	0.0	0.0
k__Bacteria;p__Proteobacteria;c__Deltaproteobacteria;o__Myxococcales;f__;g__	0.0	0.0	0.0	0.0	0.0	0.0	0.0	0.0	1.547700117625209e-05	0.0	0.0	0.0	0.0	0.0	0.0	0.0	0.0	0.00011335137509386911	0.0	0.0	0.0	0.0	0.0	0.0	0.0	0.0	0.0	0.0	0.0	0.0	0.0	0.0	2.3176850961259892e-05	0.0	0.0	0.0	0.0	0.0	0.0	0.0	0.0	0.0019729946359208334	0.0	0.0	0.00017935075028397202	0.0	0.0	0.0	0.0
k__Bacteria;p__Proteobacteria;c__Deltaproteobacteria;o__Myxococcales;f__0319-6G20;g__	0.0	0.0	0.0	0.0	0.0	0.0	0.0	0.0	0.0	0.0	0.0	0.0	0.0	0.0	0.0	0.0	0.0	0.0	0.0	0.0	0.0	0.0	0.0	0.0	0.0	0.0	0.0	0.0	0.0	0.0	0.0	0.0	0.0	0.0	0.0	0.0	0.0	0.0	0.0	0.0	0.0	0.0	0.0	0.0	0.0	0.0	0.0	0.0	0.0
k__Bacteria;p__Proteobacteria;c__Deltaproteobacteria;o__Myxococcales;f__Nannocystaceae;g__Plesiocystis	0.0	0.0	3.405182688051214e-05	0.0	0.0	0.0	0.0	0.0	0.0	0.0	0.0	0.0	0.0	0.0	0.0	0.0	0.0	0.0	0.0	0.0	0.0	0.0	0.0	0.0	0.0	0.0	0.0	0.0	0.0	0.0	0.0	0.0	0.0	0.0	0.0	0.0	0.0	0.0	0.0	0.0	0.0	0.0	0.0	0.0	0.0	0.0	0.0	0.0	0.0
k__Bacteria;p__Proteobacteria;c__Deltaproteobacteria;o__Spirobacillales;f__;g__	0.0	0.0	0.0	0.0	0.0	0.0	0.0	0.0	0.0	0.0	0.0	0.0	0.0	0.0	0.0	0.0	0.0	0.0	0.0	0.0	0.0	0.0	0.0	0.0	0.0	0.0	0.0	0.0	0.0	0.0	0.0	0.0	0.0	0.0	0.0	0.0	0.0	0.0	0.0	0.0	0.0	0.0	0.0	0.0	0.0	0.0	0.0	0.0	0.0
k__Bacteria;p__Proteobacteria;c__Deltaproteobacteria;o__Syntrophobacterales;f__Syntrophaceae;g__Desulfomonile	0.0	0.0	0.0	0.0	0.0	0.0	0.0	0.0	0.0	0.0	0.0	0.0	0.0	0.0	0.0	0.0	0.0	0.0	0.0	0.0	0.0	0.0	0.0	0.0	0.0	0.0	0.0	0.0	0.0	0.0	0.0	0.0	0.0	0.0	0.0	0.0	0.0	0.0	0.0	0.0	0.0	0.0	0.0	0.0	0.0	0.0	0.0	0.0	0.0
k__Bacteria;p__Proteobacteria;c__Epsilonproteobacteria;o__Campylobacterales;f__Campylobacteraceae;g__Arcobacter	0.0	0.0	0.0	0.0	0.0	0.0	0.0	0.0	0.0	0.0	0.0	0.0	0.0	0.0	0.0	0.0	0.0	1.4168921886733639e-05	0.0	0.0	0.0	0.0	0.0	0.0	0.0	0.0	0.0	0.0	0.0	0.0	0.0	0.0	0.0	0.0	0.0	0.0	0.0	0.0	0.0	0.0	0.0	0.0	0.0	0.0	0.00025906219485462626	0.0	0.0	0.0	0.0
k__Bacteria;p__Proteobacteria;c__Epsilonproteobacteria;o__Campylobacterales;f__Campylobacteraceae;g__Campylobacter	0.0	0.0	0.0	0.0	0.0	0.0	0.0	0.0	0.0	0.0	0.0	0.0	0.0	0.0	0.0	0.0	0.0	0.0	0.0	0.0	0.0	0.0	0.00583080320176649	0.0	0.0	0.00017020310904345852	0.0	3.8643609313109844e-05	0.0	0.0	6.367398917542184e-06	0.0	0.0	0.0	0.0	0.0	4.4093654923056575e-05	0.00034694113565398406	0.0	0.0	0.0	0.0	0.0	6.740724762726489e-06	0.0	1.5289584734878602e-05	0.0	0.0	0.0
k__Bacteria;p__Proteobacteria;c__Gammaproteobacteria;Other;Other;Other	0.0	4.935752949112387e-05	0.0	0.0	0.0	0.0	0.0	0.0	0.0	0.0	0.0	0.0	0.0	0.0	0.0	0.0	0.0	2.8337843773467278e-05	0.0	0.0	0.0	0.0	0.0	0.0	0.0	0.0	0.0	0.0	0.0	8.235027690280609e-05	0.0	0.0	0.0	0.0	0.0	0.0	0.0	0.0	0.0	0.0	0.0	0.0	0.0	0.0	0.0	0.0	0.0	0.0	0.0
k__Bacteria;p__Proteobacteria;c__Gammaproteobacteria;o__;f__;g__	0.0	0.0	0.0	0.0	0.0	0.0	0.0	0.0	0.0	0.0	0.0	0.0	0.0	0.0	0.0	0.0	0.0	0.0	0.0	0.0	0.0	0.0	0.0	0.0	0.0	5.673436968115284e-05	0.0	3.8643609313109844e-05	0.0	0.0	0.0	0.0	0.0	0.0	0.0	0.0	0.0	0.0	0.0	0.0	0.0	0.0	0.0	0.0	0.0	0.0	0.0	0.0	0.0
k__Bacteria;p__Proteobacteria;c__Gammaproteobacteria;o__Aeromonadales;f__Aeromonadaceae;g__	0.0	0.0	0.0	0.0	0.0	0.0	0.0	0.0	0.0	0.0	0.0	0.0	0.0	0.0	0.0	0.0	0.0	0.0	0.0	0.0	0.0	0.0	0.0	0.0	0.0	0.0	0.0	0.0	0.0	0.0	4.4571792422795287e-05	0.0	0.0	0.0	0.0	0.0	0.0	0.0	1.593447742881272e-05	0.0	6.802767365764393e-06	0.0	0.0	0.0	0.0	0.0	0.0	0.0	0.0
k__Bacteria;p__Proteobacteria;c__Gammaproteobacteria;o__Aeromonadales;f__Succinivibrionaceae;g__	0.0	0.0	0.0	0.0	0.0	0.0	0.0	0.0	0.0	0.0	0.0	0.0	0.0	0.0	0.0	0.0	0.0	0.0	0.0	0.0	0.0	0.0	0.0	0.0	0.0	0.0	0.0	0.0	0.0	0.0	0.0	0.0	0.0	0.0	0.0	0.0	0.0	0.0	0.0	0.0	0.0	0.0	0.0	0.0	0.0	0.0	0.0	0.0	0.0
k__Bacteria;p__Proteobacteria;c__Gammaproteobacteria;o__Aeromonadales;f__Succinivibrionaceae;g__Succinivibrio	0.0	0.0	0.0	0.0	0.0	0.0	0.0	0.0	0.0	0.0	0.0	0.0	0.0	0.0	0.0	0.0	0.0	0.0	0.0	0.0	0.0	0.0	0.0	0.0	0.0	0.0	0.0	0.0	0.0	0.0	0.0	0.0	0.0	0.0	0.0	0.0	0.0	0.0	0.0	0.0	0.0	0.0	0.0	0.0	0.0	0.0	0.0	0.0	0.0
k__Bacteria;p__Proteobacteria;c__Gammaproteobacteria;o__Alteromonadales;f__Alteromonadaceae;g__Cellvibrio	0.0	1.6452509830374625e-05	0.0	0.0	0.0	0.0	0.0	0.0	0.0	0.0	0.0	0.0	0.0	0.0	0.0	0.0	0.0	0.0	0.0	0.0	0.0	0.0	0.0	0.0	0.0	0.0	0.0	0.0	0.0	0.0	0.0	0.0	0.0	0.0	0.0	0.0	0.0	0.0	0.0	0.0	0.0	0.00018496824711757815	0.0	0.0	0.0	0.0	0.0	0.0	0.0
k__Bacteria;p__Proteobacteria;c__Gammaproteobacteria;o__Alteromonadales;f__OM60;g__	0.0	0.0	0.0	0.0	0.0	0.0	0.0	0.0	0.0	0.0	0.0	0.0	0.0	0.0	0.0	0.0	0.0	0.0	0.0	0.0	0.0	0.0	0.0	0.0	0.0	0.0	0.0	0.0	0.0	0.0	0.0	0.0	0.0	0.0	0.0	0.0	0.0	0.0	0.0	0.0	0.0	0.0	0.0	0.0	0.0	0.0	0.0	0.0	0.0
k__Bacteria;p__Proteobacteria;c__Gammaproteobacteria;o__Alteromonadales;f__[Chromatiaceae];g__	0.0	0.0	0.0	0.0	0.0	0.0	0.0	0.0	0.0	0.0	0.0	0.0	0.0	0.0	0.0	0.0	0.0	0.0	0.0	0.0	0.0	0.0	0.0	0.0	0.0	0.0	0.0	0.0	0.0	0.0	0.0	0.0	0.0	0.0	0.0	0.0	0.0	0.0	0.0	0.0	0.0	0.0	0.0	0.0	0.0	0.0	0.0	0.0	0.0
k__Bacteria;p__Proteobacteria;c__Gammaproteobacteria;o__Alteromonadales;f__[Chromatiaceae];g__Rheinheimera	0.0	0.0	0.0	0.0	0.0	0.0	0.0	0.0	0.0	0.0	0.0	0.0	0.0	0.0	0.0	0.0	0.0	0.0	0.0	0.0	0.0	0.0	0.0	0.0	0.0	0.0	0.0	0.0	0.0	0.0	0.0	0.0	0.0	1.4327879187322693e-05	0.0	0.0	0.0	0.0	0.0	0.0	0.0	0.0	0.0	0.0	0.0	0.0	0.0	0.0	0.0
k__Bacteria;p__Proteobacteria;c__Gammaproteobacteria;o__Cardiobacteriales;f__Cardiobacteriaceae;g__Cardiobacterium	0.0	0.0	0.0	0.0	0.0	0.0	0.0	0.0	0.0	0.0	0.0	0.0	0.0	0.0	0.0	0.0	0.0	0.0	0.0	0.0	0.0	0.0	0.0	0.0	0.0	0.0	0.0	0.0	0.0	0.0	0.0	0.0	0.0	0.0	0.0	0.0	0.0	0.0	0.0	0.0	0.0	0.0	0.0	0.0	0.0	0.0	0.0	0.0	0.0
k__Bacteria;p__Proteobacteria;c__Gammaproteobacteria;o__Chromatiales;f__;g__	0.0	0.0	0.0	0.0	0.0	0.0	0.0	0.0	0.0	0.0	0.0	0.0	0.0	0.0	0.0	0.0	0.0	0.0	0.0	0.0	0.0	0.0	0.0	0.0	0.0	0.0	0.0	0.0	0.0	0.0	0.0	0.0	0.0	0.0	0.0	0.0	0.0	0.0	0.0	0.0	0.0	0.0	0.0	0.0	0.0	0.0	0.0	0.0	0.0
k__Bacteria;p__Proteobacteria;c__Gammaproteobacteria;o__Enterobacteriales;f__Enterobacteriaceae;Other	0.0	0.004705417811487141	0.0017877209112268874	0.007535114442078019	0.0	0.0	7.633296439067211e-05	0.0	0.001191729090571411	1.4507471347744088e-05	0.0	0.0005690811118422223	0.0	1.508932882665379e-05	0.0001361910760797399	0.0006400682739492213	0.0008166774124220932	0.0	6.44122383252818e-05	0.0006517842594101353	0.0	0.0	1.7250897046646426e-05	0.0	0.001695230998509687	0.00011346873936230568	0.0	0.0	0.006152662949432801	0.001070553599736479	0.00010187838268067494	0.0005406812583855659	0.0005098907211477176	2.8655758374645386e-05	6.484506083277269e-05	3.259877428608684e-05	1.469788497435219e-05	0.0	0.0	7.655014034192396e-05	0.0004353771114089211	0.0	0.0	6.740724762726489e-06	0.0	1.5289584734878602e-05	0.0	1.0670081092616305e-05	1.3599336352386003e-05
k__Bacteria;p__Proteobacteria;c__Gammaproteobacteria;o__Enterobacteriales;f__Enterobacteriaceae;g__	0.0003435106791408191	0.13573320610059034	0.09406817175741487	0.08531259267247183	0.0007098056423095786	0.00012106537530266344	0.05896721499179423	0.0001595564331159377	0.0035287562681854765	0.0006238212679529957	0.0033550424314189864	0.030570325976774365	0.00023899304264698073	0.0019767020762916465	0.16606799339473313	0.0936633240879027	0.18762088974854968	0.0051716564886577785	0.021771336553945263	0.010428548150562163	0.001281040599132834	0.0003511646962425378	0.0010178029257521394	0.006917269457290803	0.011978390461997019	0.02127538863043232	0.0	0.0033040285962708934	0.019889337520562336	0.0761328309966442	0.06051575931232099	0.15950097122374232	0.06207919529973461	0.0005516233487119237	0.031360692545249674	0.0014180466814447772	0.007584108646765729	0.009251763617439575	0.0017846614720270246	0.049732074508803306	0.015061326947802368	0.0014797459769406254	0.00039198218262806233	0.004091619930974978	0.00017935075028397204	0.0379487493119687	0.001645876645876646	0.01058472044387537	0.00994111487359417
k__Bacteria;p__Proteobacteria;c__Gammaproteobacteria;o__Enterobacteriales;f__Enterobacteriaceae;g__Citrobacter	2.0206510537695245e-05	0.030289070597719688	0.0015834099499438146	0.002278057854581726	1.2905557132901427e-05	0.0	0.0	0.0	0.0	0.0	0.0	0.01219967633511764	0.00013277391258165595	0.0	0.0	0.005547258374226584	4.298302170642596e-05	0.0	6.44122383252818e-05	0.0	0.0	1.0641354431592054e-05	0.0	0.0	0.0035022354694485844	0.00022693747872461136	0.0	0.00011593082793932952	0.006302206840564846	0.0003499886768369259	0.0	0.0007809840398902618	0.0012979036538305546	5.731151674929077e-05	8.105632604096586e-06	0.0	0.0	0.0	0.00015934477428812722	0.0	0.00010204151048646589	0.00018496824711757812	0.0	0.0002696289905090595	0.0	0.0	0.0	1.0670081092616305e-05	0.0
k__Bacteria;p__Proteobacteria;c__Gammaproteobacteria;o__Enterobacteriales;f__Enterobacteriaceae;g__Enterobacter	0.0	0.0	0.0	0.0	0.0	0.0	0.0	0.0	0.0	0.0	0.0	0.0	0.0	0.0	0.0	0.0	0.0	0.0	0.0	0.0	0.0	0.0	0.0	0.0	0.0	0.0	0.0	0.0	0.00014954389113204725	0.0	0.0	0.0	0.0	0.0	0.0	0.0	0.0	0.0	0.0	0.0	0.0	0.0	0.0	0.0	0.0	0.0	0.0	0.0	0.0
k__Bacteria;p__Proteobacteria;c__Gammaproteobacteria;o__Enterobacteriales;f__Enterobacteriaceae;g__Erwinia	0.0	0.0	0.0	0.0	0.0	0.0	0.0	0.0	0.0	0.0	0.0	0.0	0.0	0.0	0.0	0.0	0.0	0.0	0.0	0.0	0.0	0.0	0.0	0.0	0.0	0.0	0.0	0.0	0.0	2.058756922570152e-05	0.0	0.0	0.0	0.0	0.0	0.0	0.0	0.0	0.0	0.0	0.0	0.0	0.0	0.0	0.0	0.0	0.0	0.0	0.0
k__Bacteria;p__Proteobacteria;c__Gammaproteobacteria;o__Enterobacteriales;f__Enterobacteriaceae;g__Escherichia	0.0	0.0	0.0	0.0	0.0	0.0	0.0	0.0	0.0	0.0	0.0	0.0	0.0	0.0	0.0	0.0	0.0	0.0	0.0	0.0	0.0	0.0	0.0	0.0	0.0	0.0	0.0	0.0	0.0	0.0	0.0	6.007569537617398e-05	1.1588425480629946e-05	0.0	2.431689781228976e-05	0.0	0.0	0.0	0.0	0.0	0.0	0.0	0.0	0.0	0.0	0.0	0.0	0.0	0.0
k__Bacteria;p__Proteobacteria;c__Gammaproteobacteria;o__Enterobacteriales;f__Enterobacteriaceae;g__Klebsiella	0.0	0.00023033513762524475	6.810365376102427e-05	9.435742592942064e-05	0.0	0.00019370460048426152	0.0	0.0	0.0	7.253735673872044e-06	0.0	3.556756949013889e-05	5.3109565032662385e-05	0.00018107194591984548	1.7023884509967483e-05	0.010454448474503946	4.298302170642596e-05	0.0	0.0	0.00040736516213133454	0.0	0.0	0.0	0.0014822720265623148	0.0028315946348733234	5.673436968115284e-05	0.013333333333333334	7.728721862621969e-05	4.2726826037727786e-05	0.001544067691927614	0.001553645335880293	2.0025231792057992e-05	0.003905299386972292	0.00010745909390492019	0.0016616546838398001	0.0008312687442952145	1.469788497435219e-05	0.00011564704521799469	0.00023901716143219084	0.0022709874968104104	0.00035374390301974845	0.003945989271841667	0.0	0.0	0.0	0.000305791694697572	0.0026853776853776857	0.00010670081092616306	0.0
k__Bacteria;p__Proteobacteria;c__Gammaproteobacteria;o__Enterobacteriales;f__Enterobacteriaceae;g__Morganella	0.0	6.58100393214985e-05	0.0	0.0	0.0	0.0	0.0	0.0	0.0	0.0	0.0	0.0	0.0	0.0	0.0	0.0	0.0	0.0	0.0	0.0	0.0	0.0	0.0	0.0	0.0	0.0	0.0	0.0	0.0	0.0	0.0	0.0006207821855537978	0.0	0.0	0.0	0.0	0.0	0.0	0.0	0.0	0.0	0.0	0.0	0.0	0.0	0.0	0.0	0.0	0.0
k__Bacteria;p__Proteobacteria;c__Gammaproteobacteria;o__Enterobacteriales;f__Enterobacteriaceae;g__Plesiomonas	0.0	0.0	0.0	0.0	0.0	0.0	0.0	0.0	0.0	0.0	0.0	0.0	0.0	0.0	0.0	0.0	0.0	0.0	0.0	0.0	0.0	0.0	0.0	0.0	0.0	0.0	0.0	0.0	0.0	0.0	0.0	0.0	0.0	0.0	0.0	0.0	0.0	0.0	0.0	0.0	0.0	0.0	0.0	0.0	0.0	0.0	0.0	0.0	0.0
k__Bacteria;p__Proteobacteria;c__Gammaproteobacteria;o__Enterobacteriales;f__Enterobacteriaceae;g__Proteus	0.0	0.0	0.0	0.0	0.0	0.0	0.0	0.0	0.0	0.0	0.0	7.113513898027778e-05	0.0	0.0	0.0	0.0	0.0	0.0	6.44122383252818e-05	0.0	0.0	0.0	0.0	0.0	0.0	0.0	0.0	0.0	2.1363413018863893e-05	0.0	0.0	6.007569537617398e-05	0.0	0.0	4.863379562457952e-05	0.0	0.0	0.0	0.0	0.0	0.0	0.0	0.0	0.0	0.0	0.0	0.0	0.0	0.0
k__Bacteria;p__Proteobacteria;c__Gammaproteobacteria;o__Enterobacteriales;f__Enterobacteriaceae;g__Serratia	0.0	0.0007403629423668581	0.0003405182688051214	4.043889682689456e-05	0.0	0.0	0.0	0.0	0.02419055283848202	0.0	0.0	0.0	0.0	1.508932882665379e-05	1.7023884509967483e-05	0.0006400682739492212	0.0	0.0	0.0	0.0	0.0	0.0	0.0	0.0	0.0	0.0	0.0	1.9321804656554922e-05	0.0	0.0	0.0	0.0	0.0	0.0	0.0018561898663381183	0.0	1.469788497435219e-05	0.0	0.0	2.5516713447307987e-05	0.0	0.0	0.0	0.0	0.0	0.0	0.0	0.0	0.0
k__Bacteria;p__Proteobacteria;c__Gammaproteobacteria;o__Enterobacteriales;f__Enterobacteriaceae;g__Trabulsiella	0.0	0.0	0.0	0.0	0.0	0.0	0.0	0.0	0.0	0.0	0.0	0.0	0.0	0.0	0.0	0.0	0.0	0.0	0.0	0.0	0.0	0.0	0.0	0.0	0.0	0.0	0.0	0.0	0.0	4.117513845140304e-05	0.0	0.0	0.0	0.0	0.0	0.0	0.0	0.0	0.0	0.0	0.0	0.0	0.0	0.0	0.0	0.0	0.0	0.0	0.0
k__Bacteria;p__Proteobacteria;c__Gammaproteobacteria;o__Enterobacteriales;f__Enterobacteriaceae;g__Yersinia	0.0	0.0	0.0	0.0	0.0	0.0	0.0	0.0	0.0	0.0	0.0	0.0	0.0	0.0	0.0	0.0	0.0	0.0	0.0	0.0	0.0	0.0	0.0	0.0	0.0	0.0	0.0	0.0	0.0	0.0	0.0	0.0	0.0	0.0	0.0	0.0	0.0	0.0	0.0	0.0	0.0	0.0	0.0	0.0	0.0	0.0	0.0	0.0	0.0
k__Bacteria;p__Proteobacteria;c__Gammaproteobacteria;o__Legionellales;f__;g__	0.0	0.0	0.0	0.0	0.0	0.0	0.0	0.0	0.0	0.0	0.0	0.0	0.0	0.0	0.0	0.0	0.0	0.0	0.0	0.0	0.0	0.0	0.0	0.0	0.0	0.0	0.0	0.0	0.0	0.0	0.0	0.0	0.0	0.0	0.0	0.0	0.0	0.0	0.0	0.0	0.0	0.0	0.0	0.0	0.0	0.0	0.0	0.0	0.0
k__Bacteria;p__Proteobacteria;c__Gammaproteobacteria;o__Legionellales;f__Coxiellaceae;g__	0.0	0.0	0.0	0.0	0.0	0.0	0.0	0.0	0.0	0.0	0.0	0.0	0.0	0.0	0.0	0.0	0.0	0.0	0.0	0.0	0.0	0.0	0.0	0.0	0.0	0.0	0.0	0.0	0.0	0.0	0.0	0.0	0.0	0.0	0.0	0.0	0.0	0.0	0.0	0.0	0.0	0.0	0.0	0.0	0.0	0.0	0.0	0.0	0.0
k__Bacteria;p__Proteobacteria;c__Gammaproteobacteria;o__Legionellales;f__Coxiellaceae;g__Aquicella	0.0	0.0	0.0	0.0	0.0	0.0	0.0	0.0	0.0	0.0	0.0	0.0	0.0	0.0	0.0	0.0	0.0	0.0	0.0	0.0	0.0	0.0	0.0	0.0	0.0	0.0	0.0	0.0	0.0	0.0	0.0	0.0	0.0	0.0	0.0	0.0	0.0	0.0	0.0	0.0	0.0	0.0	0.0	0.0	0.0	0.0	0.0	0.0	0.0
k__Bacteria;p__Proteobacteria;c__Gammaproteobacteria;o__Legionellales;f__Coxiellaceae;g__Rickettsiella	0.0	0.0	0.0	0.0	0.0	0.0	0.0	0.0	0.0	7.253735673872044e-06	0.0	7.113513898027778e-05	0.0	4.526798647996137e-05	0.0	0.0	0.0	2.8337843773467278e-05	0.0	0.0	0.0	0.0	0.0	0.0	0.0	0.0	0.0	0.0	0.0	0.0	0.0	0.0	0.0	0.0	0.0	0.0	0.0	0.0	0.0	0.0	0.0	0.0	0.0	0.0	0.0	0.0	0.0	0.0	0.0
k__Bacteria;p__Proteobacteria;c__Gammaproteobacteria;o__Legionellales;f__Legionellaceae;g__	0.0	0.0	0.0	0.0	0.0	0.0	0.0	0.0	0.0	0.0	0.0	3.556756949013889e-05	0.0	1.508932882665379e-05	0.0	0.0	0.0	0.0	0.0	0.0	0.0	0.0	0.0	0.0	0.0	0.0	0.0	0.0	0.0	0.00010293784612850761	0.0	4.0050463584115985e-05	0.0	0.0	3.2422530416386346e-05	0.0	0.0	0.0	0.0	0.00043378412860423576	0.0	0.0	0.0	0.0	0.0	7.6447923674393e-05	0.0	0.0	0.0
k__Bacteria;p__Proteobacteria;c__Gammaproteobacteria;o__Legionellales;f__Legionellaceae;g__Legionella	0.0	0.0	0.0	0.0	0.0	0.0	0.0	0.0	0.0	0.0	0.0	0.0	0.0	0.0	0.0	0.0	0.0	0.0	0.0	0.0	0.0	0.0	0.0	0.0	0.0	0.0	0.0	0.0	0.0	2.058756922570152e-05	0.0	0.0	4.6353701922519784e-05	2.1491818780984038e-05	0.0	0.0	0.0	0.0	0.0	0.0	0.0	0.0	0.0	0.0	0.0	0.0	0.00017325017325017325	0.0	0.0
k__Bacteria;p__Proteobacteria;c__Gammaproteobacteria;o__Oceanospirillales;f__Alcanivoracaceae;g__Alcanivorax	0.0	0.0	0.0	0.0	0.0	0.0	0.0	0.0	0.0	0.0	0.0	0.0	0.0	0.0	0.0	0.0	0.0	0.00019836490641427092	0.0	0.0	0.0	0.0	0.0	0.0	0.0	0.0	0.0	0.0	0.0	0.0	0.0	0.0	0.0	0.0	0.0	0.0	0.0	0.0	0.0	0.0	0.0	0.0	0.0	0.0	0.0	0.0	0.0	0.0	0.0
k__Bacteria;p__Proteobacteria;c__Gammaproteobacteria;o__Oceanospirillales;f__Halomonadaceae;g__Candidatus Portiera	0.0	0.0	0.0	0.0	0.0	0.0	0.0	0.0	0.0	0.0	0.0	0.0	0.0	0.0	0.0	0.0	0.0	0.0	0.0	0.0	0.0	0.0	0.0	0.0	0.0	0.0	0.0	0.0	0.0	0.0	0.0	0.0	0.0	0.0	0.0	0.0	0.0	0.0	0.0	0.0	0.0	0.0	0.0	0.0	0.0	0.0	0.0	0.0	0.0
k__Bacteria;p__Proteobacteria;c__Gammaproteobacteria;o__Oceanospirillales;f__Halomonadaceae;g__Halomonas	0.0	0.0	0.0	0.0	0.0	0.0	0.0	0.0	0.0	0.0	0.0	0.0	0.0	0.0	0.0	0.0	0.0	0.0	0.0	0.0	0.0	0.0	0.0	0.0	0.0	0.0	0.0	0.0	0.0	0.0	0.0	0.0	0.0	0.0	0.0	0.0	0.0	0.0	0.0	0.0	0.0	0.0	0.0	0.0	0.0	0.0	0.0	0.0	0.0
k__Bacteria;p__Proteobacteria;c__Gammaproteobacteria;o__Pasteurellales;f__Pasteurellaceae;Other	0.0	4.935752949112387e-05	0.0	1.347963227563152e-05	0.0	0.0	0.0	0.0	1.547700117625209e-05	0.0	0.0	0.0	0.0	0.0	0.0	0.0	0.0	0.0	0.0	0.0	0.0	0.0	0.0	0.0	0.0	0.0	0.0	0.0	4.2726826037727786e-05	4.117513845140304e-05	0.0	0.0	0.0	0.0	0.0	0.0	0.0	0.0	0.0	0.0	0.0	0.0	0.0	0.0	0.0	0.0	0.0	0.0	0.0
k__Bacteria;p__Proteobacteria;c__Gammaproteobacteria;o__Pasteurellales;f__Pasteurellaceae;g__Actinobacillus	0.0	0.0	6.810365376102427e-05	1.347963227563152e-05	0.0	0.0	0.0	7.977821655796884e-05	9.286200705751254e-05	2.9014942695488176e-05	0.0	0.0	0.0	0.0	0.0	0.0	0.0	0.0	0.0	0.0	9.854158454867954e-05	0.0	1.7250897046646426e-05	0.0	0.00018628912071535022	0.0	0.0	3.8643609313109844e-05	0.00042726826037727786	0.00016470055380561217	0.0	0.0	0.0	0.0	0.0	1.629938714304342e-05	0.0	0.0	0.0	0.0	0.0	0.0	0.0	0.0	0.0	0.0	0.0	0.0	0.0
k__Bacteria;p__Proteobacteria;c__Gammaproteobacteria;o__Pasteurellales;f__Pasteurellaceae;g__Aggregatibacter	0.0	0.0	0.0	0.0	0.0	4.842615012106537e-05	0.0	0.0	4.643100352875627e-05	0.0	0.0	0.0	0.0	0.0	0.0	0.0	0.0	0.0	0.0	0.0	0.0	0.0	0.0	0.0	0.0	0.0	0.0	0.0	0.0	0.00014411298457991066	0.0	0.0	0.00011588425480629948	0.0	0.0	0.0	0.0	0.0	1.593447742881272e-05	0.0	0.0	0.00030828041186263023	0.0	0.0	0.0	0.0	0.0	0.0	0.0
k__Bacteria;p__Proteobacteria;c__Gammaproteobacteria;o__Pasteurellales;f__Pasteurellaceae;g__Haemophilus	2.0206510537695245e-05	3.290501966074925e-05	0.009125889603977254	0.0008087779365378913	0.0005162222853160571	0.00024213075060532688	3.8166482195336056e-05	0.0053052514011049275	0.0015941311211539653	0.0006093137966052516	4.554356241745229e-05	0.0013515676406252778	7.966434754899357e-05	0.00010562530178657653	0.0	0.003200341369746106	0.0	9.918245320713546e-05	0.0	0.0	0.0	0.00022346844306343313	6.90035881865857e-05	0.0	0.0005588673621460507	0.0	0.0	0.00025118346053521395	0.006921745818111899	0.06767134004488089	0.001655523718560968	0.00012015139075234795	0.0	7.1639395936613465e-06	0.001094260401553039	0.00016299387143043422	2.939576994870438e-05	0.00046258818087197874	0.00039836193572031803	0.010206685378923191	0.001000006802767366	0.0005549047413527344	5.3452115812917595e-05	0.0	1.9927861142663556e-05	4.58687542046358e-05	0.00017325017325017325	5.335040546308152e-05	0.0
k__Bacteria;p__Proteobacteria;c__Gammaproteobacteria;o__Pseudomonadales;Other;Other	0.0	0.0003619552162682417	0.0	0.0	0.0	0.0	0.0	0.0	0.0	0.0	0.0	0.0	0.0	0.0	0.0	0.0	0.0	0.0	0.0	0.0	0.0	0.0	0.0	0.0	0.0	0.0	0.0	0.0	0.0	0.0	0.0	0.0	0.0	0.0	0.0	0.0	0.0	0.0	0.0	0.0	0.0	0.0	0.0	0.0	0.0	0.0	0.0	0.0	0.0
k__Bacteria;p__Proteobacteria;c__Gammaproteobacteria;o__Pseudomonadales;f__Moraxellaceae;g__	0.0	9.871505898224775e-05	0.0	0.0	0.0	0.0	0.0	0.0	0.0	0.0	0.0	0.0	0.0	0.00012071463061323032	0.0	0.0	0.0	1.4168921886733639e-05	0.0	0.0	0.0	0.0	0.0	0.0	0.0	0.0	0.0	0.0	0.0	0.00047351409219113495	0.00483922317733206	0.0	0.0	0.0	1.6211265208193173e-05	0.0006356760985786934	0.0	0.0	0.00043023089057794346	0.0009696351109977035	0.0001972802536071674	0.0	0.0	0.0	0.0	0.0	0.0	0.0	0.0
k__Bacteria;p__Proteobacteria;c__Gammaproteobacteria;o__Pseudomonadales;f__Moraxellaceae;g__Acinetobacter	0.0	0.0	0.0	0.0	0.0	0.0	0.00045799778634403267	7.977821655796884e-05	0.0	1.4507471347744088e-05	0.0	0.00017783784745069447	0.0	0.0	0.0	0.0	0.0	0.0	0.0	0.0	9.854158454867954e-05	0.0	0.0	0.0	0.0	0.0	0.0	0.0	0.0	0.00012352541535420912	6.367398917542184e-06	0.0	0.0	1.4327879187322693e-05	8.105632604096586e-06	1.629938714304342e-05	0.0	0.00023129409043598937	0.0	0.0004593008420515437	0.00010204151048646588	0.0	0.0	0.0	0.0	0.0	0.0	0.0	0.0
k__Bacteria;p__Proteobacteria;c__Gammaproteobacteria;o__Pseudomonadales;f__Moraxellaceae;g__Alkanindiges	0.0	0.0	0.0	0.0	0.0	0.0	0.0	0.0	0.0	0.0	0.0	0.0	0.0	0.0	0.0	0.0	0.0	0.0	0.0	0.0	0.0	0.0	0.0	0.0	0.0	0.0	0.0	0.0	0.0	0.0	0.0	0.0	0.0	0.0	0.0	0.0	0.0	0.0	0.0	0.0	0.0	0.0	0.0	0.0	0.0	0.0	0.0	0.0	0.0
k__Bacteria;p__Proteobacteria;c__Gammaproteobacteria;o__Pseudomonadales;f__Moraxellaceae;g__Enhydrobacter	0.0	0.0	0.0	0.0	0.0	0.0	0.0	0.0	0.0	0.0	0.0	3.556756949013889e-05	0.0	0.0	0.0	0.0	0.0	0.0	0.0	0.0	0.0	1.0641354431592054e-05	0.0	0.0	0.0	5.673436968115284e-05	0.0	0.0	0.0	6.176270767710456e-05	0.0	0.0	0.0	0.0	8.105632604096586e-06	0.0	0.0	0.0	0.0	0.0	0.0	0.0	0.0	0.0	0.0	0.0	0.0	0.0	0.0
k__Bacteria;p__Proteobacteria;c__Gammaproteobacteria;o__Pseudomonadales;f__Moraxellaceae;g__Moraxella	0.0	0.0	0.0	0.0	0.0	0.0	0.0	5.983366241847663e-05	0.0	0.0	0.0	7.113513898027778e-05	0.0	0.00027160791887976816	0.0	0.0	0.0	0.0	0.0	0.0	0.0	1.0641354431592054e-05	0.0	0.0	0.0	0.0	0.0	0.0	0.0	0.0024499207378584813	0.005081184336198661	0.0	0.0	0.0	0.0003485422019761532	0.0016136393271612983	0.0	0.0	0.0003346240260050672	0.005741260525644297	0.001136062150082654	0.0	0.0	0.0	0.0	0.0	0.0	0.0	0.0
k__Bacteria;p__Proteobacteria;c__Gammaproteobacteria;o__Pseudomonadales;f__Moraxellaceae;g__Psychrobacter	0.0	0.0	0.0	0.0	3.871667139870428e-05	0.0	0.0	0.0	0.0	0.0	0.0	0.0	0.0	0.0	0.0	0.0	0.0	0.00042506765660200915	0.0	0.0	0.0	0.0	0.0	0.0	0.0	0.0	0.0	0.0	0.0	0.0	0.0	2.0025231792057992e-05	0.0	0.0	0.0	0.0	0.0	0.0	0.0	0.0	0.0	0.0	0.0	0.0	0.0	0.0	0.0	0.0	0.0
k__Bacteria;p__Proteobacteria;c__Gammaproteobacteria;o__Pseudomonadales;f__Pseudomonadaceae;Other	0.0	0.000658100393214985	0.0	0.0	0.0	0.0	0.0	0.0	0.0	0.0	0.0	0.0	0.0	0.0	0.0	0.0	0.0	0.0	0.0	0.0	0.0	0.0	0.0	0.0	0.0	0.0	0.0	0.0	0.0	0.0	0.0	0.0	0.0	0.0	0.0	0.0	0.0	0.0	0.0	0.0	0.0	0.0	0.0	0.0	0.0	0.0	0.0	0.0	0.0
k__Bacteria;p__Proteobacteria;c__Gammaproteobacteria;o__Pseudomonadales;f__Pseudomonadaceae;g__	0.0	0.000131620078642997	0.0	0.0	0.0	0.0	0.0	0.0	0.0	0.0	0.0	0.0	0.0	0.0	0.0	0.0	4.298302170642596e-05	5.6675687546934556e-05	0.0	0.0	0.0	0.0	0.0	0.0	0.0	0.0	0.0	0.0	0.0	0.0	9.551098376313276e-05	0.0	0.0	0.0	0.0	0.0	0.0	0.0	0.0	0.0	0.0	0.0	0.0	0.0	0.0	0.0	0.0	0.0	0.0
k__Bacteria;p__Proteobacteria;c__Gammaproteobacteria;o__Pseudomonadales;f__Pseudomonadaceae;g__Pseudomonas	0.0	0.3776509106464194	0.00025538870160384105	0.0	0.0	0.0	0.0	0.0001595564331159377	0.0	0.0	0.0	0.0	0.0	0.0008600917431192659	0.0	0.0	4.298302170642596e-05	0.00045340550037547645	0.0032850241545893714	0.00016294606485253382	9.854158454867954e-05	2.1282708863184108e-05	1.7250897046646426e-05	1.9763627020830863e-05	0.0014903129657228018	0.0012481561329853621	0.0	1.9321804656554922e-05	4.2726826037727786e-05	0.0	0.003915950334288442	0.0003003784768808699	0.0001738263822094492	0.00013611485227956558	0.00014590138687373857	1.629938714304342e-05	1.469788497435219e-05	0.00011564704521799469	3.186895485762544e-05	0.0012758356723653994	0.0007483044102340831	0.0	0.0	1.3481449525452977e-05	0.0	0.0	0.0	0.0	0.0
k__Bacteria;p__Proteobacteria;c__Gammaproteobacteria;o__Salinisphaerales;f__Salinisphaeraceae;g__Salinisphaera	0.0	0.0	0.0	0.0	0.0	0.0	0.0	0.0	0.0	0.0	0.0	0.0	0.0	0.0	0.0	0.0	0.0	2.8337843773467278e-05	0.0	0.0	0.0	0.0	0.0	0.0	0.0	0.0	0.0	0.0	0.0	0.0	0.0	0.0	0.0	0.0	0.0	0.0	0.0	0.0	0.0	0.0	0.0	0.0	0.0	0.0	0.0	0.0	0.0	0.0	0.0
k__Bacteria;p__Proteobacteria;c__Gammaproteobacteria;o__Thiotrichales;f__Piscirickettsiaceae;g__	0.0	0.0	0.0	0.0	0.0	0.0	0.0	0.0	0.0	0.0	0.0	0.0	0.0	0.0	0.0	0.0	0.0	0.0	0.0	0.0	0.0	0.0	0.0	0.0	0.0	0.0	0.0	0.0	0.0	0.0	0.0	0.0	0.0	0.0	0.0	0.0	0.0	0.0	0.0	0.0	0.0	0.0	0.0	0.0	0.0	0.0	0.0	0.0	0.0
k__Bacteria;p__Proteobacteria;c__Gammaproteobacteria;o__Thiotrichales;f__Thiotrichaceae;g__	0.0	0.0	0.0	0.0	0.0	0.0	0.0	0.0	0.0	0.0	0.0	0.0	0.0	0.0	0.0	0.0	0.0	0.0	0.0	0.0	0.0	0.0	0.0	0.0	0.0	0.0	0.0	0.0	0.0	0.0	0.0	0.0	0.0	4.2983637561968075e-05	0.0	0.0	0.0	0.00023129409043598937	0.0	0.0	0.0	0.0	0.0	0.0	0.0	0.0	0.0	0.0	0.0
k__Bacteria;p__Proteobacteria;c__Gammaproteobacteria;o__Vibrionales;f__Vibrionaceae;g__Photobacterium	0.0	0.0	0.0	0.0	0.0	0.0	0.0	0.0	0.0	0.0	0.0	5.335135423520834e-05	0.0	0.0	0.0	0.0	0.0	0.0	0.0	0.0	0.0	0.0	0.0	0.0	0.0	0.0	0.0	0.0	0.0	0.0	0.0	0.0	0.0	0.0	0.0	0.0	0.0	0.0	0.0	0.0	0.0	0.0	0.0	0.0	0.0	0.0	0.0	0.0	0.0
k__Bacteria;p__Proteobacteria;c__Gammaproteobacteria;o__Xanthomonadales;f__Sinobacteraceae;g__	0.0	0.0	0.0	0.0	0.0	0.0	0.0	0.0	0.0	0.0	0.0	0.0	0.0	0.0	0.0	0.0	0.0	0.0	0.0	0.0	0.0	0.0	0.0	0.0	0.0	0.0	0.0	0.0	0.0	0.0	0.0	0.0	0.0	0.0	0.0	0.0	0.0	0.0	0.0	0.0	0.0	0.0	0.0	0.0	0.0	0.0	0.0	0.0	0.0
k__Bacteria;p__Proteobacteria;c__Gammaproteobacteria;o__Xanthomonadales;f__Xanthomonadaceae;Other	0.0	0.0	0.0	0.0	0.0	0.0	0.0	0.0	0.0	0.0	0.0	0.0	0.0	0.0	0.0	0.0	0.0	0.0	0.0	0.0	0.0	0.0	0.0	0.0	7.451564828614009e-05	0.0	0.0	0.0	0.0	0.0	0.0	0.0	0.0	0.0	0.0	0.0	0.0	0.0	0.0	0.0	0.0	0.0	0.0	0.0	0.0	0.0	0.0	0.0	0.0
k__Bacteria;p__Proteobacteria;c__Gammaproteobacteria;o__Xanthomonadales;f__Xanthomonadaceae;g__	0.0	0.0	0.0	0.0	0.0	0.0	0.0	0.0	0.0	0.0	0.0	0.0	0.0	0.0	0.0	0.0	0.0	0.0	0.0	0.0	0.0	0.0	0.0	0.0	0.0	0.0	0.0	0.0	0.0	0.0	0.0	0.0	0.0	0.0	0.0	0.0	0.0	0.0	3.186895485762544e-05	0.0	0.0	0.0	0.0	0.0	0.0	0.0	0.0	0.0	0.0
k__Bacteria;p__Proteobacteria;c__Gammaproteobacteria;o__Xanthomonadales;f__Xanthomonadaceae;g__Luteimonas	0.0	0.0	0.0	0.0	0.0	0.0	0.0	0.0	0.0	0.0	0.0	0.0	0.0	0.0	0.0	0.0	0.0	0.0	0.0	0.0	0.0	0.0	0.0	0.0	0.0	0.0	0.0	0.0	0.0	0.0	0.0	0.0	0.0	0.0	0.0	0.0	0.0	0.0	0.0	0.0	0.0	0.0	0.0	0.0	0.0	0.0	0.0	0.0	0.0
k__Bacteria;p__Proteobacteria;c__Gammaproteobacteria;o__Xanthomonadales;f__Xanthomonadaceae;g__Lysobacter	0.0	0.0	0.0	0.0	0.0	0.0	0.0	0.0	0.0	0.0	0.0	0.0	0.0	0.0	0.0	0.0	0.0	0.0	0.0	0.0	0.0	0.0	0.0	0.0	0.0003166915052160954	0.0	0.0	0.0	0.0	0.0	0.0	0.0	0.0	0.0	0.0	0.0	0.0	0.0	0.0	0.0	0.0	0.0	0.0	0.0	0.0	0.0	0.0	0.0	0.0
k__Bacteria;p__Proteobacteria;c__Gammaproteobacteria;o__Xanthomonadales;f__Xanthomonadaceae;g__Stenotrophomonas	0.0	0.0	0.0	0.0	0.0	0.0	0.0	0.0	0.0	0.0	0.0	0.0	0.0	0.0	0.0	0.0	0.0	0.0	0.0	0.0	0.0	0.0	0.0	0.0	1.8628912071535022e-05	0.0	0.0	3.8643609313109844e-05	0.0	0.0	0.0	0.0	0.0	0.0	0.0	0.0	0.0	0.0	0.0	0.0	0.0	0.0	0.0	6.740724762726489e-06	3.985572228532711e-05	0.0	0.0	0.0	0.0
k__Bacteria;p__Proteobacteria;c__TA18;o__CV90;f__;g__	0.0	0.0	0.0	0.0	0.0	0.0	3.8166482195336056e-05	0.0	0.0	0.0	0.0	0.0	0.0	0.0	0.0	0.0	0.0	0.0	0.0	0.0	0.0	0.0	0.0	0.0	0.0	0.0	0.0	0.0	0.0	0.0	0.0	0.0	0.0	0.0	0.0	0.0	0.0	0.0	0.0	0.0	0.0	0.0	0.0	0.0	0.0	0.0	0.0	0.0	0.0
k__Bacteria;p__Proteobacteria;c__TA18;o__PHOS-HD29;f__;g__	0.0	0.0	0.0	0.0	0.0	0.0	0.0	0.0	0.0	0.0	0.0	0.0	0.0	0.0	0.0	0.0	0.0	0.0	0.0	0.0	0.0	0.0	0.0	0.0	0.0	0.0	0.0	0.0	0.0	0.0	0.0	0.0	0.0	0.0	0.0	0.0	0.0	0.0	0.0	0.0	0.0	0.0	0.0	0.0	0.0	0.0	0.0	0.0	0.0
k__Bacteria;p__SR1;c__;o__;f__;g__	0.0	0.0	0.0	0.0	0.0	0.0	0.0	0.0	0.0	7.253735673872044e-06	0.0	7.113513898027778e-05	0.0	0.0	0.0	0.0	0.0	0.0	0.0	0.0	0.0	0.0	0.0	0.0	0.0	0.0	0.0	0.0	0.0	0.0	0.0	0.0	0.0	0.0	0.0	0.0	0.0	0.0	0.0	0.0	0.00016326641677834544	0.0	0.0	0.0	0.0	0.0	0.0	0.0	0.0
k__Bacteria;p__Spirochaetes;c__Spirochaetes;o__Spirochaetales;f__Spirochaetaceae;g__Spirochaeta	0.0	0.0	0.0	0.0	0.0	0.0	0.0	0.0	0.0	0.0	0.0	0.0	0.0	0.0	0.0	0.0	0.0	0.0	0.0	0.0	0.0	0.0	0.0	0.0	0.0	0.0	0.0	0.0	0.0	0.0	0.0	0.0	0.0	0.0	0.0	0.0	0.0	0.0	0.0	0.0	0.0	0.0	0.0	0.0	9.963930571331779e-05	0.0	0.0	0.0	0.0
k__Bacteria;p__Spirochaetes;c__[Leptospirae];o__[Leptospirales];f__Leptospiraceae;g__Turneriella	0.0	0.0	0.0	0.0	0.0	0.0	0.0	0.0	0.0	0.0	0.0	0.0	0.0	0.0	0.0	0.0	0.0	0.0	0.0	0.0	0.0	0.0	0.0	0.0	0.0	0.0	0.0	0.0	0.0	0.0	0.0	0.0	0.0	0.0	0.0	0.0	0.0	0.0	0.0	0.0	0.0	0.0	0.0	0.0	0.0	0.0	0.0	0.0	0.0
k__Bacteria;p__Synergistetes;c__Synergistia;o__Synergistales;f__Dethiosulfovibrionaceae;g__Pyramidobacter	0.0	0.0	0.0	0.0	0.0	0.0	0.0	0.0	0.0	0.0	0.0020950038712028054	0.0	0.0	0.0	0.0	0.0	0.0	0.0	0.0	0.0	0.0	0.0	0.0	0.0	0.0	0.0	0.0	1.9321804656554922e-05	2.1363413018863893e-05	0.0	0.0	0.0	0.0	1.4327879187322693e-05	0.0	0.0	0.0	0.0	0.0	0.0	0.0	0.0	0.0	0.0	0.0	0.0	0.0	0.0	0.0
k__Bacteria;p__Synergistetes;c__Synergistia;o__Synergistales;f__Synergistaceae;Other	0.0	0.0	0.0	0.0	0.0	0.0	0.0	1.994455413949221e-05	0.0	0.0	0.0	0.0	0.0	0.0	0.0	0.0	0.0	0.0	0.0	0.0	0.0	0.0	0.0	0.0	0.0	0.0	0.0	0.0	0.0	0.0	0.0	0.0	0.0	0.0	0.0	0.0	0.0	0.0	0.0	0.0	0.0	0.0	0.0	0.0	0.0009764651959905143	0.0	0.0	0.0	0.0
k__Bacteria;p__Synergistetes;c__Synergistia;o__Synergistales;f__Synergistaceae;g__	0.0	0.0	0.0	0.0	0.0	0.0	0.0	0.0	0.0	0.0	0.0	0.0	0.0	0.0	0.0	0.0	0.0	0.0	0.0	0.0	0.0	0.0	0.0	0.0	0.0	0.0	0.0	0.0	0.0	0.0	0.0	0.0	0.0	0.0	0.0	0.0	0.0	0.0	0.0	0.0	0.0	0.0	0.0	0.0	1.9927861142663556e-05	0.0	0.0	0.0	0.0
k__Bacteria;p__TM6;c__F38;o__;f__;g__	0.0	0.0	0.0	0.0	0.0	0.0	0.0	0.0	0.0	1.4507471347744088e-05	0.0	0.0	0.0	0.0	0.0	0.0	0.0	0.0	0.0	0.0	0.0	0.0	0.0	0.0	0.0	0.0	0.0	0.0	0.0	0.0	0.0	0.0	0.0	0.0	0.0	0.0	0.0	0.0	0.0	0.0	0.0	0.0	0.0	0.0	0.0	0.0	0.0	0.0	0.0
k__Bacteria;p__TM6;c__SBRH58;o__;f__;g__	0.0	0.0	0.0	0.0	0.0	0.0	0.0	0.0	0.0	0.0	0.0	0.0	0.0	0.0	0.0	0.0	0.0	0.0	0.0	0.0	0.0	0.0	0.0	0.0	0.0	0.0	0.0	0.0	0.0	0.0	0.0	0.0	0.0	0.0	0.0	0.0	0.0	0.0	0.0	0.0	0.0	0.0	0.0	0.0	0.0	0.0	0.0	0.0	0.0
k__Bacteria;p__TM6;c__SJA-4;o__;f__;g__	0.0	0.0	0.0	0.0	0.0	0.0	0.0	0.0	0.0	0.0	0.0	0.0	0.0	0.0	0.0	0.0	0.0	0.0	0.0	0.0	0.0	0.0	0.0	0.0	0.0	0.0	0.0	0.0	0.0	0.0	0.0	0.0	0.0	0.0	0.0	0.0	0.0	0.0	0.0	0.0	0.0	0.0	0.0	0.0	0.0	0.0	0.0	0.0	0.0
k__Bacteria;p__TM6;c__SJA-4;o__S1198;f__;g__	0.0	0.0	0.0	0.0	0.0	0.0	0.0	0.0	0.0	0.0	0.0	0.0	0.0	0.0	0.0	0.0	0.0	0.0	0.0	0.0	0.0	0.0	0.0	0.0	0.0	0.0	0.0	0.0	0.0	0.0	0.0	0.0	0.0	0.0	0.0	0.0	0.0	0.0	0.0	0.0	0.0	0.001171465565077995	0.0	0.0	0.0	0.0	0.0	0.0	0.0
k__Bacteria;p__TM7;c__;o__;f__;g__	0.0	0.0	0.0	0.0	0.0	0.0	0.0	0.0	0.0	0.0	0.0	0.0	0.0	0.0	0.0	0.0	0.0	0.0	0.0	0.0	0.0	0.0	0.0	0.0	0.0	0.0	0.0	0.0	0.0	0.0	0.0	0.0	0.0	0.0	0.0	0.0	0.0	0.0	0.0	0.0	0.0	0.0	0.0	0.0	0.0	0.0	0.0	0.0	0.0
k__Bacteria;p__TM7;c__SC3;o__;f__;g__	0.0	0.0	0.0	0.0	0.0	0.0	0.0	0.0	0.0	0.0	0.0	0.0	0.0	0.0	0.0	0.0	0.0	0.0	0.0	0.0	0.0	0.0	0.0	0.0	0.0	0.0	0.0	0.0	0.0	8.235027690280609e-05	0.0	0.0	0.0	2.8655758374645386e-05	0.0	0.0	0.0	0.0	0.0	0.0	0.0	0.00043159257660768235	0.0	0.0	0.0	0.0	0.0	0.0	0.0
k__Bacteria;p__TM7;c__TM7-1;o__;f__;g__	0.0	0.0	0.0	0.0	0.0	0.0	7.633296439067211e-05	0.0	0.0	0.0	0.0	0.0	0.0	0.0	0.0	0.0	0.0	0.0	0.0	0.0	0.0	0.0	0.0	0.0	0.0	0.0	0.0	0.0	0.0	0.0	0.0	0.0	9.270740384503958e-05	0.00013611485227956556	0.0	0.0	0.0	0.00034694113565398406	0.0	0.0	0.0	0.0003699364942351563	0.0	0.0	0.0	0.0	0.0	0.0	0.0
k__Bacteria;p__TM7;c__TM7-3;o__;f__;g__	8.082604215078098e-05	3.290501966074925e-05	0.0004596996628869139	0.00012131669048068369	2.5811114265802855e-05	4.842615012106537e-05	0.000725163161711385	0.0	0.0004952640376400669	2.1761207021616132e-05	0.0	0.0008358378830182638	7.966434754899357e-05	3.017865765330758e-05	3.4047769019934966e-05	0.0008534243652656283	0.00030088115194498174	0.00012752029698060276	0.0	0.0	9.854158454867954e-05	4.2565417726368215e-05	1.7250897046646426e-05	0.0	0.0	0.0007375468058549869	0.0	3.8643609313109844e-05	0.0002990877822640945	0.00010293784612850761	5.730659025787965e-05	0.00016020185433646394	0.00045194859374456787	0.00010745909390492022	0.000980781545095687	8.149693571521711e-05	0.00011758307979481753	0.0	3.186895485762544e-05	7.655014034192396e-05	0.002020421907632025	0.0	3.5634743875278396e-05	8.762942191544434e-05	3.985572228532711e-05	0.0002140541862883004	0.0003465003465003465	0.00010670081092616304	0.0
k__Bacteria;p__TM7;c__TM7-3;o__Blgi18;f__;g__	0.0	0.0	0.0	0.0	0.0	0.0	0.0	0.0	0.0	0.0	0.0	0.0	0.0	0.0	0.0	0.0	0.0	0.0	0.0	0.0	0.0	0.0	0.0	0.0	0.0	0.0	0.0	0.0	0.0	0.0	0.0	0.0	1.1588425480629946e-05	0.0	0.0	0.0	0.0	0.0	0.0	0.0	0.0	0.0	0.0	0.0	0.0	0.0	0.0	0.0	0.0
k__Bacteria;p__TM7;c__TM7-3;o__CW040;f__;g__	0.0	0.0	0.0	0.0	0.0	0.0	0.0	0.0	0.0002785860211725376	2.9014942695488176e-05	0.0	0.00023118920168590279	0.0	0.0	0.0	0.0	0.0	0.0	0.0	0.0	0.0	0.0	0.0	0.0	0.0	0.0	0.0	1.9321804656554922e-05	0.0	0.0	0.0	0.0	0.0	0.0	2.431689781228976e-05	3.259877428608684e-05	0.0	0.0	0.0	0.0	6.802767365764393e-06	0.0	0.0	6.740724762726489e-06	0.0	0.0	0.00017325017325017325	0.0	0.0
k__Bacteria;p__TM7;c__TM7-3;o__CW040;f__F16;g__	0.0	0.0	1.702591344025607e-05	0.0	0.0	0.0	0.0	0.0	0.0	0.0	0.0	0.00012448649321548613	0.0	0.0	0.0	0.0002133560913164071	0.0	0.0	0.0	0.0	0.0	0.0	0.0	0.0	0.0	0.0	0.0	0.0	0.0	0.0	0.0	0.0	0.0	0.0	0.0	0.0	0.0	0.0	0.0	0.0	0.0	0.0	0.0	0.0	0.0	0.0	8.662508662508663e-05	0.0	0.0
k__Bacteria;p__TM7;c__TM7-3;o__EW055;f__;g__	0.0	0.0	0.0	0.0	0.0	0.0	0.0	0.0	0.0	0.0	0.0	0.0	0.0	0.0	0.0	0.0	0.0	0.0	0.0	0.0	0.0	0.0	0.0	0.0	0.0	0.0	0.0	0.0	0.0	0.0	0.0	0.0	6.953055288377969e-05	0.0	0.0	0.0	0.0	0.0	0.0	0.0	0.0	0.0	0.0	0.0	0.0	0.0	0.0	0.0	0.0
k__Bacteria;p__TM7;c__TM7-3;o__I025;f__;g__	0.0	0.0	0.0	0.0	0.0	0.0	0.0	0.0	0.0	0.0	0.0	0.0	0.0	0.0	0.0	0.0	0.0	0.0	0.0	0.0	0.0	0.0	0.0	0.0	0.0	0.0	0.0	0.0	0.0	0.0	0.0	0.0	0.0	0.0	4.863379562457952e-05	0.0	0.0	0.0	0.0	0.0	0.0	0.0	0.0	0.0	0.0	0.0	0.0	0.0	0.0
k__Bacteria;p__TM7;c__TM7-3;o__I025;f__Rs-045;g__	0.0	0.0	0.0	0.0	0.0	0.0	0.0	0.0	0.0	0.0	0.0	0.0	0.0	0.0	0.0	0.0	0.0	0.0	0.0	0.0	0.0	0.0	0.0	0.0	0.0	0.0	0.0	0.0	0.0	0.0	0.0	0.0	4.6353701922519784e-05	0.0	0.0	0.0	0.0	0.0	0.0	0.0	0.0	0.0	0.0	0.0	0.0	0.0	0.0	0.0	0.0
k__Bacteria;p__Tenericutes;c__Mollicutes;o__Anaeroplasmatales;f__Anaeroplasmataceae;g__	0.0	0.0	0.0	0.0	0.0	0.0	0.0	0.0	0.0	0.0	0.0	0.0	0.0	0.0	0.0	0.0	0.0	0.0	0.0	0.0	0.0	0.0	0.0	0.0	0.0	0.0	0.0	0.0	0.0	0.0	0.0	0.0	0.0	0.0	0.0	0.0	0.0	0.0	0.0	0.0	0.0	0.003514396695233985	0.0	0.0	0.0	0.0	0.0	0.0	0.0
k__Bacteria;p__Tenericutes;c__Mollicutes;o__RF39;f__;g__	0.005819475034856233	0.0	0.0	0.0	0.007730428722607954	0.00012106537530266344	0.0	0.0	0.0	0.00017408965617292905	0.018217424966980908	0.0006935676050577083	2.6554782516331192e-05	0.0	3.4047769019934966e-05	0.0	0.003438641736514078	0.0	0.0	0.0	0.0	0.0	0.0	0.01286612119056089	1.8628912071535022e-05	0.0	0.0	0.0	0.0	0.00032940110761122435	1.9102196752626552e-05	0.0	0.012955859687344277	2.149181878098404e-05	0.0001864295498942215	0.014490155170165607	1.469788497435219e-05	0.0	0.0	0.002092370502679255	0.000380954972482806	0.00018496824711757815	0.0006770601336302896	1.3481449525452977e-05	0.0004782686674239254	0.0	0.0	0.0	2.7198672704772006e-05
k__Bacteria;p__Tenericutes;c__RF3;o__ML615J-28;f__;g__	2.0206510537695245e-05	0.0	0.0	0.0	0.0	0.0	0.0	0.0	0.0	0.0	0.0	0.0	0.0	0.0	0.0	0.0	0.0	0.0	0.0	0.0	0.0	0.0	0.0	0.0	0.0	0.00017020310904345852	0.0	0.0	0.0	0.0	0.0	0.0	0.0	0.0	0.0	0.0001466944842873908	0.0	0.0	0.0	0.0	0.0	0.0	0.0	0.0001752588438308887	0.0	0.0	0.0	0.0	1.3599336352386003e-05
k__Bacteria;p__Verrucomicrobia;c__Opitutae;o__Opitutales;f__Opitutaceae;g__	0.0	0.0	0.0	0.0	0.0	0.0	0.0	0.0	0.0	0.0	0.0	0.0	0.0	0.0	0.0	0.0	0.0	0.0	0.0	0.0	0.0	0.0	0.0	0.0	0.0	0.0	0.0	5.7965413969664766e-05	0.0	0.0	0.0	0.0	0.0	0.0	0.0	0.0	0.0	0.0	0.0	0.0	0.0	0.0	0.0	0.0	0.0	0.0	0.0	0.0	0.0
k__Bacteria;p__Verrucomicrobia;c__Opitutae;o__Opitutales;f__Opitutaceae;g__Opitutus	0.0	0.0	0.0	0.0	0.0	0.0	0.0	0.0	0.0	0.0	0.0	0.0	0.0	0.0	0.0	0.0	0.0	0.0	0.0	0.0	0.0	0.0	0.0	0.0	0.0	0.0	0.0	0.0	0.0	0.0	0.0	0.0	0.0	0.0	0.0	0.0	0.0	0.0	0.0	0.0	0.0	0.0	0.0	0.0	0.0	0.0	0.0	0.0	0.0
k__Bacteria;p__Verrucomicrobia;c__Opitutae;o__Puniceicoccales;f__Puniceicoccaceae;g__	0.0	0.0	0.0	0.0	0.0	0.0	0.0	0.0	0.0	0.0	0.0	0.0	0.0	0.0	0.0	0.0	0.0	0.0	0.0	0.0	0.0	0.0	0.0	0.0	0.0	0.0	0.0	0.0	0.0	0.0	0.0	0.0	0.0	0.0	0.0	0.0	0.0	0.0	0.0	7.655014034192396e-05	0.0	0.0	0.0	0.0	0.0	0.0	0.0	0.0	0.0
k__Bacteria;p__Verrucomicrobia;c__Opitutae;o__[Cerasicoccales];f__[Cerasicoccaceae];g__	0.0	0.0	0.0	0.0	0.0	0.0	0.0	0.0	0.0	0.0	0.0	0.0	0.0	0.0	0.0	0.0	0.0	0.0	0.0	0.0	0.0	0.0	0.0	0.0	0.0	0.0	0.0	0.0	0.0	0.0	0.0	0.0	0.0	0.0	0.0	0.0	0.0	0.0	0.0	0.0	0.0	0.0	0.0	2.6962899050905955e-05	0.0	0.0	0.0	0.0	0.01085227040920403
k__Bacteria;p__Verrucomicrobia;c__Verrucomicrobiae;o__Verrucomicrobiales;f__Verrucomicrobiaceae;g__	0.0	0.0	0.0	0.0	0.0	0.0	0.0004961642685393687	0.0	0.0	0.0	0.0	0.00017783784745069447	0.0	0.0	0.0	0.0	0.0	0.0	0.0	0.0	0.0	0.0	0.0	0.0	0.0	0.0	0.0	0.0	0.0	0.0	0.0	0.0	0.0	0.0	0.0	0.0	0.0	0.0	0.0	0.0	0.0	0.001171465565077995	0.0	0.0	0.0	0.0	0.0	0.0	0.0
k__Bacteria;p__Verrucomicrobia;c__Verrucomicrobiae;o__Verrucomicrobiales;f__Verrucomicrobiaceae;g__Akkermansia	0.2009941603184544	1.6452509830374625e-05	0.010164470323832874	0.2950152319844731	0.20253981364375515	0.0001452784503631961	0.0008778290904927293	0.1611519974470975	7.738500588126045e-05	0.028746554475554888	0.13585644669126043	0.021945190375415688	0.7247596792182279	0.002067238049251569	0.0006469076113787643	0.003200341369746106	0.049903288201160516	0.13745271122320307	0.012882447665056362	0.17532996578132626	0.0081789515175404	0.001074776797590797	0.00032776704388628205	0.004288707063520298	0.004806259314456036	0.09190967888346753	0.33333333333333337	0.001275239107332625	0.24899057873485891	0.0015234801227019127	0.0011333970073225087	0.02867613192622703	0.053793471081084204	0.0036321173739863014	0.002569485535498618	0.005851479984352586	0.7389508649705306	0.09436798889788366	0.04630559140812978	0.0023220209237050267	0.09996666643990777	0.01202293606264258	0.543893095768374	0.5081899805867122	0.2788505609692913	0.0001987646015534218	0.25025987525987525	0.07390098164746067	0.3094664980348957
k__Bacteria;p__Verrucomicrobia;c__Verrucomicrobiae;o__Verrucomicrobiales;f__Verrucomicrobiaceae;g__Luteolibacter	0.0	0.0	0.0	0.0	0.0	0.0	0.0	0.0	0.0	0.0	0.0	0.0	0.0	0.0	0.0	0.0	4.298302170642596e-05	0.0	0.0	0.0	0.0	0.0	0.0	5.9290881062492586e-05	0.0	0.0	0.0	0.0	0.0	0.0	0.0	0.0	0.0	0.0	0.0	0.0	0.0	0.0	0.0	0.0	0.0	0.0	0.0	0.0	0.0	0.0	0.0	1.0670081092616305e-05	0.0
k__Bacteria;p__Verrucomicrobia;c__Verrucomicrobiae;o__Verrucomicrobiales;f__Verrucomicrobiaceae;g__Prosthecobacter	0.0	0.0	0.0	0.0	0.0	0.0	0.0	0.0	1.547700117625209e-05	2.1761207021616132e-05	0.0	0.0	0.0	0.0	0.0	0.0	0.0	0.0	0.0	0.0	0.0	0.0	0.0	0.0	1.8628912071535022e-05	0.0	0.0	0.0	0.0	0.0	0.0	0.0	0.0	0.0	0.0	0.0	0.0	0.0	0.0	0.0	0.0	0.0014797459769406254	0.0	0.0	0.0	0.0	0.0	0.0	0.0
k__Bacteria;p__Verrucomicrobia;c__Verrucomicrobiae;o__Verrucomicrobiales;f__Verrucomicrobiaceae;g__Verrucomicrobium	0.0	0.0	0.0	0.0	0.0	0.0	0.0	0.0	0.0	0.0	0.0	3.556756949013889e-05	0.0	0.0	0.0	0.0	0.0	0.0	0.0	0.0	0.0	0.0	0.0	0.0	0.0	0.0	0.0	0.0	0.0	0.0	0.0	0.0	0.0	0.0	0.0	0.0	0.0	0.0	0.0	0.0	0.0	0.0	0.0	0.0	0.0	0.0	0.0	0.0	0.0
k__Bacteria;p__Verrucomicrobia;c__[Methylacidiphilae];o__S-BQ2-57;f__;g__	0.0	0.0	0.0	0.0	0.0	0.0	0.0	0.0	0.0	0.0	0.0	0.0	0.0	0.0	0.0	0.0	0.0	0.0	0.0	0.0	0.0	0.0	0.0	0.0	0.0	0.0	0.0	0.0	0.0	0.0	0.0	0.0	0.0	0.0	0.0	0.0	0.0	0.0	0.0	0.0	0.0	0.0	0.0	0.0	0.0	0.0	0.0	0.0	0.0
k__Bacteria;p__Verrucomicrobia;c__[Pedosphaerae];o__[Pedosphaerales];f__;g__	0.0	0.0	0.0	0.0	0.0	0.0	0.0	0.0	0.0	0.0	0.0	0.0	0.0	0.0	0.0	0.0	0.0	0.0	0.0	0.0	0.0	0.0	0.0	0.0	0.0	0.0	0.0	0.0	0.0	0.0	0.0	0.0	0.0	0.0	0.0	0.0	0.0	0.0	0.0	0.0	0.0	0.0	0.0	0.0	0.0	0.0	0.0	0.0	0.0
k__Bacteria;p__Verrucomicrobia;c__[Pedosphaerae];o__[Pedosphaerales];f__Ellin515;g__	0.0	0.0	0.0	0.0	0.0	0.0	0.0	0.0	0.0	0.0	0.0	0.0	0.0	0.0	0.0	0.0	0.0	0.0	0.0	0.0	0.0	0.0	0.0	0.0	0.0	0.0	0.0	0.0	0.0	0.0	0.0	0.0	0.0	0.0	0.0	0.0	0.0	0.0	0.0	0.0	0.0	0.0	0.0	0.0	0.0	0.0	0.0	0.0	0.0
k__Bacteria;p__Verrucomicrobia;c__[Pedosphaerae];o__[Pedosphaerales];f__Ellin517;g__	0.0	0.0	0.0	0.0	0.0	0.0	0.0	0.0	0.0	0.0	0.0	0.0	0.0	0.0	0.0	0.0	0.0	0.0	0.0	0.0	0.0	0.0	0.0	0.0	0.0	0.0	0.0	0.0	0.0	0.0	0.0	0.0	0.0	0.0	0.0	0.0	0.0	0.0	0.0	0.0	0.0	0.0	0.0	0.0	0.0	0.0	0.0	0.0	0.0
k__Bacteria;p__Verrucomicrobia;c__[Pedosphaerae];o__[Pedosphaerales];f__[Pedosphaeraceae];g__Pedosphaera	0.0	0.0	0.0	0.0	0.0	0.0	0.0	0.0	0.0	0.0	0.0	0.0	0.0	0.0	0.0	0.0	0.0	0.0	0.0	0.0	0.0	0.0	0.0	0.0	0.0	0.0	0.0	0.0	0.0	0.0	0.0	0.0	0.0	0.0	0.0	0.0	0.0	0.0	0.0	0.0	0.0	0.0	0.0	0.0	0.0	0.0	0.0	0.0	0.0
k__Bacteria;p__Verrucomicrobia;c__[Pedosphaerae];o__[Pedosphaerales];f__auto67_4W;g__	0.0	0.0	0.0	0.0	0.0	0.0	0.0	0.0	0.0	0.0	0.0	0.0	0.0	0.0	0.0	0.0	0.0	0.0	0.0	0.0	0.0	0.0	0.0	0.0	0.0	0.0	0.0	0.0	0.0	0.0	0.0	0.0	0.0	0.0	0.0	0.0	0.0	0.0	0.0	0.0	0.0	0.0	0.0	0.0	0.0	0.0	0.0	0.0	0.0
k__Bacteria;p__Verrucomicrobia;c__[Spartobacteria];o__[Chthoniobacterales];f__[Chthoniobacteraceae];g__	0.0	0.0	0.0	0.0	0.0	0.0	0.0	0.0	0.0	0.0	0.0	0.0	0.0	0.0	0.0	0.0	0.0	0.0	0.0	0.0	0.0	0.0	0.0	0.0	0.0	0.0	0.0	0.0	0.0	0.0	0.0	0.0	0.0	0.0	0.0	0.0	0.0	0.0	0.0	0.0	0.0	0.0	0.0	0.0	0.0	0.0	0.0	0.0	0.0
k__Bacteria;p__Verrucomicrobia;c__[Spartobacteria];o__[Chthoniobacterales];f__[Chthoniobacteraceae];g__Candidatus Xiphinematobacter	0.0	0.0	0.0	0.0	0.0	0.0	0.0	0.0	0.0	0.0	0.0	0.0	0.0	0.0	3.4047769019934966e-05	0.0	0.0	0.0	0.0	0.0	0.0	0.0	0.0	0.0	0.0	0.0	0.0	0.0	0.0	0.0	0.0	0.0	0.0	0.0	0.0	0.0	0.0	0.0	0.0	0.0	0.0	0.0	0.0	0.0	0.0	0.0	0.0	0.0	0.0
k__Bacteria;p__Verrucomicrobia;c__[Spartobacteria];o__[Chthoniobacterales];f__[Chthoniobacteraceae];g__DA101	0.0	0.0	0.0	0.0	0.0	0.0	0.0	0.0	0.0	0.0	0.0	0.0	0.0	0.0	0.0	0.0	0.0	0.0	0.0	0.0	0.0	0.0	0.0	0.0	0.0	0.0	0.0	0.0	0.0	0.0	0.0	0.0	0.0	0.0	0.0	0.0	0.0	0.0	0.0	0.0	0.0	0.0	0.0	0.0	0.0	0.0	0.0	0.0	0.0
k__Bacteria;p__WS5;c__;o__;f__;g__	0.0	0.0	0.0	0.0	0.0	0.0	0.0	0.0	0.0	0.0	0.0	0.0	0.0	0.0	0.0	0.0	0.0	0.0	0.0	0.0	0.0	0.0	0.0	0.0	0.0	0.0	0.0	0.0	0.0	0.0	0.0	0.0	0.0	0.0	0.0	0.0	0.0	0.0	0.0	0.0	0.0	0.0	0.0	0.0	0.0	0.0	0.0	0.0	0.0
k__Bacteria;p__ZB3;c__;o__;f__;g__	0.0	0.0	0.0	0.0	0.0	0.0	0.0	0.0	0.0	0.0	0.0	0.0	0.0	0.0	0.0	0.0	0.0	0.0	0.0	0.0	0.0	0.0	0.0	0.0	0.0	0.0	0.0	0.0	0.0	0.0	0.0	0.0	0.0	0.0	0.0	0.0	0.0	0.0	0.0	0.0	0.0	0.0	0.0	0.0	0.0	0.0	0.0	0.0	0.0
k__Bacteria;p__[Thermi];c__Deinococci;o__Deinococcales;f__Deinococcaceae;g__CM44	0.0	0.0	0.0	0.0	0.0	0.0	0.0	0.0	0.0	0.0	0.0	0.0	0.0	0.0	0.0	0.0	0.0	0.0	0.0	0.0	0.0	0.0	0.0	0.0	0.0	0.0	0.0	0.0	0.0	0.0	0.0	0.0	0.0	0.0	0.0	0.0	0.0	0.0	0.0	0.0	0.0	0.0	0.0	0.0	0.0	0.0	0.0	0.0	0.0
k__Bacteria;p__[Thermi];c__Deinococci;o__Deinococcales;f__Deinococcaceae;g__Deinococcus	0.0	0.0	0.0	0.0	0.0	0.0	0.0	0.0	0.0	0.0	0.0	0.0	0.0	0.0	0.0	0.0	0.0	0.0	0.0	0.0	0.0	0.0	0.0	0.0	0.0	0.0	0.0	0.0	0.0	4.117513845140304e-05	0.0	0.0	0.0	0.0	0.0	0.0	0.0	0.0	0.0	0.0	0.0	0.0	0.0	0.0	0.0	0.0	0.0	0.0	0.0
k__Bacteria;p__[Thermi];c__Deinococci;o__Deinococcales;f__Trueperaceae;g__B-42	0.0	0.0	0.0	0.0	0.0	0.0	0.0	0.0	0.0	0.0	0.0	0.0	0.0	0.0	0.0	0.0	0.0	0.0	0.0	0.0	0.0	0.0	0.0	0.0	0.0	0.0	0.0	0.0	0.0	0.0	0.0	0.0	0.0	0.0	0.0	0.0	0.0	0.0	0.0	0.0	0.0	0.0	0.0	0.0	0.0	0.0	0.0	0.0	0.0
k__Bacteria;p__[Thermi];c__Deinococci;o__Thermales;f__Thermaceae;g__Thermus	0.0	0.0	0.0	0.0	0.0	0.0	0.0	0.0	0.0	0.0	0.0	0.0	0.0	0.0	0.0	0.0	0.0	8.501353132040183e-05	0.0	0.0	0.0	0.0	0.0	0.0	0.0	0.0	0.0	0.0	0.0	0.0	0.0	0.0	0.0	0.0	0.0	0.0	0.0	0.0	0.0	0.0	2.721106946305757e-05	0.0	0.0	0.0	0.0	0.0	0.0	0.0	0.0
[truncated: 27 more columns]
