# Supplementary material for: Gut Microbiota Ecology and Inferred Functions in Children With ASD Compared to Neurotypical Subjects
Source: Front Microbiol. 2022 Jun 9;13:871086. doi: 10.3389/fmicb.2022.871086 (PMC9218677; doi:10.3389/fmicb.2022.871086)
Supplement: Supplementary file 4 [file Table_3.xlsx]

## Sheet: confounding factors
VS	Confounding	Mann-Whitney	Mann-Whitney p-value	Mann-Whitney Significance
ASD vs CTRls	Gender (0= M) (1= F)	518	0.00569468	**
ASD vs CTRls	Age (0=≤5 years) (1=>5 years)	540.5	0.0327139	*
Dietary Habits (0=non picky eaters/1=picky eaters)	Gender (0= M) (1= F)	205.5	0.962771
Dietary Habits (0=non picky eaters/1=picky eaters)	Age (0=≤5 years) (1=>5 years)	172.5	0.340036
Dietary Habits (0=non picky eaters/1=picky eaters)	Autism Severity (0 = LOW SYMTOMS) (1 = M/H SYMTOMS)	223	0.387859
Dietary Habits (0=non picky eaters/1=picky eaters)	Food Selectivity (0=absent/1=present)	289	0.00265211	**
Dietary Habits (0=non picky eaters/1=picky eaters)	GI symptom (0=absent/1=present)	192.5	0.704541
Autism Severity (0 = LOW SYMTOMS)(1 = M/H SYMTOMS)	Gender (0= M) (1= F)	102.5	0.399075
Autism Severity (0 = LOW SYMTOMS) (1 = M/H SYMTOMS)	Age (0=≤5 years) (1=>5 years)	73.5	0.45846
Autism Severity (0 = LOW SYMTOMS) (1 = M/H SYMTOMS)	Dietary Habits (0=non picky eaters/1=picky eaters)	109	0.387859
Autism Severity (0 = LOW SYMTOMS) (1 = M/H SYMTOMS)	Food Selectivity (0=absent/1=present)	94.5	0.830397
Autism Severity (0 = LOW SYMTOMS) (1 = M/H SYMTOMS)	GI symptom (0=absent/1=present)	124	0.0820968
Food Selectivity (0=absent/1=present)	Gender (0= M) (1= F)	150.5	0.830397
Food Selectivity (0=absent/1=present)	Age (0=≤5 years) (1=>5 years)	106	0.0868117
Food Selectivity (0=absent/1=present)	Dietary Habits (0=non picky eaters/1=picky eaters)	240	0.00265211	**
Food Selectivity (0=absent/1=present)	Autism Severity (0 = LOW SYMTOMS) (1 = M/H SYMTOMS)	159.5	0.830397
Food Selectivity (0=absent/1=present)	GI symptom (0=absent/1=present)	169	0.593414
GI symptom (0=absent/1=present)	Gender (0= M) (1= F)	172	0.735853
GI symptom (0=absent/1=present)	Age (0=≤5 years) (1=>5 years)	141	0.421274
GI symptom (0=absent/1=present)	Dietary Habits (0=non picky eaters/1=picky eaters)	153.5	0.704541
GI symptom (0=absent/1=present)	Autism Severity (0 = LOW SYMTOMS) (1 = M/H SYMTOMS)	199	0.0820968
GI symptom (0=absent/1=present)	Food Selectivity (0=absent/1=present)	179	0.593414
